# Supplementary material for: A human stomach cell type transcriptome atlas
Source: BMC Biol. 2024 Feb 14;22:36. doi: 10.1186/s12915-024-01812-5 (PMC10865703; doi:10.1186/s12915-024-01812-5)
Supplement: Supplementary file 2 — Additional file 2:Table S1. Reference transcript selection and analysis criteria. (Tab 1): Correlation coefficient values were calculated between selected Ref.T. to represent constituent stomach cell types. (Tab 2): Correlation coefficient values were calculated between selected Ref.T. and all other sequenced transcripts in GTEx stomach mRNAseq data (Table A) and the mean differential vs. all Ref.T. panels (Table B). Genes classified as enriched in: (Tab 3) parietal cells, (Tab 4) chief cells, (Tab 5) gastric enteroendocrine cells, (Tab 6) gastric mucous cells, (Tab 7) mitotic cells, (Tab 8) endothelial cells, (Tab 9) fibroblasts, (Tab 10) macrophages, (Tab 11) neutrophils, (Tab 12) T-cells and (Tab 13) plasma cells were analysed to identify over-represented terms in the (Table A) gene ontology or (Table B). (Tab 14) Comparison of our cell type enrichment predictions with scRNAseq datasets. See key for column details. Related to all Figures. [file 12915_2024_1812_MOESM2_ESM.xlsx]

## Sheet: Key
Key for data in Tab 2
Label	Details
ENSIG_ID	Gene ID
Gene name	Gene name (HUGO)
Transcript type	Annotation as coding or non-coding according to Vertebrate Genome Annotation (VEGA) database
Mean TPM	Mean expression across all samples
TPM=0_percent	Percentage of samples expressing with no expression
TPM<0.1 (%)	Percentage of samples expressing with less than 0.1 TPM expression
Table A: Mean corr. vs. Ref. T. panel
Parietal cell (PAC)	Mean correlation values with parietal cell reference transcripts [ATP4B, MFSD4A, ATP4A]
Chief cell (CC)	Mean correlation values with chief cell reference transcripts [PGC, LIPF, AZGP1]
Enteroendocrine cell (GEEC)	Mean correlation values with gastric enteroendocrine cell reference transcripts [ST18, INSM1, ARX]
Mucos cell (GMC)	Mean correlation values with gastric mucous cell reference transcripts [LGALS4, VILL, CAPN8]
Mitotic cell (MTC)	Mean correlation values with mitotic cell reference transcripts [NCAPG, KIFC1, NCAPH]
Endothelial cell (EC)	Mean correlation values with endothelial cell reference transcripts [PECAM1, CDH5, ERG]
Fibroblast (FB)	Mean correlation values with fibroblast reference transcripts [PCOLCE, CLEC11A, MMP2]
Macrophage (MC)	Mean correlation values with macrophage reference transcripts [C1QB, FCGR3A, ITGB2]
Neutrophil (NP)	Mean correlation values with neutrophil reference transcripts [CXCR2, FCGR3B, CXCR1]
T-cell (TC)	Mean correlation values with T-cell reference transcripts [CD3E, CD2, CD3G]
Plasma cell (PC)	Mean correlation values with plasma cell reference transcripts [IGKC, JCHAIN, IGLC1]
Table B: Mean diff. vs. other Ref. T. Panels
Parietal cell (PAC)	The difference between mean correlation value with parietal cell reference transcripts [ATP4B, MFSD4A, ATP4A] and max mean correlation with any other Ref.T. panel
Chief cell (CC)	The difference between mean correlation value with chief cell reference transcripts [PGC, LIPF, AZGP1] and max mean correlation with any other Ref.T. Panel
Enteroendocrine cell (GEEC)	The difference between mean correlation value with gastric enteroendocrine cell reference transcripts [ST18, INSM1, ARX] and max mean correlation with any other Ref.T. Panel
Mucos cell (GMC)	The difference between mean correlation value with gastric mucous cell reference transcripts [LGALS4, VILL, CAPN8] and max mean correlation with any other Ref.T. Panel
Mitotic cell (MTC)	The difference between mean correlation value with mitotic cell reference transcripts [NCAPG, KIFC1, NCAPH] and max mean correlation with any other Ref.T. Panel
Endothelial cell (EC)	The difference between mean correlation value with endothelial cell reference transcripts [PECAM1, CDH5, ERG] and max mean correlation with any other Ref.T. Panel
Fibroblast (FB)	The difference between mean correlation value with fibroblast reference transcripts [PCOLCE, CLEC11A, MMP2] and max mean correlation with any other Ref.T. Panel
Macrophage (MC)	The difference between mean correlation value with macrophage reference transcripts [C1QB, FCGR3A, ITGB2] and max mean correlation with any other Ref.T. Panel
Neutrophil (NP)	The difference between mean correlation value with neutrophil reference transcripts [CXCR2, FCGR3B, CXCR1] and max mean correlation with any other Ref.T. Panel
T-cell (TC)	The difference between mean correlation value with T-cell reference transcripts [CD3E, CD2, CD3G] and max mean correlation with any other Ref.T. Panel
Plasma cell (PC)	The difference between mean correlation value with plasma cell reference transcripts [IGKC, JCHAIN, IGLC1] and max mean correlation with any other Ref.T. Panel
Class	Classification as cell-type enriched
WGCNA	Weighted correlation network analysis (WGNCA) cluster group identifier
Key for data in Tabs 3-13:
Label	Details
GO biological process complete	Belongs under 'Complete GO annotation datasets' - which is including both manually curated and electronic annotations. Electronic annotations are generated by computer algorithm based on sequence similarity, and are usually not reviewed by curators.
Homo sapiens - REFLIST	Contains the number of genes in the reference list, here Homo sapiens, that map to this particular annotation data category.
upload_1	Values under this column refers to numbers of gene from the uploaded list (investigated genes) that maps to a particular annotation data category.
Expected	Contains the expected value, which is the number of genes you would expect in your list for this category, based on the reference list. The proportion of genes from the reference list that maps to a particular annotation data category, would equal the exptected proportion of genes found in the uploaded list.
Fold Enrichment	Column shows the Fold Enrichment of the genes observed in the uploaded list over the expected (number in list divided by the expected number). >1 indicates that the category is overrepresented, <1 indicates underrepresentation.
Raw P-value	This column is the raw p-value as determined by Fisher’s exact test. This is the probability that the number of genes you observed in this category occurred by chance (randomly), as determined by the reference list.
FDR	This column is the False Discovery Rate as calculated by the Benjamini-Hochberg procedure.
Reactome pathways	Reactome Pathways - Reactome is a freely available, open source relational database of signaling and metabolic molecules and their relations organized into biological pathways and processes. The core unit of the Reactome data model is the reaction. Entities (nucleic acids, proteins, complexes, vaccines, anti-cancer therapeutics and small molecules) participating in reactions form a network of bio…
Homo sapiens - REFLIST	Contains the number of genes in the reference list, here Homo sapiens, that map to this particular annotation data category.
upload_1	Values under this column refers to numbers of gene from the uploaded list (investigated genes) that maps to a particular annotation data category.
Expected	Contains the expected value, which is the number of genes you would expect in your list for this category, based on the reference list. The proportion of genes from the reference list that maps to a particular annotation data category, would equal the exptected proportion of genes found in the uploaded list.
Fold Enrichment	Column shows the Fold Enrichment of the genes observed in the uploaded list over the expected (number in list divided by the expected number). >1 indicates that the category is overrepresented, <1 indicates underrepresentation.
Raw P-value	This column is the raw p-value as determined by Fisher’s exact test. This is the probability that the number of genes you observed in this category occurred by chance (randomly), as determined by the reference list.
FDR	This column is the False Discovery Rate as calculated by the Benjamini-Hochberg procedure.
Tab_14 scRNAseq_comparison	Dataset	Enrichment criteria
Bussinger	Bussinger: Busslinger, G.A. et al. (2021) ‘Human gastrointestinal epithelia of the esophagus, stomach, and duodenum resolved at single-cell resolution’, Cell Reports, 34(10), p. 108819	Log2 FC >1.0 in cell population vs. others (adjusted p<0.01)
Zhang	Zhang: Zhang, P. et al. (2019) ‘Dissecting the Single-Cell Transcriptome Network Underlying Gastric Premalignant Lesions and Early Gastric Cancer’, Cell Reports, 27(6), pp. 1934-1947.e5	As defined in supplemental material of the publication (Log2 FC > 0.58 vs. other cell types) (adjusted p<0.01)
´HPA, elevated expression´	Human Protein Atlas Single Cell Type Section; Karlsson, M. et al. (2021) ‘A single-cell type transcriptomics map of human tissues’, Sci Adv. 2021/07/30 edn, 7(31). Available at: https://doi.org/10.1126/sciadv.abh2169.	´Elevated expression´, which includes: (i) Cell type enriched: At least four-fold higher mRNA level in a certain cell type compared to any other cell type. (ii) Group enriched: At least four-fold higher average mRNA level in a group of 2-10 cell types compared to any other cell type, or (iii) Cell type enhanced: At least four-fold higher mRNA level in a cell certain cell type compared to the aver…
Panglaodb	Panglaodb: Franzen, O., Gan, L.M. and Bjorkegren, J.L.M. (2019) ‘PanglaoDB: a web server for exploration of mouse and human single-cell RNA sequencing data’, Database (Oxford). 2019/04/06 edn	Genes classifed as cell type markers, see https://panglaodb.se/index.html
Gene name enriched Öling (cell type)	Gene name (HUGO) of cells predicted to be cell type enriched in this study
Transcript type	Annotation as coding or non-coding according to Vertebrate Genome Annotation (VEGA) database
Mean TPM	Mean expression across all samples
Differential corr. score	The difference between mean correlation value with the cell type reference transcripts and max mean correlation with any other reference transcript Panel (i.e., enrichment score)

## Sheet: Tab_1_Ref.T. matrix
		Parietal cell (PAC)			Chief cell (CC)			Gastric enteroendocrine cell (GEEC)			Gastric mucous cell (GMC)			Mitotic cell (MTC)			Endothelial cell (EC)			Fibroblast (FB)			Macrophage (MC)			Neutrophil (NP)			T-cell (TC)			Plasma cell (PC)
		ATP4B	MFSD4A	ATP4A	PGC	LIPF	AZGP1	ST18	INSM1	ARX	LGALS4	VILL	CAPN8	NCAPG	KIFC1	NCAPH	PECAM1	CDH5	ERG	PCOLCE	CLEC11A	MMP2	C1QB	FCGR3A	ITGB2	CXCR2	FCGR3B	CXCR1	CD3E	CD2	CD3G	IGKC	JCHAIN	IGLC1
Ref.T Parietal cell (PAC)	ATP4B	1	0.940357	0.956426	0.567196	0.636198	0.605478	0.519287	0.486521	0.505836	0.562695	0.586773	0.618868	0.0717799	0.101587	0.0782704	-0.656809	-0.624765	-0.637391	-0.677807	-0.716746	-0.751707	-0.419482	-0.496323	-0.479898	-0.343979	-0.353085	-0.328884	0.472644	0.465857	0.525243	0.603638	0.605672	0.608773
	MFSD4A	0.940357	1	0.925492	0.580105	0.638313	0.637627	0.533883	0.49848	0.51809	0.587887	0.616353	0.618961	0.131327	0.153897	0.133807	-0.630999	-0.601962	-0.612125	-0.713638	-0.735065	-0.768044	-0.412378	-0.4712	-0.468703	-0.313815	-0.313616	-0.300505	0.486231	0.502532	0.581493	0.596187	0.614501	0.599199
	ATP4A	0.956426	0.925492	1	0.575345	0.649946	0.638996	0.497531	0.476569	0.492013	0.515052	0.554256	0.588546	0.0364361	0.0591966	0.0280738	-0.671441	-0.647611	-0.65131	-0.696096	-0.734591	-0.784269	-0.465997	-0.544043	-0.523305	-0.35946	-0.370415	-0.34413	0.47088	0.481659	0.513384	0.59882	0.594408	0.60564
Ref.T Chief cell (CC)	PGC	0.567196	0.580105	0.575345	1	0.910597	0.890654	0.60545	0.620296	0.649229	0.429987	0.395682	0.407425	0.100869	0.102795	0.0956659	-0.61993	-0.541302	-0.542137	-0.541159	-0.488461	-0.567736	-0.484392	-0.459444	-0.502256	-0.257067	-0.178211	-0.188015	0.389802	0.381533	0.413544	0.519958	0.492875	0.517637
	LIPF	0.636198	0.638313	0.649946	0.910597	1	0.882992	0.582839	0.592594	0.632063	0.424492	0.40051	0.414871	0.0640237	0.0725141	0.0594698	-0.638454	-0.571965	-0.566694	-0.590742	-0.557273	-0.642418	-0.514167	-0.504501	-0.518449	-0.274667	-0.2092	-0.22339	0.390994	0.397022	0.422188	0.533358	0.519919	0.535722
	AZGP1	0.605478	0.637627	0.638996	0.890654	0.882992	1	0.623537	0.625421	0.670856	0.392979	0.379467	0.388046	0.00988146	0.00299612	-0.00998416	-0.604729	-0.544414	-0.535821	-0.627043	-0.579438	-0.634424	-0.536432	-0.508901	-0.54763	-0.242659	-0.192568	-0.185839	0.347808	0.351526	0.390781	0.471545	0.447261	0.471746
Ref.T Gastric enteroendocrine cell (GEEC)	ST18	0.519287	0.533883	0.497531	0.60545	0.582839	0.623537	1	0.867299	0.890428	0.484116	0.475788	0.494116	0.206797	0.196147	0.184036	-0.392875	-0.332526	-0.298653	-0.412573	-0.389603	-0.398297	-0.389949	-0.314675	-0.376165	-0.140828	-0.0903194	-0.0874625	0.50356	0.486201	0.507089	0.502362	0.509657	0.501009
	INSM1	0.486521	0.49848	0.476569	0.620296	0.592594	0.625421	0.867299	1	0.913899	0.445183	0.449321	0.440488	0.170787	0.157295	0.135276	-0.370638	-0.31334	-0.336326	-0.386901	-0.348586	-0.395607	-0.373822	-0.321985	-0.371103	-0.14745	-0.0800448	-0.12048	0.509041	0.496733	0.482382	0.478296	0.480382	0.484521
	ARX	0.505836	0.51809	0.492013	0.649229	0.632063	0.670856	0.890428	0.913899	1	0.460023	0.460821	0.465088	0.165757	0.149613	0.133378	-0.401082	-0.332099	-0.33979	-0.410228	-0.363692	-0.422647	-0.415719	-0.352998	-0.392188	-0.155433	-0.102487	-0.125112	0.501705	0.496302	0.507145	0.489883	0.494354	0.495608
Ref.T Gastric mucous cell (GMC)	LGALS4	0.562695	0.587887	0.515052	0.429987	0.424492	0.392979	0.484116	0.445183	0.460023	1	0.948789	0.940914	0.532982	0.568798	0.557177	-0.45923	-0.474224	-0.473092	-0.541816	-0.536873	-0.476796	-0.133727	-0.139091	-0.144938	-0.0881539	-0.0821741	-0.0751339	0.640184	0.611272	0.727864	0.680238	0.708444	0.678924
	VILL	0.586773	0.616353	0.554256	0.395682	0.40051	0.379467	0.475788	0.449321	0.460821	0.948789	1	0.931853	0.550725	0.577595	0.548333	-0.434242	-0.448537	-0.480568	-0.531503	-0.540529	-0.494642	-0.104074	-0.113539	-0.120055	-0.0777491	-0.0717763	-0.0853266	0.683524	0.669922	0.771453	0.659559	0.689252	0.66549
	CAPN8	0.618868	0.618961	0.588546	0.407425	0.414871	0.388046	0.494116	0.440488	0.465088	0.940914	0.931853	1	0.45373	0.496936	0.472137	-0.496502	-0.491498	-0.48967	-0.544997	-0.557714	-0.507532	-0.214623	-0.211849	-0.202989	-0.155543	-0.146098	-0.135133	0.644809	0.62689	0.724016	0.6892	0.720286	0.688635
Ref.T Mitotic cell (MTC)	NCAPG	0.0717799	0.131327	0.0364361	0.100869	0.0640237	0.00988146	0.206797	0.170787	0.165757	0.532982	0.550725	0.45373	1	0.945616	0.930714	-0.0339189	-0.050759	-0.0997922	-0.091207	-0.115806	-0.0524643	0.274825	0.354619	0.301192	0.221773	0.231642	0.179149	0.389455	0.405094	0.471177	0.305898	0.350722	0.300006
	KIFC1	0.101587	0.153897	0.0591966	0.102795	0.0725141	0.00299612	0.196147	0.157295	0.149613	0.568798	0.577595	0.496936	0.945616	1	0.92807	-0.0667965	-0.0704244	-0.126675	-0.0868047	-0.112978	-0.0633011	0.254163	0.316268	0.301912	0.20903	0.211643	0.166308	0.39496	0.399006	0.471662	0.329721	0.371479	0.320455
	NCAPH	0.0782704	0.133807	0.0280738	0.0956659	0.0594698	-0.00998416	0.184036	0.135276	0.133378	0.557177	0.548333	0.472137	0.930714	0.92807	1	-0.036646	-0.0589899	-0.0915219	-0.0999612	-0.125014	-0.0490827	0.276616	0.346803	0.326705	0.211786	0.20283	0.180391	0.407207	0.41613	0.480302	0.332419	0.369629	0.312606
Ref.T Endothelial cell (EC)	PECAM1	-0.656809	-0.630999	-0.671441	-0.61993	-0.638454	-0.604729	-0.392875	-0.370638	-0.401082	-0.45923	-0.434242	-0.496502	-0.0339189	-0.0667965	-0.036646	1	0.908794	0.880439	0.668057	0.659831	0.746475	0.519744	0.560368	0.588157	0.416387	0.389952	0.379881	-0.302668	-0.315792	-0.355378	-0.522824	-0.502143	-0.514044
	CDH5	-0.624765	-0.601962	-0.647611	-0.541302	-0.571965	-0.544414	-0.332526	-0.31334	-0.332099	-0.474224	-0.448537	-0.491498	-0.050759	-0.0704244	-0.0589899	0.908794	1	0.895346	0.674628	0.688912	0.719268	0.399558	0.454861	0.477742	0.37334	0.365596	0.341586	-0.324331	-0.328792	-0.369894	-0.543556	-0.520702	-0.534265
	ERG	-0.637391	-0.612125	-0.65131	-0.542137	-0.566694	-0.535821	-0.298653	-0.336326	-0.33979	-0.473092	-0.480568	-0.48967	-0.0997922	-0.126675	-0.0915219	0.880439	0.895346	1	0.680046	0.685475	0.746198	0.39768	0.468226	0.479641	0.378723	0.356245	0.373174	-0.311368	-0.314627	-0.37157	-0.502385	-0.480341	-0.500233
Ref.T Fibroblast (FB)	PCOLCE	-0.677807	-0.713638	-0.696096	-0.541159	-0.590742	-0.627043	-0.412573	-0.386901	-0.410228	-0.541816	-0.531503	-0.544997	-0.091207	-0.0868047	-0.0999612	0.668057	0.674628	0.680046	1	0.920574	0.873971	0.453158	0.465706	0.530523	0.277304	0.323492	0.266649	-0.341227	-0.374827	-0.443193	-0.495845	-0.50334	-0.498272
	CLEC11A	-0.716746	-0.735065	-0.734591	-0.488461	-0.557273	-0.579438	-0.389603	-0.348586	-0.363692	-0.536873	-0.540529	-0.557714	-0.115806	-0.112978	-0.125014	0.659831	0.688912	0.685475	0.920574	1	0.863749	0.400546	0.410334	0.481716	0.270813	0.326405	0.272722	-0.344256	-0.368888	-0.440617	-0.505964	-0.520153	-0.504413
	MMP2	-0.751707	-0.768044	-0.784269	-0.567736	-0.642418	-0.634424	-0.398297	-0.395607	-0.422647	-0.476796	-0.494642	-0.507532	-0.0524643	-0.0633011	-0.0490827	0.746475	0.719268	0.746198	0.873971	0.863749	1	0.511316	0.540049	0.579828	0.33514	0.356706	0.341634	-0.345803	-0.386249	-0.438769	-0.509097	-0.515425	-0.516816
Ref.T Macrophage (MC)	C1QB	-0.419482	-0.412378	-0.465997	-0.484392	-0.514167	-0.536432	-0.389949	-0.373822	-0.415719	-0.133727	-0.104074	-0.214623	0.274825	0.254163	0.276616	0.519744	0.399558	0.39768	0.453158	0.400546	0.511316	1	0.851789	0.880786	0.43683	0.402959	0.378567	-0.0174835	-0.0250896	-0.0563974	-0.149337	-0.154631	-0.170491
	FCGR3A	-0.496323	-0.4712	-0.544043	-0.459444	-0.504501	-0.508901	-0.314675	-0.321985	-0.352998	-0.139091	-0.113539	-0.211849	0.354619	0.316268	0.346803	0.560368	0.454861	0.468226	0.465706	0.410334	0.540049	0.851789	1	0.85289	0.521905	0.508215	0.486794	-0.0342385	-0.018334	-0.0641511	-0.147065	-0.143277	-0.166675
	ITGB2	-0.479898	-0.468703	-0.523305	-0.502256	-0.518449	-0.54763	-0.376165	-0.371103	-0.392188	-0.144938	-0.120055	-0.202989	0.301192	0.301912	0.326705	0.588157	0.477742	0.479641	0.530523	0.481716	0.579828	0.880786	0.85289	1	0.55531	0.524045	0.501406	0.0322292	0.0345006	-0.0197372	-0.118114	-0.115218	-0.137771
Ref.T Neutrophil (NP)	CXCR2	-0.343979	-0.313815	-0.35946	-0.257067	-0.274667	-0.242659	-0.140828	-0.14745	-0.155433	-0.0881539	-0.0777491	-0.155543	0.221773	0.20903	0.211786	0.416387	0.37334	0.378723	0.277304	0.270813	0.33514	0.43683	0.521905	0.55531	1	0.850427	0.869348	-0.0228115	-0.0298291	-0.0554566	-0.0974457	-0.090264	-0.117671
	FCGR3B	-0.353085	-0.313616	-0.370415	-0.178211	-0.2092	-0.192568	-0.0903194	-0.0800448	-0.102487	-0.0821741	-0.0717763	-0.146098	0.231642	0.211643	0.20283	0.389952	0.365596	0.356245	0.323492	0.326405	0.356706	0.402959	0.508215	0.524045	0.850427	1	0.867202	0.0423384	0.0201152	-0.00647466	-0.0677149	-0.0620099	-0.0796281
	CXCR1	-0.328884	-0.300505	-0.34413	-0.188015	-0.22339	-0.185839	-0.0874625	-0.12048	-0.125112	-0.0751339	-0.0853266	-0.135133	0.179149	0.166308	0.180391	0.379881	0.341586	0.373174	0.266649	0.272722	0.341634	0.378567	0.486794	0.501406	0.869348	0.867202	1	0.00139283	-0.0215986	-0.0325695	-0.08667	-0.0851901	-0.105678
Ref.T T-cell (TC)	CD3E	0.472644	0.486231	0.47088	0.389802	0.390994	0.347808	0.50356	0.509041	0.501705	0.640184	0.683524	0.644809	0.389455	0.39496	0.407207	-0.302668	-0.324331	-0.311368	-0.341227	-0.344256	-0.345803	-0.0174835	-0.0342385	0.0322292	-0.0228115	0.0423384	0.00139283	1	0.928469	0.894145	0.766674	0.761025	0.760211
	CD2	0.465857	0.502532	0.481659	0.381533	0.397022	0.351526	0.486201	0.496733	0.496302	0.611272	0.669922	0.62689	0.405094	0.399006	0.41613	-0.315792	-0.328792	-0.314627	-0.374827	-0.368888	-0.386249	-0.0250896	-0.018334	0.0345006	-0.0298291	0.0201152	-0.0215986	0.928469	1	0.890864	0.727218	0.73233	0.730054
	CD3G	0.525243	0.581493	0.513384	0.413544	0.422188	0.390781	0.507089	0.482382	0.507145	0.727864	0.771453	0.724016	0.471177	0.471662	0.480302	-0.355378	-0.369894	-0.37157	-0.443193	-0.440617	-0.438769	-0.0563974	-0.0641511	-0.0197372	-0.0554566	-0.00647466	-0.0325695	0.894145	0.890864	1	0.731771	0.762743	0.732664
Ref.T Plasma cell (PC)	IGKC	0.603638	0.596187	0.59882	0.519958	0.533358	0.471545	0.502362	0.478296	0.489883	0.680238	0.659559	0.6892	0.305898	0.329721	0.332419	-0.522824	-0.543556	-0.502385	-0.495845	-0.505964	-0.509097	-0.149337	-0.147065	-0.118114	-0.0974457	-0.0677149	-0.08667	0.766674	0.727218	0.731771	1	0.972593	0.969966
	JCHAIN	0.605672	0.614501	0.594408	0.492875	0.519919	0.447261	0.509657	0.480382	0.494354	0.708444	0.689252	0.720286	0.350722	0.371479	0.369629	-0.502143	-0.520702	-0.480341	-0.50334	-0.520153	-0.515425	-0.154631	-0.143277	-0.115218	-0.090264	-0.0620099	-0.0851901	0.761025	0.73233	0.762743	0.972593	1	0.953939
	IGLC1	0.608773	0.599199	0.60564	0.517637	0.535722	0.471746	0.501009	0.484521	0.495608	0.678924	0.66549	0.688635	0.300006	0.320455	0.312606	-0.514044	-0.534265	-0.500233	-0.498272	-0.504413	-0.516816	-0.170491	-0.166675	-0.137771	-0.117671	-0.0796281	-0.105678	0.760211	0.730054	0.732664	0.969966	0.953939	1

## Sheet: Tab_2_Full_data
						Table A: Mean corr. vs. Ref. T. panel											Table B: Mean diff.corr vs. other Ref. T. Panels
ENSIG_ID	GENENAME	Transcript type	Mean TPM	TPM=0_percent	TPM<0.1_percent	PAC	CC	GEEC	GMC	MTC	EC	FB	MC	NP	TC	PC	PAC	CC	GEEC	GMC	MTC	EC	FB	MC	NP	TC	PC	Class	WGNCA
ENSG00000171747	LGALS4	protein_coding	62.6044	0	0	0.555212	0.415819	0.463107	0.963234	0.552986	-0.468849	-0.518495	-0.139252	-0.0818207	0.659773	0.689202	-0.408023	-0.547415	-0.500127	0.274032	-0.410249	-1.43208	-1.48173	-1.10249	-1.04506	-0.303461	-0.274032	GMC	22
ENSG00000136059	VILL	protein_coding	44.2594	0	0	0.585794	0.391887	0.461977	0.960214	0.558885	-0.454449	-0.522225	-0.112556	-0.078284	0.7083	0.671433	-0.37442	-0.568327	-0.498237	0.251914	-0.401329	-1.41466	-1.48244	-1.07277	-1.0385	-0.251914	-0.28878	GMC	25
ENSG00000203697	CAPN8	protein_coding	56.5757	0.557103	7.24234	0.608792	0.403447	0.466564	0.957589	0.474268	-0.492556	-0.536747	-0.20982	-0.145591	0.665238	0.699374	-0.348797	-0.554142	-0.491025	0.258215	-0.483321	-1.45015	-1.49434	-1.16741	-1.10318	-0.292351	-0.258215	GMC	22
ENSG00000060140	STYK1	protein_coding	5.37933	0	1.67131	0.575384	0.405068	0.476423	0.951847	0.554169	-0.455688	-0.503999	-0.142658	-0.070686	0.701602	0.703914	-0.376463	-0.546779	-0.475424	0.247933	-0.397678	-1.40753	-1.45585	-1.0945	-1.02253	-0.250245	-0.247933	GMC	22
ENSG00000085552	IGSF9	protein_coding	7.09063	0.835655	11.6992	0.612771	0.426107	0.448449	0.94966	0.502783	-0.517161	-0.571046	-0.171475	-0.116623	0.682432	0.689358	-0.33689	-0.523553	-0.501211	0.260303	-0.446877	-1.46682	-1.52071	-1.12114	-1.06628	-0.267228	-0.260303	GMC	25
ENSG00000105523	FAM83E	protein_coding	22.0362	1.67131	8.91365	0.59658	0.430003	0.494849	0.949234	0.547277	-0.478802	-0.538332	-0.139228	-0.0842963	0.708866	0.697063	-0.352654	-0.519231	-0.454385	0.240368	-0.401957	-1.42804	-1.48757	-1.08846	-1.03353	-0.240368	-0.252171	GMC	22
ENSG00000198758	EPS8L3	protein_coding	24.1347	0.557103	8.07799	0.587421	0.396484	0.496217	0.945487	0.531577	-0.45111	-0.505118	-0.163596	-0.0899941	0.689004	0.704096	-0.358066	-0.549003	-0.44927	0.241391	-0.413909	-1.3966	-1.4506	-1.10908	-1.03548	-0.256483	-0.241391	GMC	22
ENSG00000160182	TFF1	protein_coding	2284.79	1.39276	1.39276	0.587829	0.393692	0.384985	0.944311	0.50273	-0.520351	-0.553002	-0.168743	-0.150629	0.614708	0.660869	-0.356483	-0.550619	-0.559327	0.283442	-0.441582	-1.46466	-1.49731	-1.11305	-1.09494	-0.329603	-0.283442	GMC	22
ENSG00000145287	PLAC8	protein_coding	11.3608	0	0.278552	0.58383	0.404086	0.448946	0.944007	0.553633	-0.467292	-0.501311	-0.123667	-0.0707578	0.658167	0.688184	-0.360177	-0.53992	-0.495061	0.255822	-0.390373	-1.4113	-1.44532	-1.06767	-1.01476	-0.285839	-0.255822	GMC	22
ENSG00000167600	CYP2S1	protein_coding	46.0474	0	0	0.610037	0.446224	0.475887	0.94395	0.576752	-0.493784	-0.573184	-0.131375	-0.0874214	0.695414	0.683548	-0.333912	-0.497726	-0.468063	0.248536	-0.367198	-1.43773	-1.51713	-1.07532	-1.03137	-0.248536	-0.260402	GMC	22
ENSG00000108242	CYP2C18	protein_coding	19.1222	5.01393	13.9276	0.60405	0.408148	0.430698	0.943371	0.521959	-0.494058	-0.547474	-0.178318	-0.127896	0.63942	0.688976	-0.339321	-0.535223	-0.512674	0.254395	-0.421412	-1.43743	-1.49085	-1.12169	-1.07127	-0.303951	-0.254395	GMC	22
ENSG00000204991	SPIRE2	protein_coding	7.17947	0	0	0.578832	0.40226	0.503374	0.938637	0.467865	-0.460292	-0.509318	-0.186998	-0.119694	0.701217	0.691543	-0.359805	-0.536377	-0.435263	0.237419	-0.470772	-1.39893	-1.44795	-1.12563	-1.05833	-0.237419	-0.247094	GMC	22
ENSG00000163362	C1orf106	protein_coding	7.65396	0	7.52089	0.566216	0.418833	0.482333	0.937093	0.534358	-0.455735	-0.496096	-0.188155	-0.0871636	0.655994	0.698755	-0.370877	-0.51826	-0.45476	0.238338	-0.402734	-1.39283	-1.43319	-1.12525	-1.02426	-0.281099	-0.238338	GMC	22
ENSG00000139629	GALNT6	protein_coding	11.9349	0	0	0.628539	0.435903	0.482198	0.936845	0.558648	-0.49267	-0.554294	-0.149719	-0.105593	0.696822	0.696474	-0.308306	-0.500942	-0.454647	0.240023	-0.378197	-1.42952	-1.49114	-1.08656	-1.04244	-0.240023	-0.240371	GMC	22
ENSG00000117472	TSPAN1	protein_coding	86.3845	0	0	0.572248	0.487154	0.53714	0.936437	0.569057	-0.479095	-0.520408	-0.149154	-0.0639047	0.694784	0.690719	-0.364189	-0.449283	-0.399297	0.241653	-0.36738	-1.41553	-1.45685	-1.08559	-1.00034	-0.241653	-0.245718	GMC	3
ENSG00000163993	S100P	protein_coding	348.205	0	0	0.548097	0.412521	0.426616	0.935813	0.534994	-0.47063	-0.508264	-0.156962	-0.0858452	0.6121	0.675712	-0.387716	-0.523292	-0.509197	0.2601	-0.400818	-1.40644	-1.44408	-1.09278	-1.02166	-0.323713	-0.2601	GMC	22
ENSG00000197520	FAM177B	protein_coding	7.51511	1.11421	6.12813	0.644388	0.405685	0.454813	0.935028	0.496927	-0.515679	-0.568764	-0.172411	-0.138538	0.674085	0.678722	-0.290639	-0.529343	-0.480215	0.256306	-0.438101	-1.45071	-1.50379	-1.10744	-1.07357	-0.260943	-0.256306	GMC	22
ENSG00000160181	TFF2	protein_coding	1908.75	1.94986	2.50696	0.635201	0.44449	0.435224	0.93499	0.50758	-0.523997	-0.576916	-0.210162	-0.163665	0.639429	0.669147	-0.299789	-0.4905	-0.499766	0.265843	-0.42741	-1.45899	-1.51191	-1.14515	-1.09866	-0.295561	-0.265843	GMC	22
ENSG00000224259	LINC01133	non-coding	11.4705	0	0.557103	0.5477	0.373707	0.421108	0.932975	0.504648	-0.461047	-0.469977	-0.170539	-0.116163	0.637482	0.674954	-0.385274	-0.559268	-0.511867	0.25802	-0.428326	-1.39402	-1.40295	-1.10351	-1.04914	-0.295493	-0.25802	GMC	22
ENSG00000111344	RASAL1	protein_coding	7.04084	2.50696	15.3203	0.618538	0.425839	0.484826	0.929626	0.556909	-0.4734	-0.572514	-0.140179	-0.0921113	0.70449	0.674564	-0.311088	-0.503787	-0.4448	0.225137	-0.372717	-1.40303	-1.50214	-1.0698	-1.02174	-0.225137	-0.255062	GMC	25
ENSG00000196188	CTSE	protein_coding	261.539	0.835655	4.17827	0.672039	0.469946	0.514798	0.929326	0.528422	-0.508072	-0.581609	-0.195609	-0.121602	0.672996	0.700991	-0.257288	-0.459381	-0.414528	0.228335	-0.400905	-1.4374	-1.51094	-1.12494	-1.05093	-0.256331	-0.228335	GMC	18
ENSG00000125775	SDCBP2	protein_coding	50.6074	0	0	0.54457	0.380151	0.430347	0.929137	0.495496	-0.440164	-0.505613	-0.16366	-0.0883879	0.615277	0.681965	-0.384567	-0.548986	-0.49879	0.247173	-0.433641	-1.3693	-1.43475	-1.0928	-1.01753	-0.31386	-0.247173	GMC	22
ENSG00000088340	FER1L4	non-coding	42.635	0	0	0.608711	0.362677	0.420949	0.927901	0.458589	-0.481686	-0.548881	-0.178427	-0.129162	0.672267	0.675387	-0.31919	-0.565224	-0.506952	0.252514	-0.469311	-1.40959	-1.47678	-1.10633	-1.05706	-0.255633	-0.252514	GMC	25
ENSG00000214814	FER1L6	protein_coding	5.53643	8.07799	21.1699	0.630058	0.42262	0.436878	0.927368	0.509953	-0.503511	-0.568652	-0.193785	-0.127963	0.622953	0.677047	-0.29731	-0.504748	-0.49049	0.250321	-0.417415	-1.43088	-1.49602	-1.12115	-1.05533	-0.304415	-0.250321	GMC	22
ENSG00000173467	AGR3	protein_coding	15.6444	11.6992	14.2061	0.583085	0.455545	0.491135	0.926963	0.563951	-0.471625	-0.548404	-0.176372	-0.0633791	0.629249	0.676356	-0.343878	-0.471417	-0.435828	0.250607	-0.363012	-1.39859	-1.47537	-1.10333	-0.990342	-0.297713	-0.250607	GMC	22
ENSG00000183607	GKN2	protein_coding	479.838	2.78552	5.01393	0.606381	0.381103	0.362573	0.926725	0.487171	-0.51278	-0.548982	-0.162265	-0.149831	0.597355	0.65655	-0.320344	-0.545621	-0.564152	0.270175	-0.439554	-1.4395	-1.47571	-1.08899	-1.07656	-0.329369	-0.270175	GMC	22
ENSG00000158315	RHBDL2	protein_coding	3.26063	0	0.278552	0.55448	0.388941	0.473562	0.926173	0.611451	-0.4168	-0.487514	-0.134282	-0.0557284	0.669608	0.673453	-0.371693	-0.537233	-0.452611	0.252721	-0.314722	-1.34297	-1.41369	-1.06046	-0.981902	-0.256565	-0.252721	GMC	22
ENSG00000147041	SYTL5	protein_coding	3.80419	2.50696	13.0919	0.59615	0.37212	0.417161	0.925769	0.445478	-0.4965	-0.550938	-0.151886	-0.103652	0.669631	0.675509	-0.329619	-0.553649	-0.508608	0.25026	-0.480291	-1.42227	-1.47671	-1.07766	-1.02942	-0.256138	-0.25026	GMC	25
ENSG00000064787	BCAS1	protein_coding	23.3423	0	4.17827	0.683796	0.482844	0.520428	0.92567	0.498994	-0.539621	-0.58952	-0.220001	-0.146325	0.663207	0.687246	-0.241874	-0.442827	-0.405243	0.238424	-0.426677	-1.46529	-1.51519	-1.14567	-1.072	-0.262464	-0.238424	GMC	18
ENSG00000196542	SPTSSB	protein_coding	10.1798	0.557103	5.01393	0.613118	0.416206	0.449738	0.925648	0.500046	-0.507051	-0.543145	-0.178583	-0.130482	0.694342	0.686199	-0.31253	-0.509442	-0.475911	0.231307	-0.425602	-1.4327	-1.46879	-1.10423	-1.05613	-0.231307	-0.239449	GMC	22
ENSG00000135773	CAPN9	protein_coding	25.206	0	1.94986	0.656581	0.468841	0.498137	0.923826	0.528076	-0.52243	-0.585905	-0.179637	-0.124941	0.694586	0.679068	-0.267245	-0.454985	-0.425689	0.229239	-0.395749	-1.44626	-1.50973	-1.10346	-1.04877	-0.229239	-0.244758	GMC	25
ENSG00000165841	CYP2C19	protein_coding	4.41667	14.2061	25.3482	0.64096	0.401987	0.437122	0.92246	0.453984	-0.485388	-0.572531	-0.20727	-0.148596	0.658233	0.665157	-0.281501	-0.520473	-0.485339	0.257303	-0.468476	-1.40785	-1.49499	-1.12973	-1.07106	-0.264227	-0.257303	GMC	25
ENSG00000101213	PTK6	protein_coding	15.8542	0	0.278552	0.572505	0.477819	0.545084	0.922305	0.535443	-0.473867	-0.527992	-0.208195	-0.0915153	0.671899	0.656516	-0.3498	-0.444487	-0.377221	0.250406	-0.386862	-1.39617	-1.4503	-1.1305	-1.01382	-0.250406	-0.265789	GMC	18
ENSG00000069764	PLA2G10	protein_coding	3.82261	3.89972	11.6992	0.621721	0.40576	0.457515	0.921826	0.482749	-0.50985	-0.566471	-0.136129	-0.11911	0.707364	0.689825	-0.300104	-0.516066	-0.464311	0.214461	-0.439077	-1.43168	-1.4883	-1.05795	-1.04094	-0.214461	-0.232001	GMC	25
ENSG00000117308	GALE	protein_coding	43.0673	0	0	0.594651	0.491624	0.548044	0.921228	0.590684	-0.468506	-0.543909	-0.156715	-0.0547199	0.702651	0.670079	-0.326578	-0.429605	-0.373185	0.218577	-0.330544	-1.38973	-1.46514	-1.07794	-0.975948	-0.218577	-0.251149	GMC	18
ENSG00000215182	MUC5AC	protein_coding	213.081	0.557103	6.68524	0.641148	0.451266	0.452917	0.919354	0.494084	-0.516945	-0.551912	-0.240309	-0.178957	0.604037	0.666308	-0.278206	-0.468088	-0.466437	0.253047	-0.425271	-1.4363	-1.47127	-1.15966	-1.09831	-0.315318	-0.253047	GMC	22
ENSG00000176153	GPX2	protein_coding	173.156	0	1.11421	0.599964	0.451473	0.487664	0.919061	0.561486	-0.477575	-0.576721	-0.135933	-0.0822761	0.689703	0.694239	-0.319098	-0.467589	-0.431397	0.224823	-0.357576	-1.39664	-1.49578	-1.05499	-1.00134	-0.229358	-0.224823	GMC	18
ENSG00000150556	LYPD6B	protein_coding	15.8109	0.835655	8.07799	0.668741	0.507848	0.492517	0.918676	0.49068	-0.555798	-0.599213	-0.251289	-0.165859	0.657503	0.663665	-0.249935	-0.410829	-0.42616	0.249935	-0.427996	-1.47447	-1.51789	-1.16997	-1.08454	-0.261173	-0.255011	GMC	22
ENSG00000006611	USH1C	protein_coding	7.01598	0	0.278552	0.638301	0.438252	0.536219	0.916761	0.493411	-0.49407	-0.560689	-0.196899	-0.128642	0.678719	0.676123	-0.27846	-0.478509	-0.380543	0.238042	-0.42335	-1.41083	-1.47745	-1.11366	-1.0454	-0.238042	-0.240638	GMC	22
ENSG00000089356	FXYD3	protein_coding	81.1943	0	0	0.626842	0.521304	0.55521	0.91582	0.513337	-0.517668	-0.574688	-0.19958	-0.0871683	0.67388	0.665315	-0.288978	-0.394517	-0.36061	0.241941	-0.402484	-1.43349	-1.49051	-1.1154	-1.00299	-0.241941	-0.250505	GMC	3
ENSG00000166920	C15orf48	protein_coding	17.4023	0.835655	1.67131	0.519884	0.379491	0.456006	0.9158	0.549751	-0.450039	-0.494585	-0.0778657	-0.0169909	0.682606	0.680583	-0.395915	-0.536309	-0.459794	0.233194	-0.366049	-1.36584	-1.41038	-0.993665	-0.932791	-0.233194	-0.235217	GMC	22
ENSG00000233377	MTND4P20	non-coding	12.8576	14.2061	18.3844	0.664057	0.413398	0.455777	0.915274	0.425879	-0.50199	-0.587004	-0.217739	-0.151074	0.668125	0.659866	-0.251217	-0.501876	-0.459497	0.247149	-0.489395	-1.41726	-1.50228	-1.13301	-1.06635	-0.247149	-0.255408	GMC	25
ENSG00000164078	MST1R	protein_coding	28.7295	0	0	0.59187	0.479926	0.553633	0.915149	0.542342	-0.4809	-0.519228	-0.221268	-0.0933352	0.681625	0.665689	-0.323279	-0.435223	-0.361515	0.233524	-0.372807	-1.39605	-1.43438	-1.13642	-1.00848	-0.233524	-0.24946	GMC	3
ENSG00000138109	CYP2C9	protein_coding	14.3192	1.94986	13.649	0.663536	0.421225	0.475981	0.915024	0.424327	-0.510068	-0.575822	-0.21611	-0.144582	0.691782	0.680676	-0.251488	-0.493799	-0.439043	0.223242	-0.490697	-1.42509	-1.49085	-1.13113	-1.05961	-0.223242	-0.234348	GMC	25
ENSG00000166866	MYO1A	protein_coding	6.87949	0	0.557103	0.626605	0.410161	0.44931	0.914941	0.522205	-0.498689	-0.576615	-0.142849	-0.107997	0.681539	0.662558	-0.288336	-0.50478	-0.465631	0.233403	-0.392736	-1.41363	-1.49156	-1.05779	-1.02294	-0.233403	-0.252384	GMC	25
ENSG00000134398	ERN2	protein_coding	32.3989	1.11421	11.4206	0.608095	0.444937	0.527141	0.913924	0.549622	-0.487356	-0.526329	-0.189375	-0.125324	0.711016	0.66987	-0.305828	-0.468986	-0.386783	0.202908	-0.364301	-1.40128	-1.44025	-1.1033	-1.03925	-0.202908	-0.244053	GMC	3
ENSG00000114455	HHLA2	protein_coding	1.06789	14.4847	30.3621	0.585975	0.370538	0.412989	0.912332	0.514275	-0.501379	-0.532885	-0.158067	-0.121628	0.60814	0.661557	-0.326358	-0.541794	-0.499344	0.250776	-0.398058	-1.41371	-1.44522	-1.0704	-1.03396	-0.304193	-0.250776	GMC	22
ENSG00000010310	GIPR	protein_coding	10.254	0	1.39276	0.640177	0.443524	0.537804	0.912084	0.40044	-0.513002	-0.535904	-0.269052	-0.174854	0.684238	0.700115	-0.271906	-0.468559	-0.37428	0.211969	-0.511644	-1.42509	-1.44799	-1.18114	-1.08694	-0.227846	-0.211969	GMC	18
ENSG00000137825	ITPKA	protein_coding	13.9292	0	0	0.653748	0.486815	0.484496	0.911685	0.395042	-0.563366	-0.599591	-0.264498	-0.195811	0.670808	0.689906	-0.257936	-0.42487	-0.427188	0.221779	-0.516643	-1.47505	-1.51128	-1.17618	-1.1075	-0.240876	-0.221779	GMC	22
ENSG00000135127	BICDL1	protein_coding	9.48188	0	0	0.558428	0.390433	0.477411	0.911273	0.508228	-0.482166	-0.50044	-0.145635	-0.0857541	0.637791	0.663275	-0.352845	-0.52084	-0.433862	0.247998	-0.403045	-1.39344	-1.41171	-1.05691	-0.997027	-0.273482	-0.247998	GMC	22
ENSG00000104267	CA2	protein_coding	382.921	0	0	0.673623	0.473381	0.475897	0.911058	0.532297	-0.548199	-0.61317	-0.201521	-0.122188	0.637614	0.67019	-0.237435	-0.437676	-0.435161	0.237435	-0.37876	-1.45926	-1.52423	-1.11258	-1.03325	-0.273444	-0.240868	GMC	22
ENSG00000198074	AKR1B10	protein_coding	395.526	0	0	0.613782	0.446999	0.439324	0.909667	0.573885	-0.486015	-0.596063	-0.15357	-0.100412	0.618104	0.639429	-0.295885	-0.462668	-0.470344	0.270238	-0.335782	-1.39568	-1.50573	-1.06324	-1.01008	-0.291563	-0.270238	GMC	22
ENSG00000259120	SMIM6	protein_coding	15.1861	1.94986	6.12813	0.627956	0.500452	0.538089	0.909513	0.488372	-0.54864	-0.534992	-0.243296	-0.154271	0.638616	0.659297	-0.281557	-0.409061	-0.371425	0.250216	-0.421141	-1.45815	-1.44451	-1.15281	-1.06378	-0.270897	-0.250216	GMC	3
ENSG00000105357	MYH14	protein_coding	15.7186	0	0	0.582628	0.490478	0.54652	0.909096	0.551672	-0.458165	-0.528332	-0.160775	-0.0511797	0.670029	0.676707	-0.326467	-0.418617	-0.362576	0.232388	-0.357424	-1.36726	-1.43743	-1.06987	-0.960275	-0.239066	-0.232388	GMC	18
ENSG00000163624	CDS1	protein_coding	6.16104	0	0	0.608491	0.503343	0.54351	0.90823	0.559518	-0.483651	-0.567811	-0.173305	-0.0706977	0.681799	0.693853	-0.299739	-0.404888	-0.364721	0.214377	-0.348712	-1.39188	-1.47604	-1.08154	-0.978928	-0.226431	-0.214377	GMC	18
ENSG00000185467	KPNA7	protein_coding	1.3692	13.9276	28.9694	0.582727	0.384263	0.426579	0.908151	0.428667	-0.471805	-0.530569	-0.208864	-0.128894	0.607969	0.6741	-0.325424	-0.523888	-0.481572	0.234052	-0.479484	-1.37996	-1.43872	-1.11701	-1.03705	-0.300183	-0.234052	GMC	22
ENSG00000130762	ARHGEF16	protein_coding	21.3926	0	0	0.602369	0.515663	0.558702	0.90738	0.525376	-0.501019	-0.537563	-0.218142	-0.0935611	0.70952	0.675557	-0.305011	-0.391717	-0.348678	0.19786	-0.382004	-1.4084	-1.44494	-1.12552	-1.00094	-0.19786	-0.231823	GMC	3
ENSG00000124939	SCGB2A1	protein_coding	8.20543	15.3203	16.156	0.644272	0.451866	0.4894	0.906687	0.410653	-0.542133	-0.59499	-0.206058	-0.132215	0.671043	0.712941	-0.262415	-0.454821	-0.417287	0.193746	-0.496034	-1.44882	-1.50168	-1.11274	-1.0389	-0.235643	-0.193746	GMC	22
ENSG00000142273	CBLC	protein_coding	16.7109	3.06407	11.4206	0.544855	0.525498	0.552002	0.906401	0.533928	-0.45948	-0.518591	-0.192988	-0.0839996	0.667197	0.656487	-0.361546	-0.380903	-0.354398	0.239204	-0.372473	-1.36588	-1.42499	-1.09939	-0.9904	-0.239204	-0.249914	GMC	3
ENSG00000136542	GALNT5	protein_coding	2.59068	1.11421	14.7632	0.62853	0.483032	0.508243	0.905253	0.540245	-0.494839	-0.553877	-0.197696	-0.09137	0.643837	0.657091	-0.276723	-0.42222	-0.397009	0.248161	-0.365008	-1.40009	-1.45913	-1.10295	-0.996623	-0.261415	-0.248161	GMC	22
ENSG00000124429	POF1B	protein_coding	4.89376	0	0.835655	0.576655	0.45277	0.540296	0.905194	0.594343	-0.428754	-0.51848	-0.14397	-0.0424444	0.693502	0.686951	-0.328539	-0.452424	-0.364899	0.211692	-0.310851	-1.33395	-1.42367	-1.04916	-0.947639	-0.211692	-0.218244	GMC	18
ENSG00000177202	SPACA4	protein_coding	2.64643	10.3064	16.9916	0.579889	0.423763	0.510969	0.904339	0.52506	-0.472587	-0.547175	-0.131914	-0.0724449	0.711416	0.662769	-0.32445	-0.480576	-0.393371	0.192923	-0.379279	-1.37693	-1.45151	-1.03625	-0.976784	-0.192923	-0.24157	GMC	25
ENSG00000237330	RNF223	protein_coding	3.57726	1.39276	16.156	0.576214	0.481234	0.483173	0.904272	0.493696	-0.467334	-0.540935	-0.221524	-0.118093	0.62393	0.654135	-0.328058	-0.423038	-0.421099	0.250137	-0.410576	-1.37161	-1.44521	-1.1258	-1.02237	-0.280342	-0.250137	GMC	18
ENSG00000084734	GCKR	protein_coding	6.80345	0	1.39276	0.50746	0.343755	0.42343	0.904032	0.514165	-0.425723	-0.484036	-0.107343	-0.0622837	0.633742	0.650393	-0.396572	-0.560278	-0.480602	0.253639	-0.389868	-1.32975	-1.38807	-1.01138	-0.966316	-0.27029	-0.253639	GMC	22
ENSG00000103056	SMPD3	protein_coding	15.6986	0	0	0.622266	0.452133	0.536017	0.903909	0.52349	-0.482461	-0.538332	-0.192913	-0.123784	0.705581	0.651064	-0.281643	-0.451777	-0.367892	0.198328	-0.380419	-1.38637	-1.44224	-1.09682	-1.02769	-0.198328	-0.252845	GMC	25
ENSG00000176532	PRR15	protein_coding	10.5005	0.557103	0.557103	0.584518	0.498112	0.550912	0.903707	0.541923	-0.457106	-0.549436	-0.138094	-0.0527014	0.726577	0.681711	-0.319189	-0.405595	-0.352796	0.177131	-0.361784	-1.36081	-1.45314	-1.0418	-0.956409	-0.177131	-0.221996	GMC	22
ENSG00000204385	SLC44A4	protein_coding	94.4235	0	3.34262	0.577637	0.533081	0.562923	0.902694	0.543774	-0.454965	-0.548424	-0.155785	-0.0379662	0.685056	0.684024	-0.325056	-0.369613	-0.339771	0.217638	-0.35892	-1.35766	-1.45112	-1.05848	-0.94066	-0.217638	-0.218669	GMC	3
ENSG00000127324	TSPAN8	protein_coding	160.021	0	0	0.677162	0.511135	0.528689	0.902399	0.505858	-0.503313	-0.572016	-0.23281	-0.135027	0.64601	0.660361	-0.225238	-0.391264	-0.373711	0.225238	-0.396541	-1.40571	-1.47442	-1.13521	-1.03743	-0.256389	-0.242038	GMC	3
ENSG00000229719	MIR194-2HG	non-coding	3.92189	1.94986	11.6992	0.620544	0.447644	0.497358	0.902192	0.502677	-0.490316	-0.589486	-0.161245	-0.08771	0.703167	0.672311	-0.281648	-0.454548	-0.404834	0.199025	-0.399515	-1.39251	-1.49168	-1.06344	-0.989902	-0.199025	-0.229881	GMC	25
ENSG00000168961	LGALS9	protein_coding	50.2036	0	0	0.632575	0.382056	0.430068	0.901501	0.591663	-0.452949	-0.534578	-0.0702364	-0.0771026	0.689784	0.67748	-0.268926	-0.519445	-0.471432	0.211716	-0.309838	-1.35445	-1.43608	-0.971737	-0.978603	-0.211716	-0.224021	GMC	22
ENSG00000170786	SDR16C5	protein_coding	3.18196	0.557103	7.24234	0.577119	0.445519	0.462015	0.901365	0.500905	-0.489324	-0.539145	-0.176166	-0.0798098	0.612817	0.685725	-0.324246	-0.455846	-0.43935	0.21564	-0.400461	-1.39069	-1.44051	-1.07753	-0.981175	-0.288549	-0.21564	GMC	22
ENSG00000237289	CKMT1B	protein_coding	5.63982	0.557103	4.73538	0.604666	0.469701	0.513308	0.900946	0.598399	-0.485095	-0.570232	-0.173659	-0.0857337	0.651746	0.636795	-0.29628	-0.431244	-0.387637	0.2492	-0.302547	-1.38604	-1.47118	-1.0746	-0.986679	-0.2492	-0.264151	GMC	22
ENSG00000103089	FA2H	protein_coding	39.6472	0	0	0.706671	0.491871	0.483795	0.900341	0.421141	-0.554527	-0.596641	-0.292459	-0.181449	0.609435	0.691403	-0.19367	-0.40847	-0.416546	0.19367	-0.4792	-1.45487	-1.49698	-1.1928	-1.08179	-0.290906	-0.208937	GMC	18
ENSG00000106258	CYP3A5	protein_coding	64.6542	0	0	0.672301	0.428941	0.467629	0.900286	0.38171	-0.503509	-0.577074	-0.277111	-0.171625	0.629595	0.689503	-0.227985	-0.471346	-0.432657	0.210783	-0.518576	-1.40379	-1.47736	-1.1774	-1.07191	-0.270692	-0.210783	GMC	18
ENSG00000184363	PKP3	protein_coding	20.0217	0	0.557103	0.532871	0.498154	0.548142	0.900178	0.564422	-0.451375	-0.507254	-0.188659	-0.0655135	0.65084	0.667073	-0.367308	-0.402024	-0.352036	0.233106	-0.335756	-1.35155	-1.40743	-1.08884	-0.965692	-0.249338	-0.233106	GMC	3
ENSG00000041353	RAB27B	protein_coding	9.55459	0	0	0.627301	0.496831	0.550075	0.899768	0.541085	-0.471305	-0.538252	-0.211155	-0.103371	0.700508	0.685271	-0.272466	-0.402937	-0.349693	0.199259	-0.358682	-1.37107	-1.43802	-1.11092	-1.00314	-0.199259	-0.214497	GMC	18
ENSG00000108846	ABCC3	protein_coding	45.1605	0	0	0.578787	0.358601	0.474378	0.899668	0.536759	-0.408043	-0.535543	-0.107234	-0.0948904	0.661437	0.635855	-0.320881	-0.541067	-0.42529	0.23823	-0.362909	-1.30771	-1.43521	-1.0069	-0.994558	-0.23823	-0.263813	GMC	22
ENSG00000143217	NECTIN4	protein_coding	6.67883	0	6.68524	0.541957	0.447836	0.552711	0.899566	0.514993	-0.433843	-0.477945	-0.17506	-0.0697472	0.658494	0.680428	-0.357609	-0.45173	-0.346855	0.219139	-0.384573	-1.33341	-1.37751	-1.07463	-0.969313	-0.241072	-0.219139	GMC	18
ENSG00000227640	SOX21-AS1	non-coding	2.69827	7.79944	20.6128	0.681946	0.471732	0.510047	0.899031	0.469486	-0.505134	-0.586643	-0.225701	-0.154476	0.687846	0.678167	-0.217084	-0.427298	-0.388983	0.211184	-0.429545	-1.40417	-1.48567	-1.12473	-1.05351	-0.211184	-0.220863	GMC	25
ENSG00000101076	HNF4A	protein_coding	5.79696	1.67131	17.5487	0.63443	0.536267	0.557083	0.898825	0.544627	-0.493405	-0.577075	-0.208819	-0.0845666	0.669246	0.671961	-0.264395	-0.362558	-0.341742	0.226864	-0.354198	-1.39223	-1.4759	-1.10764	-0.983392	-0.229579	-0.226864	GMC	3
ENSG00000006025	OSBPL7	protein_coding	40.1401	0	0	0.607759	0.415847	0.518834	0.898549	0.505489	-0.446889	-0.522666	-0.16525	-0.104643	0.71999	0.647555	-0.29079	-0.482702	-0.379715	0.178559	-0.39306	-1.34544	-1.42122	-1.0638	-1.00319	-0.178559	-0.250994	GMC	25
ENSG00000085831	TTC39A	protein_coding	4.29634	0	2.22841	0.585819	0.546005	0.55625	0.898357	0.552009	-0.492791	-0.54866	-0.181634	-0.0532778	0.655736	0.66683	-0.312538	-0.352352	-0.342107	0.231527	-0.346348	-1.39115	-1.44702	-1.07999	-0.951635	-0.242621	-0.231527	GMC	18
ENSG00000163235	TGFA	protein_coding	2.5219	0	0.278552	0.617488	0.496835	0.538741	0.897891	0.517511	-0.462041	-0.550396	-0.184009	-0.0544263	0.679293	0.664772	-0.280403	-0.401056	-0.35915	0.218598	-0.38038	-1.35993	-1.44829	-1.0819	-0.952317	-0.218598	-0.233119	GMC	18
ENSG00000115221	ITGB6	protein_coding	4.93459	0	12.5348	0.633283	0.427168	0.512868	0.897628	0.450594	-0.458521	-0.556162	-0.223026	-0.124414	0.623197	0.691258	-0.264345	-0.47046	-0.38476	0.20637	-0.447034	-1.35615	-1.45379	-1.12065	-1.02204	-0.274431	-0.20637	GMC	18
ENSG00000100558	PLEK2	protein_coding	9.3576	1.94986	6.96379	0.531187	0.428556	0.479076	0.896217	0.592206	-0.435749	-0.477578	-0.175491	-0.0741501	0.624264	0.68328	-0.365029	-0.467661	-0.417141	0.212937	-0.30401	-1.33197	-1.37379	-1.07171	-0.970367	-0.271953	-0.212937	GMC	18
ENSG00000139988	RDH12	protein_coding	8.32963	0.278552	3.06407	0.623943	0.450468	0.427072	0.895946	0.423156	-0.539755	-0.58083	-0.221822	-0.162621	0.597431	0.650245	-0.272003	-0.445478	-0.468874	0.245702	-0.472791	-1.4357	-1.47678	-1.11777	-1.05857	-0.298515	-0.245702	GMC	22
ENSG00000131037	EPS8L1	protein_coding	21.4103	0	0	0.54822	0.439819	0.529386	0.895901	0.509592	-0.463665	-0.45672	-0.195889	-0.0750161	0.633296	0.689006	-0.347681	-0.456082	-0.366514	0.206895	-0.386309	-1.35957	-1.35262	-1.09179	-0.970917	-0.262605	-0.206895	GMC	3
ENSG00000080031	PTPRH	protein_coding	17.3699	0	0	0.642912	0.443933	0.497634	0.895182	0.479995	-0.478856	-0.557095	-0.21796	-0.102725	0.635117	0.695416	-0.252271	-0.451249	-0.397548	0.199767	-0.415187	-1.37404	-1.45228	-1.11314	-0.997907	-0.260065	-0.199767	GMC	18
ENSG00000074276	CDHR2	protein_coding	3.83486	0.835655	17.2702	0.55675	0.372003	0.415171	0.894709	0.385358	-0.481024	-0.507021	-0.17294	-0.109603	0.567923	0.65445	-0.337958	-0.522706	-0.479538	0.240259	-0.509351	-1.37573	-1.40173	-1.06765	-1.00431	-0.326785	-0.240259	GMC	22
ENSG00000019102	VSIG2	protein_coding	347.306	0	0	0.750225	0.504877	0.506738	0.894596	0.388493	-0.588124	-0.634672	-0.280701	-0.190089	0.680085	0.697296	-0.144371	-0.389719	-0.387859	0.144371	-0.506103	-1.48272	-1.52927	-1.1753	-1.08469	-0.214511	-0.1973		3
ENSG00000278912	CTD-2196E14.8	non-coding	4.48924	21.1699	22.8412	0.613974	0.423596	0.520052	0.894572	0.512237	-0.464969	-0.529013	-0.213284	-0.140594	0.688347	0.667795	-0.280597	-0.470975	-0.37452	0.206225	-0.382335	-1.35954	-1.42358	-1.10786	-1.03517	-0.206225	-0.226777	GMC	18
ENSG00000158715	SLC45A3	protein_coding	12.3867	0	0	0.54595	0.41063	0.476885	0.894439	0.544013	-0.415182	-0.471215	-0.130892	-0.0746128	0.737205	0.674042	-0.348489	-0.483809	-0.417554	0.157234	-0.350426	-1.30962	-1.36565	-1.02533	-0.969052	-0.157234	-0.220397	GMC	25
ENSG00000169605	GKN1	protein_coding	6800.32	1.67131	1.67131	0.621716	0.358326	0.318836	0.894302	0.396801	-0.531316	-0.562683	-0.185979	-0.192808	0.569888	0.638003	-0.272586	-0.535976	-0.575466	0.2563	-0.497501	-1.42562	-1.45699	-1.08028	-1.08711	-0.324414	-0.2563	GMC	22
ENSG00000223572	CKMT1A	protein_coding	3.9979	1.67131	8.35655	0.586396	0.474992	0.517245	0.893549	0.606558	-0.510197	-0.566261	-0.181527	-0.0861633	0.643968	0.63735	-0.307153	-0.418557	-0.376304	0.249581	-0.286991	-1.40375	-1.45981	-1.07508	-0.979712	-0.249581	-0.256199	GMC	22
ENSG00000196878	LAMB3	protein_coding	32.633	0	0	0.581549	0.446871	0.485508	0.892982	0.487519	-0.450586	-0.495802	-0.216099	-0.106275	0.610965	0.696964	-0.311432	-0.44611	-0.407474	0.196017	-0.405463	-1.34357	-1.38878	-1.10908	-0.999257	-0.282017	-0.196017	GMC	18
ENSG00000137648	TMPRSS4	protein_coding	3.82355	0.835655	18.1058	0.508628	0.421836	0.480261	0.892625	0.594704	-0.428886	-0.454061	-0.162251	-0.0656105	0.646233	0.685166	-0.383997	-0.470789	-0.412364	0.207459	-0.297921	-1.32151	-1.34669	-1.05488	-0.958235	-0.246392	-0.207459	GMC	22
ENSG00000170298	LGALS9B	protein_coding	8.45197	7.52089	18.663	0.587163	0.346277	0.35027	0.89219	0.446056	-0.486042	-0.553005	-0.118178	-0.0925626	0.635157	0.653849	-0.305028	-0.545913	-0.541921	0.238342	-0.446134	-1.37823	-1.4452	-1.01037	-0.984753	-0.257033	-0.238342	GMC	25
ENSG00000146205	ANO7	protein_coding	15.3713	0	0	0.7006	0.439742	0.466576	0.892092	0.38685	-0.527953	-0.600122	-0.272143	-0.205295	0.656467	0.649133	-0.191491	-0.45235	-0.425515	0.191491	-0.505242	-1.42004	-1.49221	-1.16423	-1.09739	-0.235625	-0.242958	GMC	25
ENSG00000204616	TRIM31	protein_coding	8.44666	6.12813	18.3844	0.553327	0.349138	0.408364	0.891798	0.436378	-0.467991	-0.50205	-0.178658	-0.113723	0.64444	0.696843	-0.338471	-0.54266	-0.483434	0.194954	-0.455419	-1.35979	-1.39385	-1.07046	-1.00552	-0.247358	-0.194954	GMC	22
ENSG00000164690	SHH	protein_coding	5.10229	4.45682	16.7131	0.600943	0.4815	0.512577	0.891412	0.417844	-0.491172	-0.547083	-0.240485	-0.122598	0.6756	0.72022	-0.290469	-0.409912	-0.378835	0.171192	-0.473568	-1.38258	-1.4385	-1.1319	-1.01401	-0.215812	-0.171192	GMC	18
ENSG00000125285	SOX21	protein_coding	9.75095	6.12813	15.3203	0.661958	0.474728	0.468475	0.890813	0.476379	-0.497416	-0.598257	-0.22244	-0.127695	0.650813	0.673417	-0.228855	-0.416085	-0.422338	0.217396	-0.414434	-1.38823	-1.48907	-1.11325	-1.01851	-0.24	-0.217396	GMC	22
ENSG00000164379	FOXQ1	protein_coding	49.4953	0	0	0.573869	0.463426	0.520354	0.890314	0.475052	-0.44297	-0.502231	-0.221708	-0.0896966	0.652789	0.691338	-0.316444	-0.426887	-0.36996	0.198975	-0.415262	-1.33328	-1.39255	-1.11202	-0.98001	-0.237525	-0.198975	GMC	18
ENSG00000006555	TTC22	protein_coding	6.58244	0	0.557103	0.583162	0.490905	0.544103	0.890308	0.541019	-0.484497	-0.541422	-0.140442	-0.0757096	0.706993	0.661528	-0.307147	-0.399403	-0.346205	0.183316	-0.349289	-1.37481	-1.43173	-1.03075	-0.966018	-0.183316	-0.22878	GMC	18
ENSG00000253313	C1orf210	protein_coding	27.1029	4.45682	10.585	0.709968	0.53459	0.532321	0.890091	0.458327	-0.563789	-0.61103	-0.256799	-0.171134	0.660543	0.663302	-0.180123	-0.355501	-0.357771	0.180123	-0.431764	-1.45388	-1.50112	-1.14689	-1.06122	-0.229548	-0.226789	GMC	3
ENSG00000181019	NQO1	protein_coding	149.315	0	0	0.647559	0.434638	0.461027	0.890047	0.559291	-0.464713	-0.583032	-0.14217	-0.132253	0.640549	0.645693	-0.242488	-0.45541	-0.429021	0.242488	-0.330756	-1.35476	-1.47308	-1.03222	-1.0223	-0.249499	-0.244354	GMC	22
ENSG00000171345	KRT19	protein_coding	394.447	0	0	0.538021	0.467462	0.511251	0.889738	0.545957	-0.4325	-0.496091	-0.190356	-0.0681749	0.601846	0.66218	-0.351717	-0.422276	-0.378487	0.227557	-0.343781	-1.32224	-1.38583	-1.08009	-0.957913	-0.287892	-0.227557	GMC	3
ENSG00000204396	VWA7	protein_coding	4.37193	0	0	0.66508	0.465391	0.544995	0.889143	0.376639	-0.491677	-0.545547	-0.279165	-0.186887	0.665325	0.664575	-0.224063	-0.423753	-0.344148	0.223818	-0.512505	-1.38082	-1.43469	-1.16831	-1.07603	-0.223818	-0.224568	GMC	22
ENSG00000167644	C19orf33	protein_coding	71.7944	0	0	0.586396	0.451914	0.546838	0.888729	0.527465	-0.449907	-0.518345	-0.203084	-0.0984121	0.683788	0.63991	-0.302333	-0.436816	-0.341891	0.204941	-0.361264	-1.33864	-1.40707	-1.09181	-0.987141	-0.204941	-0.248819	GMC	3
ENSG00000105289	TJP3	protein_coding	28.2741	0	3.89972	0.660469	0.514361	0.542667	0.888414	0.500737	-0.520522	-0.594701	-0.176265	-0.0862039	0.699211	0.678467	-0.227945	-0.374053	-0.345747	0.189202	-0.387677	-1.40894	-1.48311	-1.06468	-0.974618	-0.189202	-0.209947	GMC	3
ENSG00000178882	RFLNA	protein_coding	64.0623	0	0	0.638975	0.509538	0.521299	0.88829	0.44077	-0.491978	-0.570436	-0.239396	-0.0973627	0.659814	0.663061	-0.249315	-0.378752	-0.366991	0.225229	-0.44752	-1.38027	-1.45873	-1.12769	-0.985653	-0.228476	-0.225229	GMC	3
ENSG00000132698	RAB25	protein_coding	58.0501	0	0.557103	0.620998	0.537309	0.55629	0.888173	0.535665	-0.491096	-0.576977	-0.184004	-0.0629961	0.685892	0.662073	-0.267175	-0.350864	-0.331883	0.202281	-0.352508	-1.37927	-1.46515	-1.07218	-0.951169	-0.202281	-0.2261	GMC	3
ENSG00000171124	FUT3	protein_coding	4.00049	3.34262	15.8774	0.453398	0.329985	0.443807	0.888069	0.551417	-0.395176	-0.44265	-0.109014	-0.0284337	0.590324	0.631502	-0.434671	-0.558084	-0.444262	0.256567	-0.336651	-1.28325	-1.33072	-0.997083	-0.916503	-0.297744	-0.256567	GMC	22
ENSG00000108602	ALDH3A1	protein_coding	120.605	0	0	0.63388	0.457731	0.449354	0.887639	0.524893	-0.503041	-0.61583	-0.155447	-0.100099	0.637622	0.659484	-0.253759	-0.429908	-0.438285	0.228154	-0.362746	-1.39068	-1.50347	-1.04309	-0.987738	-0.250016	-0.228154	GMC	22
ENSG00000254988	CTD-2547H18.1	non-coding	3.11208	16.7131	20.3343	0.639431	0.414835	0.44314	0.887219	0.431922	-0.490004	-0.552871	-0.2337	-0.203842	0.638365	0.669544	-0.247789	-0.472384	-0.444079	0.217675	-0.455298	-1.37722	-1.44009	-1.12092	-1.09106	-0.248855	-0.217675	GMC	22
ENSG00000170545	SMAGP	protein_coding	11.0882	0	0	0.530082	0.38133	0.47989	0.886694	0.622014	-0.341903	-0.456769	-0.0799733	-0.0167703	0.669291	0.639727	-0.356612	-0.505364	-0.406803	0.217403	-0.26468	-1.2286	-1.34346	-0.966667	-0.903464	-0.217403	-0.246966	GMC	22
ENSG00000198203	SULT1C2	protein_coding	65.3813	0.835655	5.84958	0.675272	0.486134	0.494059	0.886541	0.456743	-0.521338	-0.628319	-0.229179	-0.12102	0.672365	0.6753	-0.21127	-0.400407	-0.392483	0.211241	-0.429798	-1.40788	-1.51486	-1.11572	-1.00756	-0.214177	-0.211241	GMC	22
ENSG00000154274	C4orf19	protein_coding	6.57427	0	1.67131	0.594574	0.473279	0.543712	0.885925	0.54319	-0.429135	-0.522258	-0.186783	-0.0565663	0.674568	0.695257	-0.291351	-0.412645	-0.342213	0.190668	-0.342735	-1.31506	-1.40818	-1.07271	-0.942491	-0.211357	-0.190668	GMC	18
ENSG00000074370	ATP2A3	protein_coding	47.4903	0	0	0.469192	0.293598	0.368556	0.884821	0.532574	-0.373189	-0.425195	-0.0529729	-0.0199462	0.674928	0.636414	-0.415629	-0.591223	-0.516266	0.209894	-0.352247	-1.25801	-1.31002	-0.937794	-0.904768	-0.209894	-0.248408	GMC	25
ENSG00000106789	CORO2A	protein_coding	5.7872	0	0	0.472284	0.343947	0.457352	0.883009	0.618882	-0.298444	-0.420028	-0.0480368	0.0335073	0.646421	0.633643	-0.410726	-0.539062	-0.425657	0.236588	-0.264128	-1.18145	-1.30304	-0.931046	-0.849502	-0.236588	-0.249366	GMC	22
ENSG00000118640	VAMP8	protein_coding	115.086	0	0	0.612403	0.532265	0.54267	0.882816	0.545586	-0.495214	-0.555132	-0.12075	-0.0535059	0.701466	0.682099	-0.270413	-0.350551	-0.340146	0.18135	-0.33723	-1.37803	-1.43795	-1.00357	-0.936322	-0.18135	-0.200717	GMC	3
ENSG00000112699	GMDS	protein_coding	33.356	0	0	0.517597	0.490977	0.560191	0.88277	0.615431	-0.434776	-0.475702	-0.130859	-0.0275342	0.676145	0.667416	-0.365173	-0.391793	-0.32258	0.206626	-0.26734	-1.31755	-1.35847	-1.01363	-0.910305	-0.206626	-0.215355	GMC	18
ENSG00000114771	AADAC	protein_coding	15.6985	5.01393	11.9777	0.630556	0.476769	0.479424	0.882265	0.494798	-0.468531	-0.57448	-0.221154	-0.119383	0.609472	0.64977	-0.25171	-0.405496	-0.402841	0.232495	-0.387467	-1.3508	-1.45675	-1.10342	-1.00165	-0.272794	-0.232495	GMC	22
ENSG00000149418	ST14	protein_coding	47.2172	0	0	0.54714	0.539986	0.575666	0.882249	0.576156	-0.47398	-0.510548	-0.150663	-0.0318587	0.660151	0.668575	-0.335109	-0.342263	-0.306582	0.213673	-0.306093	-1.35623	-1.3928	-1.03291	-0.914107	-0.222097	-0.213673	GMC	3
ENSG00000204876	AC021218.2	non-coding	1.33758	18.9415	29.5265	0.599406	0.401437	0.439182	0.881851	0.451851	-0.49882	-0.562139	-0.20102	-0.127384	0.645447	0.689897	-0.282445	-0.480415	-0.442669	0.191955	-0.43	-1.38067	-1.44399	-1.08287	-1.00924	-0.236405	-0.191955	GMC	22
ENSG00000166689	PLEKHA7	protein_coding	11.7446	0	0	0.594709	0.428089	0.52591	0.881716	0.504807	-0.392151	-0.480098	-0.177984	-0.071421	0.664668	0.619844	-0.287007	-0.453627	-0.355806	0.217048	-0.376909	-1.27387	-1.36181	-1.0597	-0.953137	-0.217048	-0.261872	GMC	18
ENSG00000171916	LGALS9C	protein_coding	13.1903	4.73538	17.8273	0.561318	0.340566	0.321669	0.881319	0.456327	-0.498146	-0.538639	-0.103882	-0.113385	0.622435	0.64305	-0.320001	-0.540754	-0.55965	0.238269	-0.424992	-1.37946	-1.41996	-0.985201	-0.994704	-0.258884	-0.238269	GMC	25
ENSG00000189334	S100A14	protein_coding	61.9142	0	0	0.543159	0.436655	0.455515	0.881249	0.523574	-0.484918	-0.486642	-0.229284	-0.118122	0.602	0.651772	-0.33809	-0.444595	-0.425734	0.229477	-0.357676	-1.36617	-1.36789	-1.11053	-0.999371	-0.27925	-0.229477	GMC	18
ENSG00000166126	AMN	protein_coding	7.97957	0.835655	3.89972	0.605733	0.444521	0.520997	0.880809	0.466412	-0.460258	-0.506619	-0.198124	-0.118225	0.662784	0.674234	-0.275076	-0.436288	-0.359812	0.206575	-0.414397	-1.34107	-1.38743	-1.07893	-0.999034	-0.218025	-0.206575	GMC	22
ENSG00000260912	RP11-363E7.4	non-coding	27.1563	0	0	0.539014	0.364244	0.436513	0.880766	0.482682	-0.401178	-0.515542	-0.0906306	-0.045676	0.650725	0.60163	-0.341752	-0.516521	-0.444252	0.23004	-0.398083	-1.28194	-1.39631	-0.971396	-0.926442	-0.23004	-0.279135	GMC	25
ENSG00000109511	ANXA10	protein_coding	275.401	1.94986	3.89972	0.630229	0.503371	0.527759	0.880345	0.522559	-0.469627	-0.543924	-0.238709	-0.126678	0.604924	0.665714	-0.250116	-0.376974	-0.352586	0.214631	-0.357786	-1.34997	-1.42427	-1.11905	-1.00702	-0.275421	-0.214631	GMC	3
ENSG00000130751	NPAS1	protein_coding	1.48097	0.278552	1.94986	0.613596	0.412665	0.443635	0.879737	0.37019	-0.490659	-0.532799	-0.2033	-0.15863	0.662773	0.645442	-0.26614	-0.467072	-0.436102	0.216964	-0.509547	-1.3704	-1.41254	-1.08304	-1.03837	-0.216964	-0.234295	GMC	25
ENSG00000165105	RASEF	protein_coding	11.7091	0	0	0.617316	0.539054	0.550139	0.87962	0.410582	-0.490621	-0.586396	-0.265633	-0.0950616	0.616798	0.69725	-0.262304	-0.340567	-0.329481	0.18237	-0.469038	-1.37024	-1.46602	-1.14525	-0.974682	-0.262823	-0.18237	GMC	18
ENSG00000261116	RP3-523K23.2	non-coding	1.86066	7.24234	15.0418	0.61259	0.45755	0.518918	0.879283	0.530049	-0.498893	-0.522823	-0.206464	-0.114754	0.683838	0.666182	-0.266693	-0.421733	-0.360365	0.195446	-0.349234	-1.37818	-1.40211	-1.08575	-0.994037	-0.195446	-0.213102	GMC	18
ENSG00000105641	SLC5A5	protein_coding	30.477	1.94986	18.1058	0.577684	0.344172	0.31928	0.878463	0.42038	-0.493054	-0.565742	-0.0997852	-0.118317	0.621983	0.637542	-0.300778	-0.534291	-0.559183	0.240921	-0.458083	-1.37152	-1.4442	-0.978248	-0.99678	-0.256479	-0.240921	GMC	25
ENSG00000166145	SPINT1	protein_coding	67.6648	0	0	0.582385	0.527491	0.55981	0.878218	0.5008	-0.476327	-0.543844	-0.201602	-0.0796887	0.655763	0.659533	-0.295833	-0.350727	-0.318408	0.218685	-0.377418	-1.35454	-1.42206	-1.07982	-0.957907	-0.222455	-0.218685	GMC	3
ENSG00000143375	CGN	protein_coding	24.8166	0	0	0.586592	0.562577	0.569161	0.878022	0.476409	-0.51474	-0.563652	-0.248493	-0.101355	0.631273	0.652726	-0.291431	-0.315445	-0.308862	0.225297	-0.401613	-1.39276	-1.44167	-1.12652	-0.979377	-0.246749	-0.225297	GMC	3
ENSG00000066248	NGEF	protein_coding	4.7333	0	0.278552	0.671542	0.444344	0.529377	0.877355	0.48048	-0.490936	-0.574522	-0.202886	-0.106246	0.708465	0.670069	-0.205813	-0.433011	-0.347978	0.16889	-0.396875	-1.36829	-1.45188	-1.08024	-0.983601	-0.16889	-0.207287	GMC	25
ENSG00000115648	MLPH	protein_coding	71.4183	0	0	0.637861	0.539254	0.590361	0.876677	0.406354	-0.515474	-0.590595	-0.252229	-0.121428	0.688726	0.654397	-0.238817	-0.337424	-0.286316	0.187952	-0.470323	-1.39215	-1.46727	-1.12891	-0.998106	-0.187952	-0.222281	GMC	3
ENSG00000160796	NBEAL2	protein_coding	49.7208	0	0	0.535371	0.390809	0.549394	0.87664	0.524372	-0.366794	-0.477218	-0.136923	-0.00939923	0.687945	0.638715	-0.341269	-0.485832	-0.327246	0.188696	-0.352268	-1.24343	-1.35386	-1.01356	-0.886039	-0.188696	-0.237926	GMC	18
ENSG00000099812	MISP	protein_coding	10.145	1.11421	8.07799	0.516894	0.460487	0.516644	0.876576	0.53316	-0.407616	-0.46742	-0.182831	-0.0517587	0.606281	0.670027	-0.359682	-0.416089	-0.359932	0.206549	-0.343416	-1.28419	-1.344	-1.05941	-0.928335	-0.270295	-0.206549	GMC	18
ENSG00000109182	CWH43	protein_coding	2.36414	9.7493	22.5627	0.686935	0.444827	0.439915	0.876276	0.43192	-0.542906	-0.620937	-0.246407	-0.195292	0.592669	0.633295	-0.189341	-0.431449	-0.436361	0.189341	-0.444356	-1.41918	-1.49721	-1.12268	-1.07157	-0.283607	-0.242981	GMC	22
ENSG00000180861	LINC01559	non-coding	2.00249	11.4206	30.6407	0.480076	0.284724	0.341884	0.876181	0.536254	-0.386579	-0.480608	-0.0821525	-0.0559754	0.564413	0.612316	-0.396105	-0.591458	-0.534298	0.263865	-0.339927	-1.26276	-1.35679	-0.958334	-0.932157	-0.311768	-0.263865	GMC	22
ENSG00000167306	MYO5B	protein_coding	6.56761	0	0	0.603054	0.50697	0.544481	0.876102	0.515603	-0.459074	-0.534176	-0.20564	-0.102869	0.637238	0.677891	-0.273048	-0.369132	-0.331621	0.19821	-0.360499	-1.33518	-1.41028	-1.08174	-0.978971	-0.238864	-0.19821	GMC	18
ENSG00000135114	OASL	protein_coding	7.7614	0	0.557103	0.46541	0.27431	0.298381	0.876067	0.520843	-0.403418	-0.435061	-0.0674734	-0.0368415	0.563215	0.628011	-0.410657	-0.601757	-0.577686	0.248056	-0.355224	-1.27949	-1.31113	-0.94354	-0.912908	-0.312852	-0.248056	GMC	22
ENSG00000168631	DPCR1	protein_coding	116.154	1.11421	6.12813	0.617538	0.440476	0.437231	0.875898	0.439219	-0.492564	-0.566955	-0.244337	-0.12743	0.521126	0.606815	-0.25836	-0.435421	-0.438667	0.25836	-0.436679	-1.36846	-1.44285	-1.12023	-1.00333	-0.354771	-0.269082	GMC	18
ENSG00000115884	SDC1	protein_coding	37.5633	0	0	0.558763	0.483191	0.546688	0.875362	0.513748	-0.485163	-0.543695	-0.178261	-0.0741528	0.686005	0.717393	-0.316599	-0.392171	-0.328675	0.157969	-0.361614	-1.36053	-1.41906	-1.05362	-0.949515	-0.189357	-0.157969	GMC	3
ENSG00000090020	SLC9A1	protein_coding	44.0702	0	0	0.494987	0.319944	0.39177	0.875287	0.57916	-0.348044	-0.40258	-0.106641	-0.0580416	0.585728	0.603663	-0.380301	-0.555343	-0.483517	0.271625	-0.296127	-1.22333	-1.27787	-0.981928	-0.933329	-0.289559	-0.271625	GMC	22
ENSG00000076944	STXBP2	protein_coding	52.7108	0	0	0.587699	0.564114	0.577659	0.875068	0.525302	-0.492323	-0.531039	-0.160458	-0.0292681	0.677237	0.660543	-0.287369	-0.310954	-0.297409	0.197831	-0.349765	-1.36739	-1.40611	-1.03553	-0.904336	-0.197831	-0.214525	GMC	3
ENSG00000198488	B3GNT6	protein_coding	5.8883	13.0919	24.7911	0.587178	0.420311	0.425035	0.873959	0.469701	-0.457081	-0.532631	-0.178739	-0.099097	0.597791	0.6632	-0.286781	-0.453648	-0.448924	0.210759	-0.404259	-1.33104	-1.40659	-1.0527	-0.973056	-0.276169	-0.210759	GMC	22
ENSG00000182795	C1orf116	protein_coding	42.0714	0	5.29248	0.725447	0.497837	0.519085	0.873751	0.474963	-0.519632	-0.627196	-0.205009	-0.114097	0.687409	0.677797	-0.148304	-0.375914	-0.354666	0.148304	-0.398788	-1.39338	-1.50095	-1.07876	-0.987849	-0.186342	-0.195954		3
ENSG00000183421	RIPK4	protein_coding	12.9879	0	0.278552	0.632007	0.538505	0.553994	0.873677	0.423106	-0.528323	-0.578238	-0.269594	-0.120868	0.630764	0.673178	-0.24167	-0.335172	-0.319683	0.200499	-0.450571	-1.402	-1.45192	-1.14327	-0.994545	-0.242914	-0.200499	GMC	3
ENSG00000006747	SCIN	protein_coding	3.00768	0	2.50696	0.535626	0.291766	0.346529	0.873392	0.530653	-0.395042	-0.482505	-0.0600725	-0.0875629	0.645242	0.595605	-0.337765	-0.581625	-0.526863	0.228149	-0.342739	-1.26843	-1.3559	-0.933464	-0.960955	-0.228149	-0.277786	GMC	25
ENSG00000170421	KRT8	protein_coding	225.254	0	0	0.518145	0.486554	0.504914	0.873225	0.540871	-0.449901	-0.505664	-0.180704	-0.0606246	0.604052	0.681081	-0.35508	-0.386671	-0.368311	0.192143	-0.332353	-1.32313	-1.37889	-1.05393	-0.933849	-0.269172	-0.192143	GMC	18
ENSG00000279693	RP11-71L14.3	non-coding	2.94213	3.06407	15.3203	0.658857	0.473127	0.521533	0.873191	0.485619	-0.497016	-0.589711	-0.192439	-0.120674	0.709707	0.65801	-0.214334	-0.400064	-0.351658	0.163484	-0.387572	-1.37021	-1.4629	-1.06563	-0.993865	-0.163484	-0.215181	GMC	25
ENSG00000125731	SH2D3A	protein_coding	13.0758	0	0	0.552384	0.497486	0.579912	0.872453	0.507851	-0.403366	-0.464282	-0.200342	-0.0624691	0.654392	0.664985	-0.320069	-0.374967	-0.292541	0.207468	-0.364602	-1.27582	-1.33674	-1.0728	-0.934922	-0.218061	-0.207468	GMC	3
ENSG00000173702	MUC13	protein_coding	9.4996	1.94986	14.2061	0.524248	0.349799	0.426698	0.872316	0.547025	-0.418863	-0.471009	-0.126326	-0.0607137	0.56389	0.621192	-0.348068	-0.522517	-0.445618	0.251123	-0.325291	-1.29118	-1.34333	-0.998642	-0.93303	-0.308426	-0.251123	GMC	22
ENSG00000144045	DQX1	protein_coding	4.17202	0	3.34262	0.660508	0.463986	0.542381	0.871745	0.440503	-0.491358	-0.580747	-0.212953	-0.126347	0.687321	0.639393	-0.211237	-0.407759	-0.329364	0.184424	-0.431242	-1.3631	-1.45249	-1.0847	-0.998092	-0.184424	-0.232351	GMC	25
ENSG00000136379	ABHD17C	protein_coding	13.1158	0	0	0.553039	0.508953	0.548441	0.871538	0.53621	-0.432998	-0.48001	-0.217339	-0.0746917	0.627792	0.664094	-0.318499	-0.362585	-0.323096	0.207443	-0.335328	-1.30454	-1.35155	-1.08888	-0.946229	-0.243745	-0.207443	GMC	18
ENSG00000140297	GCNT3	protein_coding	4.16223	1.94986	19.4986	0.449539	0.407531	0.517646	0.871534	0.583234	-0.384497	-0.435985	-0.087975	-0.00403858	0.649146	0.655604	-0.421995	-0.464003	-0.353888	0.21593	-0.2883	-1.25603	-1.30752	-0.959509	-0.875573	-0.222389	-0.21593	GMC	22
ENSG00000233217	MROH3P	non-coding	0.436629	11.4206	39.2758	0.520193	0.299305	0.360193	0.871395	0.436957	-0.415648	-0.459481	-0.11683	-0.10066	0.600266	0.608105	-0.351202	-0.57209	-0.511202	0.26329	-0.434438	-1.28704	-1.33088	-0.988225	-0.972055	-0.271129	-0.26329	GMC	25
ENSG00000230338	MTND4P19	non-coding	0.904847	33.4262	36.4903	0.538677	0.313644	0.376665	0.870546	0.491297	-0.413455	-0.500708	-0.120216	-0.0958698	0.596397	0.616359	-0.331868	-0.556901	-0.49388	0.254187	-0.379249	-1.284	-1.37125	-0.990762	-0.966415	-0.274149	-0.254187	GMC	25
ENSG00000156966	B3GNT7	protein_coding	20.2762	0	0	0.544146	0.347659	0.392356	0.870247	0.54778	-0.377712	-0.526481	-0.0732519	-0.0534169	0.606263	0.581025	-0.326101	-0.522588	-0.47789	0.263983	-0.322467	-1.24796	-1.39673	-0.943499	-0.923664	-0.263983	-0.289222	GMC	22
ENSG00000086696	HSD17B2	protein_coding	1.31003	6.12813	22.0056	0.525895	0.457512	0.527779	0.870216	0.515152	-0.449755	-0.469807	-0.158168	-0.0424409	0.70253	0.723435	-0.344321	-0.412704	-0.342437	0.146782	-0.355064	-1.31997	-1.34002	-1.02838	-0.912657	-0.167686	-0.146782		18
ENSG00000106541	AGR2	protein_coding	426.299	0.557103	3.34262	0.57157	0.488855	0.525953	0.869975	0.602372	-0.456962	-0.503391	-0.193401	-0.0654677	0.612789	0.654001	-0.298405	-0.38112	-0.344022	0.215974	-0.267603	-1.32694	-1.37337	-1.06338	-0.935442	-0.257186	-0.215974	GMC	3
ENSG00000173801	JUP	protein_coding	68.3643	0	0	0.512991	0.461024	0.548635	0.869601	0.581084	-0.369237	-0.421902	-0.126015	-0.0325436	0.665803	0.652538	-0.35661	-0.408577	-0.320966	0.203798	-0.288517	-1.23884	-1.2915	-0.995616	-0.902145	-0.203798	-0.217063	GMC	18
ENSG00000196139	AKR1C3	protein_coding	94.5989	0	0	0.603192	0.422632	0.450607	0.869096	0.543516	-0.4194	-0.575473	-0.0913539	-0.0643753	0.663639	0.643581	-0.265903	-0.446464	-0.418489	0.205457	-0.32558	-1.2885	-1.44457	-0.96045	-0.933471	-0.205457	-0.225515	GMC	22
ENSG00000188738	FSIP2	protein_coding	1.62433	0	5.57103	0.612687	0.287729	0.334357	0.86836	0.398023	-0.409842	-0.528939	-0.163529	-0.158137	0.608797	0.59813	-0.255673	-0.580631	-0.534003	0.255673	-0.470337	-1.2782	-1.3973	-1.03189	-1.0265	-0.259563	-0.27023	GMC	25
ENSG00000162779	AXDND1	protein_coding	0.772909	3.62117	28.6908	0.582312	0.379459	0.38005	0.868122	0.452914	-0.477873	-0.56139	-0.171791	-0.0909969	0.622039	0.637602	-0.28581	-0.488663	-0.488072	0.23052	-0.415208	-1.346	-1.42951	-1.03991	-0.959119	-0.246083	-0.23052	GMC	25
ENSG00000131941	RHPN2	protein_coding	17.4902	0	0	0.634313	0.534083	0.521559	0.868024	0.443543	-0.49796	-0.57073	-0.266722	-0.106141	0.59	0.685651	-0.233711	-0.333941	-0.346465	0.182374	-0.424482	-1.36598	-1.43875	-1.13475	-0.974165	-0.278024	-0.182374	GMC	18
ENSG00000180921	FAM83H	protein_coding	13.8334	0	0.278552	0.558435	0.540226	0.590225	0.867702	0.561922	-0.418634	-0.516193	-0.195595	-0.047834	0.649821	0.652321	-0.309267	-0.327476	-0.277477	0.215381	-0.305781	-1.28634	-1.38389	-1.0633	-0.915536	-0.217881	-0.215381	GMC	3
ENSG00000151715	TMEM45B	protein_coding	16.812	0	0.278552	0.625111	0.504346	0.527284	0.867489	0.479806	-0.472342	-0.582391	-0.185745	-0.0615065	0.659197	0.703249	-0.242377	-0.363142	-0.340205	0.164239	-0.387682	-1.33983	-1.44988	-1.05323	-0.928995	-0.208292	-0.164239	GMC	3
ENSG00000149260	CAPN5	protein_coding	35.9393	0	0	0.431993	0.207648	0.312833	0.867166	0.566651	-0.287218	-0.346888	-0.0374192	-0.0277713	0.58895	0.5334	-0.435173	-0.659518	-0.554333	0.278216	-0.300515	-1.15438	-1.21405	-0.904585	-0.894937	-0.278216	-0.333765	GMC	22
ENSG00000102996	MMP15	protein_coding	36.1488	0	0	0.651376	0.498444	0.549064	0.866885	0.524006	-0.490644	-0.56997	-0.192624	-0.0685464	0.69938	0.661857	-0.21551	-0.368442	-0.317821	0.167505	-0.342879	-1.35753	-1.43685	-1.05951	-0.935432	-0.167505	-0.205028	GMC	3
ENSG00000233041	PHGR1	protein_coding	80.782	4.17827	4.17827	0.574572	0.412655	0.460263	0.866509	0.384233	-0.503457	-0.54109	-0.136507	-0.0899082	0.632113	0.663112	-0.291937	-0.453853	-0.406246	0.203397	-0.482276	-1.36997	-1.4076	-1.00302	-0.956417	-0.234396	-0.203397	GMC	22
ENSG00000169752	NRG4	protein_coding	2.38587	0	1.39276	0.671529	0.509965	0.516136	0.865945	0.50786	-0.480489	-0.580068	-0.231045	-0.111069	0.65032	0.633412	-0.194417	-0.355981	-0.34981	0.194417	-0.358086	-1.34643	-1.44601	-1.09699	-0.977014	-0.215625	-0.232533	GMC	18
ENSG00000150526	MIA2	non-coding	0.765011	14.4847	26.1838	0.621513	0.470268	0.541981	0.865798	0.465028	-0.436349	-0.560449	-0.180798	-0.0546657	0.670993	0.676071	-0.244285	-0.395531	-0.323817	0.189728	-0.400771	-1.30215	-1.42625	-1.0466	-0.920464	-0.194805	-0.189728	GMC	18
ENSG00000095585	BLNK	protein_coding	11.4225	0	0	0.639055	0.475663	0.555444	0.865129	0.527574	-0.436603	-0.538668	-0.177038	-0.0812661	0.71444	0.683071	-0.226074	-0.389466	-0.309686	0.150689	-0.337556	-1.30173	-1.4038	-1.04217	-0.946395	-0.150689	-0.182058	GMC	3
ENSG00000114805	PLCH1	protein_coding	1.79718	0	1.39276	0.619392	0.458927	0.553332	0.864414	0.517561	-0.462404	-0.563557	-0.1596	-0.0557277	0.703285	0.664065	-0.245023	-0.405487	-0.311083	0.161129	-0.346853	-1.32682	-1.42797	-1.02401	-0.920142	-0.161129	-0.20035	GMC	18
ENSG00000244137	RP11-99J16__A.2	non-coding	3.78178	3.89972	10.3064	0.640168	0.431282	0.472252	0.863666	0.455491	-0.48103	-0.576435	-0.202967	-0.123343	0.662062	0.61086	-0.223498	-0.432384	-0.391414	0.201604	-0.408175	-1.3447	-1.4401	-1.06663	-0.987009	-0.201604	-0.252806	GMC	25
ENSG00000142484	TM4SF5	protein_coding	10.2089	13.0919	15.0418	0.605654	0.484146	0.581314	0.863102	0.438142	-0.489814	-0.505193	-0.240737	-0.168136	0.637059	0.636574	-0.257448	-0.378956	-0.281789	0.226044	-0.424961	-1.35292	-1.3683	-1.10384	-1.03124	-0.226044	-0.226528	GMC	3
ENSG00000128311	TST	protein_coding	58.7153	0	0	0.498856	0.444357	0.445772	0.862989	0.567751	-0.423089	-0.503255	-0.0391252	-0.0183111	0.655762	0.586162	-0.364133	-0.418632	-0.417217	0.207227	-0.295238	-1.28608	-1.36624	-0.902114	-0.8813	-0.207227	-0.276827	GMC	22
ENSG00000120756	PLS1	protein_coding	7.5287	0	0.278552	0.567989	0.529379	0.584051	0.862945	0.555958	-0.444849	-0.517268	-0.201001	-0.0745145	0.628554	0.668847	-0.294955	-0.333566	-0.278893	0.194098	-0.306986	-1.30779	-1.38021	-1.06395	-0.937459	-0.234391	-0.194098	GMC	3
ENSG00000196684	HSH2D	protein_coding	8.57661	0	0.278552	0.583636	0.455374	0.552197	0.862319	0.467741	-0.489739	-0.487143	-0.181585	-0.0689552	0.732719	0.799658	-0.278683	-0.406945	-0.310122	0.0626606	-0.394578	-1.35206	-1.34946	-1.0439	-0.931274	-0.129599	-0.0626606		3
ENSG00000140279	DUOX2	protein_coding	39.3263	0	0.278552	0.568437	0.40039	0.440072	0.861751	0.41672	-0.450896	-0.523616	-0.0939283	-0.0407036	0.639433	0.675011	-0.293314	-0.46136	-0.421679	0.18674	-0.445031	-1.31265	-1.38537	-0.955679	-0.902454	-0.222317	-0.18674	GMC	22
ENSG00000104783	KCNN4	protein_coding	14.0728	0	0	0.537821	0.397323	0.522794	0.861437	0.484673	-0.412588	-0.434963	-0.182611	-0.0943777	0.695893	0.711291	-0.323616	-0.464114	-0.338643	0.150146	-0.376764	-1.27403	-1.2964	-1.04405	-0.955815	-0.165544	-0.150146	GMC	18
ENSG00000163898	LIPH	protein_coding	30.1438	1.11421	9.47075	0.618766	0.51813	0.544735	0.861251	0.402221	-0.478269	-0.550421	-0.25076	-0.120839	0.61584	0.670556	-0.242485	-0.343121	-0.316516	0.190695	-0.45903	-1.33952	-1.41167	-1.11201	-0.98209	-0.245411	-0.190695	GMC	3
ENSG00000076604	TRAF4	protein_coding	32.075	0	0	0.58387	0.497573	0.569198	0.860572	0.484626	-0.427298	-0.512758	-0.204504	-0.0306925	0.645512	0.649817	-0.276702	-0.362999	-0.291374	0.210755	-0.375946	-1.28787	-1.37333	-1.06508	-0.891264	-0.21506	-0.210755	GMC	3
ENSG00000167642	SPINT2	protein_coding	129.806	0	0	0.592371	0.599281	0.577467	0.860426	0.511626	-0.498046	-0.552205	-0.208108	-0.0887372	0.670216	0.658802	-0.268054	-0.261145	-0.282958	0.19021	-0.348799	-1.35847	-1.41263	-1.06853	-0.949163	-0.19021	-0.201624	GMC	3
ENSG00000101842	VSIG1	protein_coding	102.209	1.11421	7.24234	0.616962	0.548166	0.548023	0.860222	0.50835	-0.463994	-0.565897	-0.23848	-0.101361	0.586918	0.648191	-0.24326	-0.312056	-0.312199	0.212031	-0.351873	-1.32422	-1.42612	-1.0987	-0.961583	-0.273304	-0.212031	GMC	3
ENSG00000139044	B4GALNT3	protein_coding	75.6852	0	0	0.738202	0.516557	0.50655	0.859776	0.357684	-0.563143	-0.662422	-0.306003	-0.176137	0.649058	0.63902	-0.121575	-0.343219	-0.353226	0.121575	-0.502092	-1.42292	-1.5222	-1.16578	-1.03591	-0.210718	-0.220756		3
ENSG00000163501	IHH	protein_coding	15.5559	0.278552	7.79944	0.619375	0.515162	0.575885	0.859653	0.512375	-0.462264	-0.539688	-0.188774	-0.074825	0.722264	0.666468	-0.240278	-0.344491	-0.283768	0.137389	-0.347278	-1.32192	-1.39934	-1.04843	-0.934478	-0.137389	-0.193185		3
ENSG00000149043	SYT8	protein_coding	1.9289	3.89972	16.4345	0.569943	0.420093	0.515567	0.85943	0.589261	-0.45236	-0.507412	-0.132467	-0.0675801	0.661796	0.64066	-0.289487	-0.439337	-0.343863	0.197634	-0.270169	-1.31179	-1.36684	-0.991897	-0.92701	-0.197634	-0.21877	GMC	22
ENSG00000173597	SULT1B1	protein_coding	9.62841	0	1.94986	0.683166	0.444533	0.481521	0.859111	0.502231	-0.479792	-0.60433	-0.129491	-0.0809458	0.683555	0.688004	-0.175945	-0.414578	-0.37759	0.171107	-0.35688	-1.3389	-1.46344	-0.988602	-0.940057	-0.175557	-0.171107	GMC	18
ENSG00000187210	GCNT1	protein_coding	10.9579	0	0	0.639436	0.491197	0.576335	0.858417	0.534669	-0.446389	-0.537635	-0.18136	-0.0744438	0.72132	0.667418	-0.218981	-0.36722	-0.282082	0.137097	-0.323748	-1.30481	-1.39605	-1.03978	-0.932861	-0.137097	-0.190999		3
ENSG00000160439	RDH13	protein_coding	7.63137	0	0	0.515112	0.295954	0.4193	0.858232	0.493325	-0.344215	-0.446409	-0.125853	-0.0591576	0.607966	0.547564	-0.34312	-0.562278	-0.438932	0.250266	-0.364907	-1.20245	-1.30464	-0.984085	-0.91739	-0.250266	-0.310668	GMC	25
ENSG00000128833	MYO5C	protein_coding	12.4546	0	0	0.596406	0.509258	0.567191	0.857681	0.543994	-0.400042	-0.531176	-0.177257	-0.0518622	0.660783	0.623055	-0.261275	-0.348423	-0.29049	0.196898	-0.313687	-1.25772	-1.38886	-1.03494	-0.909543	-0.196898	-0.234626	GMC	3
ENSG00000168907	PLA2G4F	protein_coding	4.92664	0.835655	13.3705	0.646335	0.558572	0.528374	0.8576	0.497471	-0.546407	-0.632167	-0.228401	-0.110319	0.63427	0.62317	-0.211265	-0.299028	-0.329226	0.211265	-0.360129	-1.40401	-1.48977	-1.086	-0.967919	-0.22333	-0.23443	GMC	3
ENSG00000169435	RASSF6	protein_coding	13.1717	0.835655	6.68524	0.661653	0.56116	0.555402	0.857598	0.417684	-0.488412	-0.618174	-0.250832	-0.0992172	0.62548	0.678584	-0.195945	-0.296437	-0.302196	0.179013	-0.439914	-1.34601	-1.47577	-1.10843	-0.956815	-0.232117	-0.179013	GMC	3
ENSG00000233441	CYP2AB1P	non-coding	20.3236	12.5348	23.6769	0.553453	0.327721	0.313919	0.857274	0.412043	-0.45326	-0.543471	-0.126591	-0.1275	0.529457	0.589691	-0.303821	-0.529553	-0.543356	0.267583	-0.445232	-1.31053	-1.40075	-0.983865	-0.984775	-0.327817	-0.267583	GMC	25
ENSG00000105699	LSR	protein_coding	69.8021	0	0	0.61969	0.552993	0.587954	0.856805	0.526777	-0.471541	-0.554396	-0.182015	-0.0596644	0.679473	0.656725	-0.237115	-0.303812	-0.268852	0.177332	-0.330028	-1.32835	-1.4112	-1.03882	-0.91647	-0.177332	-0.20008	GMC	3
ENSG00000129465	RIPK3	protein_coding	14.4867	0	0	0.483035	0.444534	0.572822	0.85578	0.586572	-0.313333	-0.408184	-0.0429528	0.0415393	0.7284	0.625145	-0.372745	-0.411246	-0.282958	0.12738	-0.269207	-1.16911	-1.26396	-0.898733	-0.81424	-0.12738	-0.230635		18
ENSG00000160183	TMPRSS3	protein_coding	4.04674	3.06407	17.2702	0.50702	0.410121	0.537706	0.855744	0.552037	-0.431539	-0.430078	-0.167157	-0.0616453	0.721498	0.716686	-0.348723	-0.445623	-0.318038	0.134246	-0.303707	-1.28728	-1.28582	-1.0229	-0.917389	-0.134246	-0.139058		18
ENSG00000179674	ARL14	protein_coding	41.721	5.57103	10.8635	0.599852	0.469626	0.502257	0.855402	0.409457	-0.459297	-0.522285	-0.285789	-0.134478	0.5801	0.666607	-0.25555	-0.385776	-0.353145	0.188795	-0.445945	-1.3147	-1.37769	-1.14119	-0.98988	-0.275302	-0.188795	GMC	18
ENSG00000130545	CRB3	protein_coding	19.2452	0.278552	1.94986	0.639511	0.581792	0.555834	0.855033	0.464112	-0.524441	-0.547623	-0.282067	-0.148091	0.595186	0.647058	-0.215522	-0.273242	-0.299199	0.207975	-0.390922	-1.37947	-1.40266	-1.1371	-1.00312	-0.259847	-0.207975	GMC	3
ENSG00000168143	FAM83B	protein_coding	1.24929	7.79944	19.7772	0.625553	0.447059	0.503925	0.854973	0.476689	-0.458241	-0.504888	-0.234904	-0.136322	0.634808	0.679982	-0.229419	-0.407914	-0.351048	0.174991	-0.378284	-1.31321	-1.35986	-1.08988	-0.991295	-0.220165	-0.174991	GMC	18
ENSG00000159166	LAD1	protein_coding	38.2239	0	2.22841	0.557064	0.558586	0.564484	0.854388	0.53007	-0.447024	-0.521996	-0.226902	-0.0668822	0.612103	0.64176	-0.297324	-0.295802	-0.289904	0.212628	-0.324318	-1.30141	-1.37638	-1.08129	-0.92127	-0.242285	-0.212628	GMC	3
ENSG00000168528	SERINC2	protein_coding	52.4948	0	0	0.607388	0.541129	0.566384	0.854346	0.47703	-0.499938	-0.563832	-0.201664	-0.0860044	0.665882	0.655083	-0.246958	-0.313217	-0.287962	0.188463	-0.377316	-1.35428	-1.41818	-1.05601	-0.94035	-0.188463	-0.199263	GMC	3
ENSG00000188761	BCL2L15	protein_coding	9.36027	0	2.50696	0.554773	0.503174	0.573161	0.854319	0.570138	-0.399752	-0.518306	-0.1393	-0.00135702	0.680178	0.645965	-0.299546	-0.351145	-0.281159	0.174141	-0.284181	-1.25407	-1.37262	-0.99362	-0.855676	-0.174141	-0.208354	GMC	3
ENSG00000147676	MAL2	protein_coding	47.0276	0	0	0.624456	0.556714	0.569145	0.854031	0.506878	-0.471716	-0.551218	-0.24451	-0.101608	0.602147	0.654406	-0.229575	-0.297317	-0.284886	0.199625	-0.347152	-1.32575	-1.40525	-1.09854	-0.955639	-0.251884	-0.199625	GMC	3
ENSG00000172927	MYEOV	protein_coding	3.6277	0.835655	16.156	0.352792	0.251902	0.329461	0.853265	0.573028	-0.313381	-0.370404	-0.0290781	-0.00856373	0.551769	0.561096	-0.500473	-0.601363	-0.523804	0.280237	-0.280237	-1.16665	-1.22367	-0.882343	-0.861829	-0.301496	-0.292169	GMC	22
ENSG00000224276	RP11-336K24.5	non-coding	0.700339	24.7911	29.805	0.515337	0.306927	0.36807	0.852907	0.427909	-0.399389	-0.470139	-0.126014	-0.116878	0.588421	0.592291	-0.33757	-0.54598	-0.484837	0.260616	-0.424998	-1.2523	-1.32305	-0.978921	-0.969785	-0.264486	-0.260616	GMC	25
ENSG00000178597	PSAPL1	protein_coding	17.2091	2.78552	16.9916	0.603209	0.356274	0.285782	0.852798	0.345784	-0.521904	-0.563324	-0.202912	-0.186805	0.497737	0.612198	-0.249589	-0.496524	-0.567016	0.2406	-0.507014	-1.3747	-1.41612	-1.05571	-1.0396	-0.355061	-0.2406	GMC	22
ENSG00000130055	GDPD2	protein_coding	0.797007	2.78552	24.234	0.628368	0.374048	0.372204	0.852731	0.385387	-0.489712	-0.561373	-0.191474	-0.177064	0.624674	0.623905	-0.224364	-0.478683	-0.480527	0.224364	-0.467344	-1.34244	-1.4141	-1.04421	-1.0298	-0.228057	-0.228826	GMC	25
ENSG00000110628	SLC22A18	protein_coding	13.0669	0	0	0.572561	0.471898	0.516755	0.851768	0.445632	-0.444849	-0.481133	-0.118492	-0.0690906	0.643284	0.589067	-0.279207	-0.379869	-0.335013	0.208483	-0.406135	-1.29662	-1.3329	-0.97026	-0.920858	-0.208483	-0.2627	GMC	22
ENSG00000088992	TESC	protein_coding	68.4541	0	0	0.638065	0.511915	0.565166	0.85153	0.462351	-0.484573	-0.575476	-0.235406	-0.0983597	0.634835	0.615666	-0.213466	-0.339615	-0.286364	0.213466	-0.38918	-1.3361	-1.42701	-1.08694	-0.94989	-0.216696	-0.235865	GMC	3
ENSG00000242515	UGT1A10	protein_coding	2.16152	25.9053	30.6407	0.631614	0.393417	0.399848	0.851245	0.478429	-0.481063	-0.572776	-0.201697	-0.14006	0.608735	0.620556	-0.219632	-0.457828	-0.451397	0.219632	-0.372817	-1.33231	-1.42402	-1.05294	-0.991305	-0.242511	-0.23069	GMC	22
ENSG00000050327	ARHGEF5	protein_coding	5.15941	0	0	0.581259	0.526333	0.567461	0.851238	0.449283	-0.442515	-0.500259	-0.233203	-0.0898677	0.610262	0.642508	-0.269979	-0.324905	-0.283777	0.20873	-0.401955	-1.29375	-1.3515	-1.08444	-0.941106	-0.240976	-0.20873	GMC	3
ENSG00000073350	LLGL2	protein_coding	56.8759	0	0	0.610507	0.575373	0.619607	0.851012	0.488882	-0.47855	-0.544298	-0.228742	-0.0935357	0.702968	0.645078	-0.240505	-0.275639	-0.231405	0.148045	-0.36213	-1.32956	-1.39531	-1.07975	-0.944548	-0.148045	-0.205934		3
ENSG00000227036	LINC00511	non-coding	1.55967	0	0.557103	0.485695	0.388619	0.43993	0.850835	0.467331	-0.389317	-0.428103	-0.189504	-0.042453	0.574241	0.633539	-0.36514	-0.462216	-0.410905	0.217296	-0.383504	-1.24015	-1.27894	-1.04034	-0.893288	-0.276593	-0.217296	GMC	22
ENSG00000100359	SGSM3	protein_coding	121.349	0	0	0.563038	0.512309	0.586613	0.850686	0.42054	-0.445955	-0.485757	-0.21969	-0.0899963	0.638714	0.60739	-0.287648	-0.338377	-0.264073	0.211972	-0.430146	-1.29664	-1.33644	-1.07038	-0.940682	-0.211972	-0.243297	GMC	3
ENSG00000129354	AP1M2	protein_coding	43.3301	0.835655	7.79944	0.648668	0.600661	0.578055	0.849921	0.537652	-0.517688	-0.601885	-0.213785	-0.0717054	0.651436	0.639352	-0.201253	-0.24926	-0.271865	0.198485	-0.312268	-1.36761	-1.45181	-1.06371	-0.921626	-0.198485	-0.210568	GMC	3
ENSG00000095539	SEMA4G	protein_coding	12.3058	0	0	0.559565	0.425747	0.48439	0.849709	0.547873	-0.411935	-0.498329	-0.127943	-0.0650927	0.692291	0.604256	-0.290143	-0.423962	-0.365318	0.157418	-0.301836	-1.26164	-1.34804	-0.977652	-0.914801	-0.157418	-0.245452	GMC	25
ENSG00000175793	SFN	protein_coding	75.2046	0	0	0.493499	0.445175	0.478663	0.849687	0.516118	-0.424907	-0.480945	-0.185647	-0.0489621	0.553295	0.659138	-0.356187	-0.404512	-0.371024	0.190549	-0.333569	-1.27459	-1.33063	-1.03533	-0.898649	-0.296392	-0.190549	GMC	18
ENSG00000275234	CTD-2396E7.11	non-coding	24.9714	0.835655	1.11421	0.61933	0.561538	0.57941	0.849664	0.441111	-0.497714	-0.53791	-0.300305	-0.138679	0.613848	0.631038	-0.230334	-0.288126	-0.270254	0.218626	-0.408553	-1.34738	-1.38757	-1.14997	-0.988343	-0.235816	-0.218626	GMC	3
ENSG00000145247	OCIAD2	protein_coding	39.3595	0	0	0.583593	0.54676	0.542433	0.849316	0.525421	-0.47054	-0.515389	-0.200717	-0.0976979	0.623887	0.628998	-0.265723	-0.302556	-0.306882	0.220318	-0.323895	-1.31986	-1.3647	-1.05003	-0.947013	-0.225429	-0.220318	GMC	3
ENSG00000273933	RP11-48O20.5	non-coding	0.540267	27.0195	37.6045	0.515016	0.295402	0.363789	0.849252	0.486686	-0.371238	-0.47422	-0.123118	-0.0484501	0.611328	0.595482	-0.334236	-0.55385	-0.485464	0.237924	-0.362567	-1.22049	-1.32347	-0.972371	-0.897702	-0.237924	-0.25377	GMC	25
ENSG00000253958	CLDN23	protein_coding	19.8394	0	0	0.596626	0.557627	0.594851	0.848883	0.525344	-0.45084	-0.523602	-0.177263	-0.0768616	0.65382	0.638721	-0.252257	-0.291256	-0.254032	0.195063	-0.323539	-1.29972	-1.37249	-1.02615	-0.925744	-0.195063	-0.210162	GMC	3
ENSG00000172367	PDZD3	protein_coding	3.28252	0.557103	12.2563	0.646821	0.413277	0.472874	0.848674	0.433489	-0.548166	-0.539883	-0.196264	-0.165979	0.654207	0.642292	-0.201853	-0.435397	-0.375799	0.194466	-0.415185	-1.39684	-1.38856	-1.04494	-1.01465	-0.194466	-0.206382	GMC	25
ENSG00000096433	ITPR3	protein_coding	43.254	0	0	0.394659	0.305794	0.442302	0.84858	0.534214	-0.23411	-0.31487	-0.0494816	0.0190893	0.618914	0.563298	-0.453921	-0.542786	-0.406278	0.229665	-0.314366	-1.08269	-1.16345	-0.898061	-0.829491	-0.229665	-0.285281	GMC	22
ENSG00000124602	UNC5CL	protein_coding	31.345	0	0	0.547368	0.45525	0.591025	0.847639	0.547097	-0.407816	-0.492657	-0.135471	-0.00265237	0.729749	0.658806	-0.300272	-0.39239	-0.256614	0.11789	-0.300542	-1.25546	-1.3403	-0.98311	-0.850292	-0.11789	-0.188834		3
ENSG00000176920	FUT2	protein_coding	13.7718	0	0	0.581979	0.532896	0.587758	0.847578	0.569969	-0.458623	-0.548556	-0.157633	-0.0440877	0.683899	0.647379	-0.265599	-0.314682	-0.25982	0.163679	-0.277609	-1.3062	-1.39613	-1.00521	-0.891666	-0.163679	-0.200199	GMC	3
ENSG00000178078	STAP2	protein_coding	17.3033	0	0	0.54552	0.538822	0.566741	0.84751	0.514876	-0.44072	-0.525074	-0.159822	-0.053592	0.682089	0.637308	-0.301991	-0.308688	-0.28077	0.165421	-0.332634	-1.28823	-1.37258	-1.00733	-0.901102	-0.165421	-0.210203	GMC	3
ENSG00000108352	RAPGEFL1	protein_coding	10.4519	0	0	0.496684	0.301554	0.383339	0.847378	0.50411	-0.371662	-0.431403	-0.111423	-0.0679944	0.581946	0.544473	-0.350694	-0.545823	-0.464038	0.265432	-0.343268	-1.21904	-1.27878	-0.958801	-0.915372	-0.265432	-0.302905	GMC	25
ENSG00000175130	MARCKSL1	protein_coding	86.0683	0	0	0.487081	0.396902	0.53763	0.847113	0.552379	-0.300795	-0.368971	-0.0848406	-0.0240756	0.718391	0.643379	-0.360032	-0.450212	-0.309483	0.128722	-0.294734	-1.14791	-1.21608	-0.931954	-0.871189	-0.128722	-0.203734		18
ENSG00000135750	KCNK1	protein_coding	11.8887	0	0	0.566886	0.507732	0.514312	0.846161	0.400211	-0.454783	-0.504352	-0.256137	-0.105125	0.562298	0.680723	-0.279275	-0.338429	-0.33185	0.165438	-0.44595	-1.30094	-1.35051	-1.1023	-0.951286	-0.283864	-0.165438	GMC	18
ENSG00000120306	CYSTM1	protein_coding	426.886	0	0	0.678967	0.580153	0.547652	0.845987	0.481318	-0.542639	-0.56874	-0.276801	-0.153939	0.606125	0.638057	-0.16702	-0.265833	-0.298334	0.16702	-0.364668	-1.38863	-1.41473	-1.12279	-0.999925	-0.239862	-0.20793	GMC	3
ENSG00000248144	ADH1C	protein_coding	132.448	0	0	0.602726	0.455492	0.486462	0.845522	0.555726	-0.433971	-0.524468	-0.162842	-0.0850796	0.656748	0.624273	-0.242796	-0.39003	-0.359059	0.188774	-0.289795	-1.27949	-1.36999	-1.00836	-0.930601	-0.188774	-0.221249	GMC	22
ENSG00000117676	RPS6KA1	protein_coding	20.9545	0	0	0.574869	0.544214	0.57731	0.845368	0.532619	-0.44237	-0.524313	-0.133086	-0.00327377	0.694957	0.659087	-0.270499	-0.301154	-0.268058	0.150411	-0.312749	-1.28774	-1.36968	-0.978454	-0.848642	-0.150411	-0.186281	GMC	3
ENSG00000155066	PROM2	protein_coding	28.8116	0	0	0.665539	0.576197	0.557345	0.844364	0.477539	-0.5653	-0.607538	-0.266088	-0.136249	0.657953	0.621278	-0.178825	-0.268167	-0.287019	0.178825	-0.366825	-1.40966	-1.4519	-1.11045	-0.980613	-0.186411	-0.223086	GMC	3
ENSG00000073605	GSDMB	protein_coding	30.0802	0	0	0.407202	0.234072	0.423717	0.844029	0.487354	-0.309301	-0.342473	-0.0667776	-0.025313	0.651844	0.574191	-0.436827	-0.609957	-0.420313	0.192186	-0.356676	-1.15333	-1.1865	-0.910807	-0.869342	-0.192186	-0.269839	GMC	25
ENSG00000187531	SIRT7	protein_coding	35.6988	0	0	0.395274	0.291064	0.39475	0.843932	0.540465	-0.299145	-0.353661	0.025786	7.06024e-05	0.607155	0.548069	-0.448658	-0.552869	-0.449182	0.236777	-0.303467	-1.14308	-1.19759	-0.818146	-0.843862	-0.236777	-0.295864	GMC	25
ENSG00000181284	TMEM102	protein_coding	4.99864	0	0.278552	0.579736	0.507254	0.537306	0.843708	0.574682	-0.43458	-0.531579	-0.0880803	-0.0376134	0.715911	0.659147	-0.263972	-0.336454	-0.306401	0.127797	-0.269026	-1.27829	-1.37529	-0.931788	-0.881321	-0.127797	-0.18456		3
ENSG00000226812	RP5-881L22.5	non-coding	0.495993	26.7409	35.9331	0.565018	0.41277	0.516854	0.843686	0.574616	-0.439538	-0.496891	-0.130858	-0.0779653	0.677326	0.627193	-0.278668	-0.430916	-0.326832	0.16636	-0.26907	-1.28322	-1.34058	-0.974544	-0.921651	-0.16636	-0.216493	GMC	25
ENSG00000267015	RP11-800A18.4	non-coding	2.42775	17.8273	22.5627	0.485499	0.365511	0.384587	0.843179	0.60998	-0.386782	-0.457791	-0.125515	-0.0449739	0.570841	0.58492	-0.35768	-0.477667	-0.458592	0.233199	-0.233199	-1.22996	-1.30097	-0.968694	-0.888153	-0.272338	-0.258259	GMC	22
ENSG00000197142	ACSL5	protein_coding	18.882	0	0	0.470182	0.380263	0.491261	0.843058	0.597048	-0.267339	-0.414481	0.0146659	0.0705382	0.698517	0.640135	-0.372876	-0.462796	-0.351798	0.144541	-0.24601	-1.1104	-1.25754	-0.828393	-0.77252	-0.144541	-0.202924		18
ENSG00000172197	MBOAT1	protein_coding	21.1336	0	0	0.594241	0.415904	0.508929	0.842883	0.525327	-0.372214	-0.508857	-0.141541	-0.0364881	0.71187	0.640864	-0.248642	-0.426979	-0.333954	0.131013	-0.317556	-1.2151	-1.35174	-0.984424	-0.879371	-0.131013	-0.202019		18
ENSG00000066405	CLDN18	protein_coding	440.431	0	0	0.610099	0.560087	0.540064	0.842533	0.475178	-0.469869	-0.566937	-0.24761	-0.0942308	0.596172	0.674429	-0.232434	-0.282446	-0.302469	0.168104	-0.367355	-1.3124	-1.40947	-1.09014	-0.936764	-0.246361	-0.168104	GMC	3
ENSG00000008323	PLEKHG6	protein_coding	3.59844	0	0.557103	0.570173	0.522981	0.54787	0.842457	0.484734	-0.447241	-0.524925	-0.205616	-0.0676537	0.621047	0.607732	-0.272283	-0.319476	-0.294586	0.221409	-0.357722	-1.2897	-1.36738	-1.04807	-0.91011	-0.221409	-0.234725	GMC	3
ENSG00000234771	SLC25A25-AS1	non-coding	13.3705	0	0	0.52996	0.369768	0.513117	0.84243	0.449798	-0.369126	-0.474249	-0.140779	-0.0559883	0.655047	0.590389	-0.31247	-0.472662	-0.329313	0.187384	-0.392632	-1.21156	-1.31668	-0.98321	-0.898419	-0.187384	-0.252041	GMC	22
ENSG00000022567	SLC45A4	protein_coding	8.15387	0	0	0.529478	0.428055	0.482096	0.842429	0.534727	-0.388191	-0.471606	-0.0343022	0.0260935	0.691233	0.644589	-0.31295	-0.414373	-0.360333	0.151196	-0.307702	-1.23062	-1.31403	-0.876731	-0.816335	-0.151196	-0.197839	GMC	22
ENSG00000227695	DNMBP-AS1	non-coding	0.643224	7.24234	24.234	0.549849	0.331972	0.351899	0.842234	0.425681	-0.392155	-0.497452	-0.12937	-0.0630636	0.534356	0.580205	-0.292385	-0.510262	-0.490335	0.262028	-0.416553	-1.23439	-1.33969	-0.971604	-0.905298	-0.307878	-0.262028	GMC	22
ENSG00000267795	SMIM22	protein_coding	34.7179	0.557103	3.89972	0.613366	0.595889	0.57699	0.842123	0.455055	-0.564185	-0.570917	-0.263438	-0.112933	0.648637	0.629796	-0.228757	-0.246234	-0.265134	0.193487	-0.387069	-1.40631	-1.41304	-1.10556	-0.955056	-0.193487	-0.212327	GMC	3
ENSG00000170190	SLC16A5	protein_coding	11.4134	0	0	0.508367	0.341784	0.486432	0.841967	0.541287	-0.296276	-0.422086	-0.0482827	-0.0189012	0.687783	0.581106	-0.3336	-0.500184	-0.355535	0.154184	-0.300681	-1.13824	-1.26405	-0.89025	-0.860869	-0.154184	-0.260861	GMC	22
ENSG00000171431	KRT20	protein_coding	16.5216	5.01393	15.0418	0.530201	0.266639	0.258473	0.841227	0.383512	-0.480632	-0.505959	-0.0998333	-0.129333	0.540387	0.611627	-0.311026	-0.574588	-0.582754	0.229601	-0.457716	-1.32186	-1.34719	-0.94106	-0.97056	-0.30084	-0.229601	GMC	25
ENSG00000198478	SH3BGRL2	protein_coding	33.424	0	0	0.569408	0.406651	0.485871	0.841019	0.537676	-0.330738	-0.484292	-0.0868529	-0.0310588	0.646714	0.598344	-0.271611	-0.434369	-0.355148	0.194305	-0.303344	-1.17176	-1.32531	-0.927872	-0.872078	-0.194305	-0.242675	GMC	22
ENSG00000161013	MGAT4B	protein_coding	63.0145	0	0	0.640475	0.430053	0.524841	0.84068	0.516205	-0.409604	-0.530632	-0.165359	-0.0919242	0.661702	0.597597	-0.200205	-0.410627	-0.315839	0.178978	-0.324475	-1.25028	-1.37131	-1.00604	-0.932604	-0.178978	-0.243083	GMC	18
ENSG00000274928	KRT89P	non-coding	0.997333	12.8134	28.9694	0.587122	0.429348	0.467667	0.840541	0.524124	-0.481956	-0.559082	-0.183431	-0.122268	0.605609	0.58886	-0.253418	-0.411193	-0.372873	0.234932	-0.316417	-1.3225	-1.39962	-1.02397	-0.962809	-0.234932	-0.25168	GMC	25
ENSG00000174236	REP15	protein_coding	13.9123	2.78552	2.78552	0.575722	0.373701	0.40179	0.840335	0.495045	-0.469073	-0.533052	-0.09672	-0.102889	0.667078	0.599806	-0.264613	-0.466634	-0.438545	0.173257	-0.345289	-1.30941	-1.37339	-0.937055	-0.943224	-0.173257	-0.240529	GMC	25
ENSG00000042980	ADAM28	protein_coding	26.2703	0	0	0.657996	0.4881	0.569316	0.840075	0.455947	-0.43673	-0.561277	-0.215976	-0.1033	0.699981	0.679878	-0.182078	-0.351975	-0.270759	0.140093	-0.384128	-1.2768	-1.40135	-1.05605	-0.943375	-0.140093	-0.160196		3
ENSG00000136153	LMO7	protein_coding	10.9576	0	0	0.599798	0.494687	0.516701	0.839999	0.428884	-0.437759	-0.515791	-0.235665	-0.103843	0.571251	0.65211	-0.240201	-0.345312	-0.323299	0.187889	-0.411115	-1.27776	-1.35579	-1.07566	-0.943842	-0.268748	-0.187889	GMC	18
ENSG00000160190	SLC37A1	protein_coding	10.5965	0	0	0.484818	0.451476	0.523183	0.839846	0.588235	-0.357129	-0.460529	-0.0686899	0.027055	0.653668	0.625691	-0.355028	-0.38837	-0.316663	0.186178	-0.251611	-1.19697	-1.30037	-0.908536	-0.812791	-0.186178	-0.214154	GMC	18
ENSG00000064547	LPAR2	protein_coding	20.4374	0	0	0.585237	0.505959	0.602061	0.839594	0.445571	-0.454243	-0.48377	-0.200516	-0.0521204	0.703404	0.656307	-0.254356	-0.333634	-0.237533	0.13619	-0.394023	-1.29384	-1.32336	-1.04011	-0.891714	-0.13619	-0.183286		3
ENSG00000229155	LINC02038	non-coding	0.953413	24.7911	33.4262	0.568497	0.447694	0.479655	0.838654	0.57723	-0.453432	-0.56849	-0.138423	-0.0640282	0.661268	0.629465	-0.270157	-0.390961	-0.359	0.177386	-0.261424	-1.29209	-1.40714	-0.977078	-0.902682	-0.177386	-0.209189	GMC	10
ENSG00000237223	SULT1C2P1	non-coding	2.64134	16.4345	23.3983	0.700492	0.476805	0.492761	0.838588	0.386053	-0.540941	-0.651853	-0.238277	-0.13782	0.69549	0.667924	-0.138096	-0.361784	-0.345827	0.138096	-0.452535	-1.37953	-1.49044	-1.07687	-0.976408	-0.143098	-0.170664		25
ENSG00000156711	MAPK13	protein_coding	13.7926	0	0	0.490523	0.52055	0.562095	0.838332	0.515491	-0.373652	-0.450473	-0.153307	-0.00232469	0.653859	0.608671	-0.347809	-0.317782	-0.276237	0.184473	-0.322841	-1.21198	-1.2888	-0.991639	-0.840657	-0.184473	-0.229661	GMC	3
ENSG00000141934	PLPP2	protein_coding	29.3757	0	0	0.544855	0.484494	0.593006	0.83809	0.52168	-0.400156	-0.506816	-0.162874	-0.045033	0.686701	0.631327	-0.293235	-0.353596	-0.245084	0.151389	-0.31641	-1.23825	-1.34491	-1.00096	-0.883123	-0.151389	-0.206763	GMC	3
ENSG00000125798	FOXA2	protein_coding	26.5071	6.68524	12.2563	0.661299	0.563123	0.599023	0.838001	0.473563	-0.51428	-0.596593	-0.227916	-0.0841572	0.703927	0.674519	-0.176702	-0.274878	-0.238978	0.134073	-0.364437	-1.35228	-1.43459	-1.06592	-0.922158	-0.134073	-0.163481		3
ENSG00000140274	DUOXA2	protein_coding	22.6914	2.22841	7.79944	0.531509	0.367857	0.396434	0.837736	0.438231	-0.44188	-0.502952	-0.0407298	-0.0162138	0.629387	0.651974	-0.306227	-0.469879	-0.441302	0.185762	-0.399505	-1.27962	-1.34069	-0.878466	-0.85395	-0.208349	-0.185762	GMC	22
ENSG00000279617	AC005796.2	non-coding	0.833911	36.7688	39.5543	0.497989	0.324383	0.338329	0.837527	0.461577	-0.440935	-0.502184	-0.0747627	-0.0790915	0.6105	0.584661	-0.339538	-0.513144	-0.499198	0.227027	-0.37595	-1.27846	-1.33971	-0.91229	-0.916619	-0.227027	-0.252866	GMC	25
ENSG00000146904	EPHA1	protein_coding	6.75861	0	0	0.602549	0.523348	0.578553	0.837339	0.527739	-0.462681	-0.548394	-0.183817	-0.0544724	0.706202	0.636563	-0.23479	-0.31399	-0.258785	0.131137	-0.309599	-1.30002	-1.38573	-1.02116	-0.891811	-0.131137	-0.200776		3
ENSG00000111319	SCNN1A	protein_coding	52.2769	0	0	0.578003	0.560563	0.605521	0.837193	0.483599	-0.457689	-0.554081	-0.190718	-0.0518132	0.647679	0.624588	-0.25919	-0.276629	-0.231672	0.189513	-0.353593	-1.29488	-1.39127	-1.02791	-0.889006	-0.189513	-0.212605	GMC	3
ENSG00000163435	ELF3	protein_coding	51.8921	0	1.67131	0.520962	0.473391	0.56483	0.837006	0.440325	-0.421918	-0.44546	-0.226083	-0.0512486	0.637673	0.697378	-0.316043	-0.363614	-0.272176	0.139627	-0.396681	-1.25892	-1.28247	-1.06309	-0.888254	-0.199333	-0.139627		3
ENSG00000163701	IL17RE	protein_coding	23.403	0	0	0.714182	0.557561	0.556755	0.836063	0.426554	-0.558256	-0.609459	-0.259215	-0.170507	0.672322	0.631479	-0.121881	-0.278502	-0.279308	0.121881	-0.409509	-1.39432	-1.44552	-1.09528	-1.00657	-0.163741	-0.204583		3
ENSG00000177054	ZDHHC13	protein_coding	11.0123	0	0	0.544786	0.453114	0.537333	0.835751	0.560549	-0.341222	-0.481454	-0.119344	-0.0214672	0.66286	0.622474	-0.290966	-0.382637	-0.298419	0.172891	-0.275202	-1.17697	-1.3172	-0.955095	-0.857219	-0.172891	-0.213278	GMC	18
ENSG00000102554	KLF5	protein_coding	32.5854	0	0	0.536626	0.474747	0.544046	0.835644	0.467967	-0.39575	-0.456487	-0.228137	-0.0646676	0.58448	0.660293	-0.299018	-0.360897	-0.291598	0.175351	-0.367677	-1.23139	-1.29213	-1.06378	-0.900312	-0.251164	-0.175351	GMC	18
ENSG00000121380	BCL2L14	protein_coding	3.18546	0.835655	18.3844	0.631025	0.506982	0.539004	0.835352	0.523831	-0.492971	-0.553849	-0.173902	-0.0574904	0.700419	0.665348	-0.204327	-0.328369	-0.296348	0.134932	-0.31152	-1.32832	-1.3892	-1.00925	-0.892842	-0.134932	-0.170004		3
ENSG00000205744	DENND1C	protein_coding	8.90494	0	0	0.561896	0.49254	0.573496	0.834986	0.514008	-0.416409	-0.437105	-0.105822	-0.00231932	0.783809	0.765726	-0.27309	-0.342446	-0.26149	0.0511764	-0.320978	-1.2514	-1.27209	-0.940808	-0.837305	-0.0511764	-0.0692595		3
ENSG00000156026	MCU	protein_coding	18.4564	0	0	0.392667	0.265993	0.396982	0.834953	0.588623	-0.225024	-0.300926	-0.0515798	-0.0100556	0.559348	0.568711	-0.442287	-0.56896	-0.437972	0.246331	-0.246331	-1.05998	-1.13588	-0.886533	-0.845009	-0.275605	-0.266242	GMC	22
ENSG00000260604	RP1-140K8.5	non-coding	1.48745	1.39276	22.0056	0.58387	0.391518	0.456246	0.834835	0.392562	-0.413148	-0.541294	-0.134263	-0.0830074	0.617605	0.641175	-0.250966	-0.443317	-0.37859	0.19366	-0.442273	-1.24798	-1.37613	-0.969098	-0.917843	-0.21723	-0.19366	GMC	22
ENSG00000226652	PSMD10P2	non-coding	0.395114	29.5265	42.3398	0.470984	0.302695	0.388293	0.834766	0.464838	-0.382978	-0.445015	-0.121813	-0.108969	0.583659	0.616846	-0.363782	-0.53207	-0.446473	0.21792	-0.369928	-1.21774	-1.27978	-0.956579	-0.943735	-0.251106	-0.21792	GMC	22
ENSG00000157992	KRTCAP3	protein_coding	43.5973	0	0	0.632425	0.587488	0.590633	0.834312	0.485935	-0.494052	-0.585315	-0.233721	-0.0895965	0.66865	0.623908	-0.201886	-0.246824	-0.243679	0.165662	-0.348377	-1.32836	-1.41963	-1.06803	-0.923908	-0.165662	-0.210404	GMC	3
ENSG00000089639	GMIP	protein_coding	12.9011	0	0	0.426187	0.315423	0.434109	0.834286	0.59797	-0.269207	-0.334426	0.0760764	0.121808	0.704852	0.639737	-0.408099	-0.518864	-0.400178	0.129434	-0.236316	-1.10349	-1.16871	-0.75821	-0.712478	-0.129434	-0.19455		22
ENSG00000133328	HRASLS2	protein_coding	10.585	4.17827	6.68524	0.437848	0.292737	0.334077	0.833938	0.555856	-0.396123	-0.471785	-0.0315271	-0.0430456	0.555039	0.595205	-0.39609	-0.541201	-0.499861	0.238733	-0.278083	-1.23006	-1.30572	-0.865465	-0.876984	-0.278899	-0.238733	GMC	22
ENSG00000272405	RP11-284F21.10	non-coding	1.05462	0.278552	4.45682	0.471246	0.29003	0.451772	0.8336	0.50479	-0.338228	-0.421046	-0.0512516	-0.0368463	0.653185	0.585855	-0.362355	-0.54357	-0.381828	0.180415	-0.32881	-1.17183	-1.25465	-0.884852	-0.870447	-0.180415	-0.247745	GMC	25
ENSG00000006453	BAIAP2L1	protein_coding	53.2001	0	0	0.703563	0.524817	0.547438	0.833333	0.340687	-0.505271	-0.595134	-0.335486	-0.183878	0.614272	0.652698	-0.12977	-0.308516	-0.285896	0.12977	-0.492647	-1.3386	-1.42847	-1.16882	-1.01721	-0.219061	-0.180635		3
ENSG00000135052	GOLM1	protein_coding	66.3539	0	0	0.430802	0.207408	0.326768	0.833303	0.61241	-0.275967	-0.360616	0.0426061	0.0192545	0.571476	0.544403	-0.402501	-0.625895	-0.506535	0.220894	-0.220894	-1.10927	-1.19392	-0.790697	-0.814049	-0.261827	-0.2889	GMC	22
ENSG00000184669	OR7E14P	non-coding	5.20917	0.278552	0.557103	0.600961	0.516371	0.523395	0.833231	0.514855	-0.505654	-0.547672	-0.221703	-0.0977067	0.669266	0.671049	-0.23227	-0.31686	-0.309836	0.162182	-0.318376	-1.33889	-1.3809	-1.05493	-0.930938	-0.163964	-0.162182	GMC	3
ENSG00000126522	ASL	protein_coding	44.9295	0	0	0.505672	0.44421	0.502445	0.833109	0.575501	-0.351964	-0.440987	-0.0717314	0.0385208	0.607442	0.566768	-0.327437	-0.388898	-0.330663	0.225666	-0.257608	-1.18507	-1.2741	-0.90484	-0.794588	-0.225666	-0.26634	GMC	18
ENSG00000225526	MKRN2OS	protein_coding	1.83626	0.278552	0.557103	0.561881	0.457801	0.505089	0.832941	0.536658	-0.433243	-0.561647	-0.11927	-0.0283244	0.680546	0.602261	-0.27106	-0.37514	-0.327852	0.152395	-0.296283	-1.26618	-1.39459	-0.952211	-0.861265	-0.152395	-0.23068	GMC	22
ENSG00000079805	DNM2	protein_coding	71.2744	0	0	0.469529	0.305943	0.394857	0.832891	0.502184	-0.311722	-0.435139	-0.0245763	-0.00407195	0.56713	0.51498	-0.363362	-0.526948	-0.438034	0.265761	-0.330708	-1.14461	-1.26803	-0.857468	-0.836963	-0.265761	-0.317912	GMC	25
ENSG00000135324	MRAP2	protein_coding	4.81191	0	0.278552	0.47491	0.269652	0.363681	0.832873	0.624843	-0.285279	-0.43317	0.0173021	0.0213877	0.610527	0.54313	-0.357962	-0.563221	-0.469192	0.20803	-0.20803	-1.11815	-1.26604	-0.815571	-0.811485	-0.222346	-0.289743	GMC	22
ENSG00000125850	OVOL2	protein_coding	8.70222	9.1922	16.7131	0.654291	0.568024	0.567578	0.832804	0.464322	-0.515591	-0.585157	-0.214705	-0.0980639	0.680818	0.637708	-0.178513	-0.26478	-0.265226	0.151987	-0.368483	-1.34839	-1.41796	-1.04751	-0.930868	-0.151987	-0.195096	GMC	3
ENSG00000162777	DENND2D	protein_coding	9.87928	0	0	0.589034	0.502887	0.568134	0.832316	0.568945	-0.434453	-0.496063	-0.108301	-0.0150874	0.771801	0.701666	-0.243282	-0.329429	-0.264181	0.0605142	-0.26337	-1.26677	-1.32838	-0.940617	-0.847403	-0.0605142	-0.13065		3
ENSG00000132170	PPARG	protein_coding	13.0057	0	0	0.435658	0.307284	0.390585	0.831588	0.570907	-0.230065	-0.366238	0.00528626	0.0484999	0.616178	0.590006	-0.39593	-0.524304	-0.441003	0.21541	-0.260681	-1.06165	-1.19783	-0.826302	-0.783088	-0.21541	-0.241582	GMC	22
ENSG00000259354	RP11-519G16.3	non-coding	0.493213	5.57103	27.0195	0.544198	0.415978	0.560022	0.831295	0.500531	-0.427293	-0.474364	-0.153401	-0.0658478	0.700402	0.651386	-0.287097	-0.415317	-0.271274	0.130893	-0.330765	-1.25859	-1.30566	-0.984697	-0.897143	-0.130893	-0.179909		22
ENSG00000166828	SCNN1G	protein_coding	13.0387	1.67131	11.9777	0.680702	0.491028	0.464215	0.830667	0.418512	-0.507967	-0.647832	-0.183955	-0.134752	0.669911	0.64472	-0.149964	-0.339638	-0.366452	0.149964	-0.412155	-1.33863	-1.4785	-1.01462	-0.965418	-0.160755	-0.185946	GMC	25
ENSG00000147155	EBP	protein_coding	27.1371	0	0	0.581126	0.491934	0.488748	0.830577	0.554203	-0.431155	-0.52741	-0.145668	-0.0399535	0.599938	0.578006	-0.24945	-0.338643	-0.341829	0.230639	-0.276373	-1.26173	-1.35799	-0.976245	-0.87053	-0.230639	-0.252571	GMC	18
ENSG00000107242	PIP5K1B	protein_coding	7.74841	0	0	0.666614	0.566438	0.536389	0.830328	0.442548	-0.501438	-0.59829	-0.255648	-0.0982894	0.649681	0.683677	-0.163714	-0.26389	-0.293939	0.146651	-0.38778	-1.33177	-1.42862	-1.08598	-0.928617	-0.180647	-0.146651		3
ENSG00000164251	F2RL1	protein_coding	19.4567	0	3.06407	0.584637	0.530013	0.546656	0.829807	0.444822	-0.441239	-0.522124	-0.244874	-0.0809629	0.576917	0.673117	-0.245171	-0.299794	-0.283151	0.15669	-0.384985	-1.27105	-1.35193	-1.07468	-0.91077	-0.252891	-0.15669	GMC	3
ENSG00000261266	CTD-2196E14.5	non-coding	1.93294	8.35655	10.3064	0.533437	0.416921	0.518465	0.829358	0.503188	-0.427187	-0.460231	-0.171127	-0.116464	0.665717	0.623522	-0.295921	-0.412437	-0.310892	0.16364	-0.32617	-1.25654	-1.28959	-1.00048	-0.945822	-0.16364	-0.205836	GMC	22
ENSG00000185499	MUC1	protein_coding	372.445	0	0	0.567523	0.605337	0.595153	0.829327	0.478014	-0.488423	-0.571067	-0.179714	-0.0176005	0.654665	0.632099	-0.261804	-0.223991	-0.234174	0.174662	-0.351313	-1.31775	-1.40039	-1.00904	-0.846928	-0.174662	-0.197228	GMC	3
ENSG00000171219	CDC42BPG	protein_coding	16.688	0	0.278552	0.746264	0.562022	0.550584	0.829207	0.436496	-0.547111	-0.626243	-0.289844	-0.163556	0.651746	0.655121	-0.082943	-0.267185	-0.278624	0.082943	-0.392711	-1.37632	-1.45545	-1.11905	-0.992763	-0.177461	-0.174086		3
ENSG00000103067	ESRP2	protein_coding	34.6316	0	0.835655	0.645717	0.599671	0.582353	0.828925	0.496687	-0.493751	-0.59207	-0.237775	-0.0762181	0.658675	0.62469	-0.183208	-0.229254	-0.246572	0.170251	-0.332238	-1.32268	-1.421	-1.0667	-0.905144	-0.170251	-0.204236	GMC	3
ENSG00000152056	AP1S3	protein_coding	1.3504	0	0.835655	0.554142	0.459003	0.557788	0.828591	0.553438	-0.366213	-0.485513	-0.179232	-0.0630103	0.656648	0.663576	-0.274449	-0.369588	-0.270803	0.165015	-0.275153	-1.1948	-1.3141	-1.00782	-0.891601	-0.171943	-0.165015	GMC	18
ENSG00000261250	RP11-545A16.1	non-coding	0.136522	28.9694	55.9889	0.537074	0.360447	0.386835	0.828521	0.458535	-0.431201	-0.520715	-0.14562	-0.105573	0.63821	0.611864	-0.291447	-0.468074	-0.441686	0.190311	-0.369986	-1.25972	-1.34924	-0.974141	-0.934094	-0.190311	-0.216657		25
ENSG00000158769	F11R	protein_coding	47.1775	0	0	0.591216	0.527785	0.571415	0.828015	0.449986	-0.404906	-0.488949	-0.233836	-0.0829485	0.602357	0.665889	-0.236799	-0.30023	-0.2566	0.162126	-0.378029	-1.23292	-1.31696	-1.06185	-0.910964	-0.225658	-0.162126	GMC	18
ENSG00000005001	PRSS22	protein_coding	14.8821	1.67131	9.7493	0.524188	0.461514	0.560651	0.827336	0.424305	-0.408363	-0.456101	-0.218785	-0.0591178	0.606281	0.668728	-0.303148	-0.365822	-0.266685	0.158608	-0.403031	-1.2357	-1.28344	-1.04612	-0.886454	-0.221055	-0.158608	GMC	3
ENSG00000185101	ANO9	protein_coding	20.5685	0	0	0.567429	0.545352	0.626554	0.827068	0.440918	-0.453583	-0.477584	-0.218723	-0.0798794	0.71084	0.653336	-0.259638	-0.281715	-0.200514	0.116228	-0.38615	-1.28065	-1.30465	-1.04579	-0.906947	-0.116228	-0.173731		3
ENSG00000253632	RP11-486M23.1	non-coding	1.48834	15.8774	22.0056	0.703202	0.425285	0.467238	0.826865	0.394714	-0.538489	-0.616458	-0.238606	-0.193704	0.662604	0.626775	-0.123663	-0.40158	-0.359627	0.123663	-0.432151	-1.36535	-1.44332	-1.06547	-1.02057	-0.164261	-0.20009		25
ENSG00000177076	ACER2	protein_coding	9.04806	0	0	0.486024	0.291731	0.339878	0.82675	0.490492	-0.308015	-0.473758	-0.0144903	-0.00652077	0.568189	0.547484	-0.340727	-0.53502	-0.486873	0.258562	-0.336258	-1.13477	-1.30051	-0.841241	-0.833271	-0.258562	-0.279267	GMC	25
ENSG00000137266	SLC22A23	protein_coding	11.7307	0	0	0.594774	0.547445	0.571877	0.826449	0.44951	-0.439985	-0.552787	-0.227326	-0.0745601	0.63565	0.595197	-0.231675	-0.279004	-0.254572	0.190799	-0.376939	-1.26643	-1.37924	-1.05378	-0.90101	-0.190799	-0.231253	GMC	3
ENSG00000113303	BTNL8	protein_coding	2.71153	0.835655	4.45682	0.524785	0.356843	0.440892	0.826384	0.457924	-0.421241	-0.519661	-0.0420433	-0.015568	0.628477	0.609991	-0.301598	-0.469541	-0.385491	0.197907	-0.36846	-1.24762	-1.34604	-0.868427	-0.841952	-0.197907	-0.216392	GMC	25
ENSG00000172183	ISG20	protein_coding	19.843	0	0	0.49498	0.433549	0.480526	0.826224	0.482406	-0.403821	-0.429165	-0.168238	-0.0367733	0.608071	0.689202	-0.331244	-0.392675	-0.345698	0.137022	-0.343818	-1.23004	-1.25539	-0.994461	-0.862997	-0.218153	-0.137022		18
ENSG00000103534	TMC5	protein_coding	19.9922	0.557103	11.1421	0.528101	0.46866	0.588139	0.826135	0.493016	-0.358617	-0.479686	-0.156421	0.00367679	0.674593	0.676229	-0.298034	-0.357475	-0.237996	0.149906	-0.333118	-1.18475	-1.30582	-0.982556	-0.822458	-0.151542	-0.149906		3
ENSG00000101049	SGK2	protein_coding	10.9133	0	0	0.716185	0.524887	0.530859	0.826064	0.459553	-0.50763	-0.633526	-0.253423	-0.127598	0.658637	0.63565	-0.109879	-0.301178	-0.295206	0.109879	-0.366511	-1.33369	-1.45959	-1.07949	-0.953662	-0.167428	-0.190415		3
ENSG00000134716	CYP2J2	protein_coding	2.55666	0	0.278552	0.489581	0.356794	0.496758	0.826042	0.604519	-0.330299	-0.422593	-0.0601578	0.0120126	0.670243	0.583357	-0.336461	-0.469248	-0.329284	0.155799	-0.221524	-1.15634	-1.24864	-0.8862	-0.81403	-0.155799	-0.242686	GMC	22
ENSG00000163694	RBM47	protein_coding	31.3586	0	0	0.661219	0.594089	0.552628	0.825438	0.494498	-0.48094	-0.598573	-0.224122	-0.0791027	0.611672	0.666585	-0.164219	-0.231349	-0.272809	0.158853	-0.33094	-1.30638	-1.42401	-1.04956	-0.904541	-0.213766	-0.158853	GMC	3
ENSG00000137501	SYTL2	protein_coding	12.8096	0	0	0.406885	0.168069	0.298419	0.825041	0.477431	-0.230624	-0.293616	-0.0107539	-0.0482636	0.590326	0.546285	-0.418156	-0.656971	-0.526622	0.234715	-0.347609	-1.05566	-1.11866	-0.835795	-0.873304	-0.234715	-0.278755	GMC	25
ENSG00000167701	GPT	protein_coding	21.9827	0	0	0.711115	0.56142	0.514314	0.824746	0.368871	-0.586632	-0.601271	-0.298415	-0.179764	0.62136	0.623204	-0.113631	-0.263326	-0.310432	0.113631	-0.455875	-1.41138	-1.42602	-1.12316	-1.00451	-0.203386	-0.201542		3
ENSG00000170608	FOXA3	protein_coding	28.8438	0.557103	5.84958	0.583744	0.601483	0.578469	0.824223	0.4544	-0.514747	-0.494455	-0.261279	-0.104598	0.663174	0.650708	-0.240479	-0.22274	-0.245755	0.161049	-0.369823	-1.33897	-1.31868	-1.0855	-0.928821	-0.161049	-0.173515	GMC	3
ENSG00000251169	LINC01843	non-coding	0.965717	7.52089	18.1058	0.497645	0.401669	0.489792	0.823095	0.589876	-0.427597	-0.458034	-0.0690353	-0.0205455	0.675285	0.611147	-0.325451	-0.421426	-0.333304	0.14781	-0.23322	-1.25069	-1.28113	-0.892131	-0.843641	-0.14781	-0.211949		25
ENSG00000134755	DSC2	protein_coding	2.97664	0	0.557103	0.647121	0.389613	0.37812	0.823087	0.390188	-0.452684	-0.555965	-0.172436	-0.130601	0.552046	0.650278	-0.175966	-0.433474	-0.444967	0.17281	-0.432899	-1.27577	-1.37905	-0.995524	-0.953688	-0.271042	-0.17281	GMC	22
ENSG00000119431	HDHD3	protein_coding	53.3797	0	0	0.633789	0.493237	0.560875	0.822888	0.466545	-0.475182	-0.583784	-0.168232	-0.101082	0.684522	0.623698	-0.1891	-0.329651	-0.262013	0.138366	-0.356343	-1.29807	-1.40667	-0.99112	-0.92397	-0.138366	-0.19919		3
ENSG00000178623	GPR35	protein_coding	6.19602	0	0	0.449448	0.303986	0.435665	0.822226	0.504436	-0.319771	-0.369319	-0.107822	-0.0694945	0.650883	0.581483	-0.372778	-0.51824	-0.386561	0.171344	-0.31779	-1.142	-1.19155	-0.930048	-0.891721	-0.171344	-0.240743	GMC	22
ENSG00000070526	ST6GALNAC1	protein_coding	51.9996	0	0	0.716589	0.546325	0.558618	0.822194	0.492954	-0.507461	-0.614636	-0.216421	-0.109112	0.664729	0.63727	-0.105605	-0.275869	-0.263576	0.105605	-0.32924	-1.32966	-1.43683	-1.03861	-0.931306	-0.157465	-0.184924		3
ENSG00000280228	RP11-67L14.1	non-coding	2.06692	20.6128	40.39	0.543175	0.34345	0.347483	0.821867	0.365813	-0.437007	-0.487062	-0.232926	-0.0995618	0.492814	0.570686	-0.278691	-0.478416	-0.474384	0.251181	-0.456053	-1.25887	-1.30893	-1.05479	-0.921428	-0.329052	-0.251181	GMC	22
ENSG00000152128	TMEM163	protein_coding	4.02427	0.557103	0.835655	0.466316	0.408166	0.53129	0.821694	0.488365	-0.394207	-0.420011	-0.163433	-0.0409728	0.618492	0.647577	-0.355378	-0.413528	-0.290404	0.174117	-0.333329	-1.2159	-1.2417	-0.985127	-0.862667	-0.203202	-0.174117	GMC	18
ENSG00000170522	ELOVL6	protein_coding	5.75799	0	0	0.340173	0.158513	0.259679	0.821348	0.625473	-0.217096	-0.310676	0.0792316	0.0842417	0.530859	0.517383	-0.481175	-0.662835	-0.561668	0.195875	-0.195875	-1.03844	-1.13202	-0.742116	-0.737106	-0.290489	-0.303965	GMC	22
ENSG00000257594	GALNT4	protein_coding	10.0247	0	0	0.521575	0.430457	0.551189	0.820789	0.512906	-0.317035	-0.406822	-0.140565	0.00519003	0.634837	0.653034	-0.299214	-0.390332	-0.2696	0.167754	-0.307883	-1.13782	-1.22761	-0.961354	-0.815599	-0.185952	-0.167754	GMC	18
ENSG00000255769	GOLGA2P10	non-coding	23.0831	0	0	0.599435	0.452889	0.522861	0.820592	0.418192	-0.484253	-0.572417	-0.238636	-0.153685	0.615506	0.60644	-0.221157	-0.367703	-0.29773	0.205086	-0.4024	-1.30485	-1.39301	-1.05923	-0.974277	-0.205086	-0.214152	GMC	18
ENSG00000175311	ANKS4B	protein_coding	0.388756	11.4206	39.5543	0.509498	0.392878	0.516223	0.820451	0.515239	-0.431709	-0.477324	-0.073096	-0.0420345	0.659375	0.621611	-0.310952	-0.427573	-0.304228	0.161076	-0.305212	-1.25216	-1.29778	-0.893547	-0.862485	-0.161076	-0.19884	GMC	25
ENSG00000095932	SMIM24	protein_coding	74.8971	0.835655	4.73538	0.638824	0.538708	0.552167	0.820123	0.432075	-0.525686	-0.582562	-0.259722	-0.144906	0.641536	0.623406	-0.181299	-0.281415	-0.267956	0.178587	-0.388049	-1.34581	-1.40269	-1.07985	-0.965029	-0.178587	-0.196717	GMC	3
ENSG00000253368	TRNP1	protein_coding	74.0456	0	0	0.465532	0.341622	0.452064	0.819936	0.584772	-0.313093	-0.442547	-0.0166638	0.0151618	0.640971	0.566259	-0.354404	-0.478314	-0.367871	0.178965	-0.235163	-1.13303	-1.26248	-0.836599	-0.804774	-0.178965	-0.253676	GMC	22
ENSG00000177106	EPS8L2	protein_coding	51.0949	0	0	0.587914	0.536716	0.610165	0.81946	0.456739	-0.431549	-0.505106	-0.200183	-0.0865741	0.697374	0.62894	-0.231546	-0.282744	-0.209295	0.122086	-0.362721	-1.25101	-1.32457	-1.01964	-0.906034	-0.122086	-0.19052		3
ENSG00000065618	COL17A1	protein_coding	2.4597	0	8.07799	0.411179	0.151071	0.199497	0.819379	0.461988	-0.327103	-0.370213	0.0241097	-0.0264433	0.485518	0.518495	-0.408199	-0.668308	-0.619882	0.300884	-0.35739	-1.14648	-1.18959	-0.795269	-0.845822	-0.333861	-0.300884	GMC	25
ENSG00000162460	TMEM82	protein_coding	0.480569	17.8273	34.2618	0.53431	0.414493	0.464588	0.819278	0.473038	-0.436629	-0.451834	-0.147133	-0.0797532	0.570019	0.566216	-0.284968	-0.404785	-0.354689	0.249258	-0.34624	-1.25591	-1.27111	-0.96641	-0.899031	-0.249258	-0.253062	GMC	22
ENSG00000167608	TMC4	protein_coding	48.2007	0	0	0.658245	0.601498	0.615124	0.819118	0.380142	-0.516387	-0.579135	-0.280967	-0.108585	0.650608	0.632168	-0.160873	-0.21762	-0.203994	0.160873	-0.438976	-1.3355	-1.39825	-1.10009	-0.927703	-0.16851	-0.18695	GMC	3
ENSG00000105717	PBX4	protein_coding	2.74688	0	0	0.556766	0.386454	0.529588	0.817151	0.376191	-0.384141	-0.44807	-0.201727	-0.0795199	0.713865	0.702773	-0.260385	-0.430697	-0.287563	0.103286	-0.44096	-1.20129	-1.26522	-1.01888	-0.896671	-0.103286	-0.114378		18
ENSG00000125170	DOK4	protein_coding	23.0363	0	0	0.465995	0.349854	0.466362	0.817048	0.577903	-0.305814	-0.375733	-0.0584645	-0.0705844	0.658283	0.535671	-0.351053	-0.467194	-0.350686	0.158765	-0.239146	-1.12286	-1.19278	-0.875513	-0.887633	-0.158765	-0.281378	GMC	18
ENSG00000133195	SLC39A11	protein_coding	8.23297	0	0	0.63953	0.495548	0.502661	0.816568	0.494196	-0.448475	-0.524702	-0.13435	-0.0750859	0.612698	0.598193	-0.177038	-0.32102	-0.313907	0.177038	-0.322372	-1.26504	-1.34127	-0.950918	-0.891654	-0.20387	-0.218375	GMC	18
ENSG00000091490	SEL1L3	protein_coding	33.6597	0	0	0.567906	0.59328	0.577376	0.81626	0.529506	-0.458639	-0.514922	-0.195014	-0.0540945	0.657995	0.697401	-0.248354	-0.222981	-0.238885	0.11886	-0.286754	-1.2749	-1.33118	-1.01127	-0.870355	-0.158266	-0.11886		3
ENSG00000262188	LINC01978	non-coding	1.7936	1.94986	11.1421	0.59113	0.442308	0.566226	0.816147	0.503634	-0.450059	-0.504697	-0.211012	-0.115084	0.701647	0.62248	-0.225017	-0.373839	-0.24992	0.1145	-0.312512	-1.26621	-1.32084	-1.02716	-0.931231	-0.1145	-0.193667		3
ENSG00000231226	TRIM31-AS1	non-coding	0.882444	20.0557	28.4123	0.482934	0.407305	0.477603	0.815858	0.432483	-0.403648	-0.403972	-0.196141	-0.08772	0.603577	0.661211	-0.332924	-0.408552	-0.338255	0.154647	-0.383375	-1.21951	-1.21983	-1.012	-0.903578	-0.212281	-0.154647	GMC	22
ENSG00000104140	RHOV	protein_coding	1.56549	0.557103	4.17827	0.408026	0.321502	0.432562	0.815403	0.539285	-0.346457	-0.378543	-0.0926123	0.00145788	0.567116	0.580436	-0.407377	-0.493901	-0.382841	0.234968	-0.276118	-1.16186	-1.19395	-0.908016	-0.813946	-0.248287	-0.234968	GMC	22
ENSG00000046604	DSG2	protein_coding	19.0174	0	0	0.690072	0.540979	0.516256	0.814737	0.415752	-0.480549	-0.600765	-0.241235	-0.113131	0.582313	0.657907	-0.124665	-0.273758	-0.298481	0.124665	-0.398985	-1.29529	-1.4155	-1.05597	-0.927868	-0.232424	-0.15683		3
ENSG00000153292	ADGRF1	protein_coding	1.14599	11.4206	36.7688	0.413424	0.266825	0.379806	0.8146	0.520089	-0.329669	-0.425653	-0.0103009	0.0335695	0.594867	0.641233	-0.401175	-0.547774	-0.434793	0.173367	-0.294511	-1.14427	-1.24025	-0.824901	-0.78103	-0.219733	-0.173367	GMC	22
ENSG00000276710	CSPG4P10	non-coding	3.10228	0	0	0.553585	0.351891	0.462099	0.814301	0.432836	-0.406066	-0.501067	-0.172563	-0.1077	0.601876	0.568609	-0.260715	-0.46241	-0.352202	0.212425	-0.381465	-1.22037	-1.31537	-0.986863	-0.922	-0.212425	-0.245692	GMC	18
ENSG00000163932	PRKCD	protein_coding	41.9278	0	0	0.644309	0.501366	0.492116	0.81426	0.462193	-0.454866	-0.588217	-0.128429	-0.0675826	0.627267	0.626743	-0.16995	-0.312893	-0.322144	0.16995	-0.352067	-1.26913	-1.40248	-0.942688	-0.881842	-0.186993	-0.187516	GMC	3
ENSG00000118322	ATP10B	protein_coding	1.18493	0.278552	20.0557	0.434511	0.182802	0.253663	0.814156	0.458998	-0.325074	-0.399004	-0.0101782	-0.0236112	0.52734	0.53925	-0.379645	-0.631354	-0.560493	0.274907	-0.355158	-1.13923	-1.21316	-0.824335	-0.837768	-0.286816	-0.274907	GMC	25
ENSG00000222001	AC106876.2	non-coding	6.73639	15.8774	17.2702	0.743091	0.511218	0.541368	0.81415	0.41744	-0.582395	-0.61124	-0.300434	-0.182555	0.657441	0.666667	-0.0710591	-0.302932	-0.272782	0.0710591	-0.39671	-1.39655	-1.42539	-1.11458	-0.996705	-0.156709	-0.147484		3
ENSG00000188112	C6orf132	protein_coding	16.0916	0	0.278552	0.706931	0.590023	0.551725	0.8138	0.422702	-0.519517	-0.606773	-0.27451	-0.131422	0.614491	0.653222	-0.106869	-0.223776	-0.262075	0.106869	-0.391098	-1.33332	-1.42057	-1.08831	-0.945222	-0.199309	-0.160577		3
ENSG00000072954	TMEM38A	protein_coding	12.2058	0	0	0.530547	0.364187	0.384807	0.81353	0.450073	-0.400277	-0.504307	-0.148171	-0.110704	0.620504	0.54462	-0.282983	-0.449343	-0.428723	0.193027	-0.363457	-1.21381	-1.31784	-0.961701	-0.924235	-0.193027	-0.26891	GMC	25
ENSG00000164749	HNF4G	protein_coding	2.19391	2.78552	18.1058	0.589577	0.595285	0.620046	0.811569	0.492791	-0.453606	-0.5324	-0.234023	-0.0545108	0.647948	0.639524	-0.221992	-0.216283	-0.191523	0.163621	-0.318778	-1.26517	-1.34397	-1.04559	-0.86608	-0.163621	-0.172045	GMC	3
ENSG00000104886	PLEKHJ1	protein_coding	73.9239	0	0	0.622492	0.477	0.501313	0.81132	0.498875	-0.467556	-0.544413	-0.171721	-0.0966955	0.664875	0.58833	-0.188828	-0.33432	-0.310007	0.146444	-0.312445	-1.27888	-1.35573	-0.983041	-0.908015	-0.146444	-0.22299		3
ENSG00000130529	TRPM4	protein_coding	26.1931	0	0	0.564029	0.382161	0.506905	0.810486	0.520579	-0.358478	-0.42074	-0.120527	-0.0466938	0.663666	0.575174	-0.246457	-0.428326	-0.303581	0.14682	-0.289907	-1.16896	-1.23123	-0.931014	-0.85718	-0.14682	-0.235313		25
ENSG00000168658	VWA3B	protein_coding	0.157784	3.89972	46.2396	0.542192	0.410052	0.487901	0.809856	0.5144	-0.366263	-0.431143	-0.163724	-0.0531744	0.598692	0.554389	-0.267663	-0.399804	-0.321955	0.211164	-0.295455	-1.17612	-1.241	-0.973579	-0.86303	-0.211164	-0.255466	GMC	10
ENSG00000165983	PTER	protein_coding	8.83846	0	0	0.540248	0.491615	0.517693	0.808964	0.503763	-0.366572	-0.492295	-0.143953	-0.0264378	0.634907	0.61841	-0.268716	-0.317349	-0.291271	0.174058	-0.305201	-1.17554	-1.30126	-0.952917	-0.835402	-0.174058	-0.190555	GMC	18
ENSG00000186710	CFAP73	protein_coding	0.929491	10.0279	24.7911	0.559905	0.317068	0.366101	0.808846	0.485283	-0.425143	-0.530714	-0.11755	-0.106686	0.57804	0.523028	-0.248941	-0.491778	-0.442745	0.230806	-0.323563	-1.23399	-1.33956	-0.926396	-0.915531	-0.230806	-0.285818	GMC	25
ENSG00000189159	HN1	protein_coding	18.7246	0	0	0.292671	0.164931	0.276063	0.808743	0.678582	-0.212039	-0.267224	0.119097	0.0773632	0.53541	0.534111	-0.516072	-0.643812	-0.53268	0.130161	-0.130161	-1.02078	-1.07597	-0.689646	-0.731379	-0.273332	-0.274631		22
ENSG00000090382	LYZ	protein_coding	370.427	0	0	0.475744	0.370767	0.523933	0.808703	0.641927	-0.316992	-0.432493	-0.000330423	0.0582995	0.706188	0.655509	-0.332959	-0.437936	-0.28477	0.102515	-0.166776	-1.12569	-1.2412	-0.809033	-0.750403	-0.102515	-0.153194		18
ENSG00000124171	PARD6B	protein_coding	6.69723	0	0	0.585368	0.503071	0.558601	0.808588	0.426438	-0.431302	-0.505193	-0.273289	-0.127564	0.591655	0.644997	-0.22322	-0.305517	-0.249988	0.163592	-0.38215	-1.23989	-1.31378	-1.08188	-0.936152	-0.216933	-0.163592	GMC	3
ENSG00000104611	SH2D4A	protein_coding	15.5255	0	0	0.635054	0.580057	0.57648	0.808162	0.509616	-0.491521	-0.531162	-0.19798	-0.0768954	0.688859	0.654905	-0.173108	-0.228105	-0.231682	0.119303	-0.298547	-1.29968	-1.33932	-1.00614	-0.885058	-0.119303	-0.153258		3
ENSG00000177570	SAMD12	protein_coding	1.89991	0	0	0.613849	0.475429	0.6164	0.807775	0.484431	-0.379106	-0.530884	-0.161636	-0.0277352	0.717686	0.654626	-0.193926	-0.332346	-0.191374	0.0900887	-0.323344	-1.18688	-1.33866	-0.96941	-0.83551	-0.0900887	-0.153149		3
ENSG00000205847	OR7E91P	non-coding	0.542114	23.3983	29.2479	0.614197	0.491143	0.487266	0.807341	0.37486	-0.52221	-0.602309	-0.242145	-0.131424	0.617047	0.644034	-0.193144	-0.316198	-0.320075	0.163307	-0.432481	-1.32955	-1.40965	-1.04949	-0.938765	-0.190294	-0.163307	GMC	25
ENSG00000197070	ARRDC1	protein_coding	45.7295	0	0	0.606754	0.544426	0.622437	0.807199	0.446728	-0.446466	-0.535276	-0.202119	-0.0433733	0.687759	0.611723	-0.200444	-0.262773	-0.184762	0.119439	-0.360471	-1.25367	-1.34247	-1.00932	-0.850572	-0.119439	-0.195476		3
ENSG00000181751	C5orf30	protein_coding	7.99349	0	0	0.585792	0.357475	0.450727	0.807165	0.502824	-0.332077	-0.486487	-0.036271	-0.00304155	0.631287	0.594502	-0.221373	-0.44969	-0.356439	0.175878	-0.304341	-1.13924	-1.29365	-0.843436	-0.810207	-0.175878	-0.212663	GMC	22
ENSG00000124920	MYRF	protein_coding	113.878	0	0	0.662707	0.580752	0.574989	0.807164	0.363294	-0.503438	-0.536272	-0.356144	-0.17231	0.569671	0.618758	-0.144457	-0.226412	-0.232175	0.144457	-0.44387	-1.3106	-1.34344	-1.16331	-0.979474	-0.237494	-0.188406		3
ENSG00000213983	AP1G2	protein_coding	58.5048	0	0	0.592044	0.46892	0.598769	0.807144	0.452018	-0.407755	-0.467384	-0.16941	-0.0567145	0.736719	0.650578	-0.2151	-0.338224	-0.208375	0.0704254	-0.355126	-1.2149	-1.27453	-0.976554	-0.863859	-0.0704254	-0.156566		3
ENSG00000196344	ADH7	protein_coding	4.74865	5.84958	25.0696	0.621994	0.385325	0.336389	0.806964	0.376344	-0.51471	-0.600709	-0.155923	-0.152898	0.583444	0.592458	-0.18497	-0.421639	-0.470575	0.18497	-0.430619	-1.32167	-1.40767	-0.962887	-0.959861	-0.22352	-0.214506	GMC	25
ENSG00000184012	TMPRSS2	protein_coding	108.973	0	2.78552	0.64727	0.578598	0.545899	0.805702	0.424543	-0.513225	-0.572964	-0.273417	-0.105762	0.579261	0.654039	-0.158431	-0.227103	-0.259803	0.151662	-0.381159	-1.31893	-1.37867	-1.07912	-0.911463	-0.226441	-0.151662	GMC	3
ENSG00000263893	CTD-3010D24.3	non-coding	0.323092	28.1337	37.6045	0.465056	0.401109	0.450823	0.805259	0.547084	-0.409605	-0.487597	-0.126964	-0.000350807	0.582486	0.577235	-0.340203	-0.40415	-0.354436	0.222773	-0.258175	-1.21486	-1.29286	-0.932223	-0.80561	-0.222773	-0.228024	GMC	22
ENSG00000142675	CNKSR1	protein_coding	14.9494	0	0	0.602243	0.582747	0.643206	0.805246	0.435358	-0.482133	-0.542391	-0.232098	-0.064214	0.683031	0.631155	-0.203002	-0.222498	-0.16204	0.122214	-0.369888	-1.28738	-1.34764	-1.03734	-0.86946	-0.122214	-0.174091		3
ENSG00000203499	FAM83H-AS1	protein_coding	3.04856	2.50696	18.9415	0.561938	0.560266	0.608816	0.805132	0.540806	-0.450772	-0.541001	-0.206829	-0.0544306	0.658567	0.608793	-0.243193	-0.244866	-0.196315	0.146564	-0.264326	-1.2559	-1.34613	-1.01196	-0.859562	-0.146564	-0.196339		3
ENSG00000198113	TOR4A	protein_coding	16.8387	0	0	0.485524	0.551146	0.589073	0.805077	0.481686	-0.405139	-0.451341	-0.178221	0.00652147	0.649107	0.640736	-0.319553	-0.253931	-0.216004	0.15597	-0.32339	-1.21022	-1.25642	-0.983298	-0.798555	-0.15597	-0.164341	GMC	3
ENSG00000145703	IQGAP2	protein_coding	18.8875	0	0	0.662404	0.519637	0.537431	0.804719	0.530106	-0.43326	-0.561459	-0.179357	-0.0514393	0.644134	0.630497	-0.142315	-0.285082	-0.267287	0.142315	-0.274613	-1.23798	-1.36618	-0.984075	-0.856158	-0.160585	-0.174221		3
ENSG00000133313	CNDP2	protein_coding	37.9486	0	0	0.582778	0.509445	0.546465	0.804357	0.574581	-0.381878	-0.508251	-0.0391966	0.0381195	0.713618	0.650196	-0.221579	-0.294912	-0.257892	0.0907385	-0.229776	-1.18623	-1.31261	-0.843554	-0.766237	-0.0907385	-0.154161		3
ENSG00000111863	ADTRP	protein_coding	10.0035	0	9.47075	0.682181	0.60178	0.520108	0.803368	0.420412	-0.585853	-0.622703	-0.239575	-0.0812849	0.638375	0.69732	-0.121187	-0.201588	-0.28326	0.106048	-0.382956	-1.38922	-1.42607	-1.04294	-0.884653	-0.164993	-0.106048		3
ENSG00000142677	IL22RA1	protein_coding	2.04156	0	3.89972	0.468313	0.458947	0.588545	0.803278	0.540033	-0.411347	-0.375501	-0.17382	-0.0657719	0.586424	0.590976	-0.334966	-0.344331	-0.214733	0.212303	-0.263245	-1.21463	-1.17878	-0.977098	-0.86905	-0.216855	-0.212303	GMC	18
ENSG00000228952	LINC02041	non-coding	1.59537	23.1198	23.1198	0.635584	0.497422	0.540827	0.803155	0.4383	-0.509873	-0.564341	-0.252623	-0.126006	0.607531	0.618755	-0.167571	-0.305733	-0.262328	0.167571	-0.364855	-1.31303	-1.3675	-1.05578	-0.929161	-0.195624	-0.1844	GMC	3
ENSG00000142197	DOPEY2	protein_coding	11.9648	0	0	0.643327	0.568064	0.52809	0.803097	0.468236	-0.478765	-0.586091	-0.204107	-0.0829254	0.632605	0.617711	-0.15977	-0.235033	-0.275007	0.15977	-0.334861	-1.28186	-1.38919	-1.0072	-0.886022	-0.170492	-0.185386	GMC	3
ENSG00000241635	UGT1A1	protein_coding	1.35865	19.7772	29.2479	0.643874	0.508361	0.52198	0.803035	0.439415	-0.467687	-0.644342	-0.200058	-0.0857277	0.638897	0.617344	-0.159161	-0.294674	-0.281054	0.159161	-0.363619	-1.27072	-1.44738	-1.00309	-0.888762	-0.164137	-0.185691	GMC	22
ENSG00000100290	BIK	protein_coding	11.7427	1.11421	3.62117	0.526022	0.531538	0.622965	0.803009	0.484062	-0.40664	-0.442558	-0.211061	-0.0433998	0.670371	0.668086	-0.276986	-0.27147	-0.180043	0.132638	-0.318947	-1.20965	-1.24557	-1.01407	-0.846408	-0.132638	-0.134923		3
ENSG00000238164	RP3-395M20.8	non-coding	4.03469	0	0	0.520934	0.388891	0.537337	0.802966	0.517942	-0.360532	-0.404986	-0.124449	-0.0381935	0.730268	0.629849	-0.282033	-0.414076	-0.265629	0.0726981	-0.285024	-1.1635	-1.20795	-0.927415	-0.84116	-0.0726981	-0.173118		25
ENSG00000224511	LINC00365	non-coding	3.28569	1.11421	11.6992	0.648435	0.573683	0.546383	0.802857	0.316362	-0.55497	-0.594787	-0.280785	-0.120624	0.630639	0.649312	-0.154421	-0.229174	-0.256474	0.153545	-0.486495	-1.35783	-1.39764	-1.08364	-0.923481	-0.172217	-0.153545	GMC	3
ENSG00000260220	CCDC187	protein_coding	0.281965	4.73538	30.3621	0.668877	0.487904	0.634176	0.802667	0.330358	-0.448772	-0.532292	-0.277015	-0.132791	0.670189	0.619126	-0.133791	-0.314763	-0.168491	0.132478	-0.472309	-1.25144	-1.33496	-1.07968	-0.935458	-0.132478	-0.183541		22
ENSG00000261068	RP11-7K24.3	non-coding	5.13285	1.11421	7.79944	0.669255	0.518563	0.532052	0.802209	0.414625	-0.480161	-0.577596	-0.297987	-0.168536	0.583573	0.62628	-0.132954	-0.283646	-0.270158	0.132954	-0.387585	-1.28237	-1.37981	-1.1002	-0.970745	-0.218636	-0.175929		3
ENSG00000227401	RPL37P1	non-coding	0.580038	24.5125	25.0696	0.48489	0.259174	0.29466	0.801964	0.411751	-0.403224	-0.447715	-0.119868	-0.107143	0.562886	0.592363	-0.317075	-0.542791	-0.507304	0.209602	-0.390214	-1.20519	-1.24968	-0.921833	-0.909107	-0.239079	-0.209602	GMC	25
ENSG00000179362	HMGN2P46	non-coding	1.31851	0	2.22841	0.52799	0.369744	0.525811	0.80169	0.462441	-0.420443	-0.44969	-0.123061	-0.0732917	0.710935	0.64832	-0.2737	-0.431946	-0.275879	0.0907548	-0.339249	-1.22213	-1.25138	-0.924752	-0.874982	-0.0907548	-0.15337		22
ENSG00000114378	HYAL1	protein_coding	16.296	0	0	0.556329	0.543589	0.503354	0.801083	0.50872	-0.397392	-0.497604	-0.198896	-0.0377844	0.588976	0.592814	-0.244754	-0.257494	-0.29773	0.208269	-0.292363	-1.19848	-1.29869	-0.999979	-0.838868	-0.212107	-0.208269	GMC	3
ENSG00000174500	GCSAM	protein_coding	2.76416	0.278552	3.06407	0.678703	0.503575	0.544653	0.800946	0.315097	-0.485332	-0.592865	-0.340769	-0.178706	0.592424	0.674725	-0.122243	-0.29737	-0.256293	0.122243	-0.485849	-1.28628	-1.39381	-1.14171	-0.979651	-0.208522	-0.12622		3
ENSG00000137460	FHDC1	protein_coding	5.81237	0	0	0.681742	0.514664	0.579214	0.800906	0.435818	-0.448839	-0.587624	-0.224385	-0.0810347	0.688049	0.666498	-0.119164	-0.286242	-0.221691	0.112857	-0.365088	-1.24975	-1.38853	-1.02529	-0.88194	-0.112857	-0.134408		3
ENSG00000108469	RECQL5	protein_coding	13.5803	0	0	0.456029	0.288467	0.408329	0.800696	0.484984	-0.337974	-0.38302	-0.0398624	-0.0587647	0.626138	0.519953	-0.344667	-0.512229	-0.392367	0.174559	-0.315712	-1.13867	-1.18372	-0.840559	-0.859461	-0.174559	-0.280744	GMC	25
ENSG00000227471	AKR1B15	protein_coding	3.05149	6.12813	18.663	0.577297	0.399274	0.381248	0.800504	0.489611	-0.42527	-0.570757	-0.13808	-0.0658816	0.547449	0.601003	-0.223207	-0.401229	-0.419255	0.1995	-0.310892	-1.22577	-1.37126	-0.938583	-0.866385	-0.253054	-0.1995	GMC	22
ENSG00000204580	DDR1	protein_coding	43.0112	0	0	0.591061	0.579049	0.573003	0.799987	0.460709	-0.44792	-0.566388	-0.201804	-0.0510531	0.645157	0.604375	-0.208926	-0.220937	-0.226984	0.15483	-0.339278	-1.24791	-1.36638	-1.00179	-0.85104	-0.15483	-0.195612	GMC	3
ENSG00000175707	KDF1	protein_coding	12.8323	1.39276	10.8635	0.653974	0.638507	0.589616	0.799418	0.466535	-0.543403	-0.593012	-0.262256	-0.103924	0.639921	0.606942	-0.145443	-0.160911	-0.209802	0.145443	-0.332883	-1.34282	-1.39243	-1.06167	-0.903342	-0.159497	-0.192476		3
ENSG00000261583	CTD-2385L22.1	non-coding	1.36672	26.4624	28.4123	0.658704	0.419558	0.481382	0.798961	0.413783	-0.505207	-0.572137	-0.234591	-0.164936	0.636976	0.594141	-0.140257	-0.379403	-0.31758	0.140257	-0.385178	-1.30417	-1.3711	-1.03355	-0.963897	-0.161985	-0.20482		25
ENSG00000139874	SSTR1	protein_coding	13.9728	0	0	0.742969	0.583862	0.532494	0.798654	0.340524	-0.571241	-0.611738	-0.372241	-0.206531	0.554771	0.624333	-0.055685	-0.214792	-0.26616	0.055685	-0.45813	-1.36989	-1.41039	-1.17089	-1.00519	-0.243883	-0.174321		3
ENSG00000160325	CACFD1	protein_coding	30.0576	0	0	0.568837	0.528225	0.549359	0.798121	0.471869	-0.457741	-0.518213	-0.149069	-0.0575884	0.663439	0.579232	-0.229285	-0.269896	-0.248763	0.134683	-0.326253	-1.25586	-1.31633	-0.947191	-0.85571	-0.134683	-0.21889		3
ENSG00000113924	HGD	protein_coding	17.0013	0	1.67131	0.725442	0.537921	0.546669	0.797755	0.388153	-0.523348	-0.671294	-0.266535	-0.173769	0.59689	0.622854	-0.0723137	-0.259835	-0.251086	0.0723137	-0.409602	-1.3211	-1.46905	-1.06429	-0.971524	-0.200865	-0.174902		3
ENSG00000163814	CDCP1	protein_coding	9.82638	0	0	0.527299	0.605652	0.566995	0.797399	0.468342	-0.468429	-0.477218	-0.241407	-0.068941	0.568285	0.628334	-0.2701	-0.191747	-0.230404	0.169065	-0.329057	-1.26583	-1.27462	-1.03881	-0.86634	-0.229114	-0.169065	GMC	3
ENSG00000164695	CHMP4C	protein_coding	15.6572	0	0.278552	0.621853	0.586479	0.583878	0.797076	0.474998	-0.477707	-0.560823	-0.2274	-0.0856903	0.615262	0.611118	-0.175224	-0.210597	-0.213199	0.175224	-0.322079	-1.27478	-1.3579	-1.02448	-0.882767	-0.181815	-0.185958	GMC	3
ENSG00000260704	LINC00543	non-coding	0.592337	11.4206	27.8552	0.565852	0.430127	0.532677	0.796524	0.473609	-0.451803	-0.529631	-0.147153	-0.0729143	0.60887	0.577387	-0.230672	-0.366397	-0.263847	0.187654	-0.322915	-1.24833	-1.32616	-0.943677	-0.869438	-0.187654	-0.219137	GMC	22
ENSG00000076826	CAMSAP3	protein_coding	24.2877	0	0	0.619744	0.615347	0.613832	0.796357	0.415488	-0.514425	-0.564705	-0.272031	-0.103283	0.647798	0.621892	-0.176613	-0.18101	-0.182525	0.148559	-0.380869	-1.31078	-1.36106	-1.06839	-0.89964	-0.148559	-0.174465		3
ENSG00000160606	TLCD1	protein_coding	5.20689	0.278552	0.835655	0.604987	0.557202	0.58636	0.795875	0.506783	-0.443745	-0.554312	-0.171832	-0.0554279	0.684812	0.629387	-0.190888	-0.238673	-0.209515	0.111064	-0.289093	-1.23962	-1.35019	-0.967708	-0.851303	-0.111064	-0.166489		3
ENSG00000164099	PRSS12	protein_coding	3.74932	0	0	0.392104	0.279749	0.424791	0.795302	0.458642	-0.299771	-0.29766	-0.100281	-0.0375332	0.63988	0.607737	-0.403198	-0.515553	-0.370511	0.155422	-0.33666	-1.09507	-1.09296	-0.895583	-0.832835	-0.155422	-0.187565	GMC	22
ENSG00000119888	EPCAM	protein_coding	62.0126	0	0.278552	0.602957	0.629119	0.639489	0.795132	0.478277	-0.44831	-0.541498	-0.243909	-0.0754684	0.624802	0.636044	-0.192175	-0.166012	-0.155643	0.155643	-0.316855	-1.24344	-1.33663	-1.03904	-0.8706	-0.17033	-0.159088	GMC	3
ENSG00000246526	RP11-539L10.2	non-coding	1.03059	0.278552	2.50696	0.540371	0.408192	0.494066	0.794993	0.484153	-0.428129	-0.48292	-0.119461	-0.0540563	0.765693	0.655227	-0.254622	-0.386801	-0.300926	0.0292999	-0.31084	-1.22312	-1.27791	-0.914454	-0.849049	-0.0292999	-0.139766		25
ENSG00000147676	MAL2	non-coding	0.44245	20.8914	30.3621	0.606406	0.487865	0.49932	0.794957	0.36304	-0.484625	-0.51668	-0.301411	-0.143973	0.552699	0.658935	-0.188551	-0.307092	-0.295637	0.136023	-0.431917	-1.27958	-1.31164	-1.09637	-0.93893	-0.242258	-0.136023		3
ENSG00000188263	IL17REL	protein_coding	0.928198	8.35655	40.6685	0.449243	0.317711	0.406896	0.794839	0.524157	-0.342579	-0.417828	-0.062922	0.0205712	0.60444	0.610412	-0.345595	-0.477128	-0.387942	0.184426	-0.270682	-1.13742	-1.21267	-0.857761	-0.774267	-0.190399	-0.184426	GMC	0
ENSG00000170615	SLC26A5	protein_coding	0.658098	0	3.62117	0.564007	0.454259	0.528439	0.793973	0.393886	-0.38609	-0.45888	-0.21066	-0.117581	0.601624	0.584636	-0.229966	-0.339714	-0.265534	0.192349	-0.400087	-1.18006	-1.25285	-1.00463	-0.911553	-0.192349	-0.209337	GMC	22
ENSG00000205890	RP11-473M20.5	non-coding	3.48149	2.50696	11.9777	0.6549	0.552899	0.593095	0.793261	0.387549	-0.482072	-0.592561	-0.242665	-0.0535421	0.626818	0.641916	-0.138361	-0.240361	-0.200165	0.138361	-0.405712	-1.27533	-1.38582	-1.03593	-0.846803	-0.166442	-0.151345		3
ENSG00000171243	SOSTDC1	protein_coding	12.176	0	0	0.527859	0.248564	0.245172	0.793084	0.496776	-0.405091	-0.467609	-0.0935085	-0.104024	0.556454	0.536826	-0.265225	-0.54452	-0.547911	0.23663	-0.296307	-1.19817	-1.26069	-0.886592	-0.897108	-0.23663	-0.256257	GMC	25
ENSG00000272141	RP11-465B22.8	non-coding	47.6442	2.22841	3.62117	0.598946	0.546845	0.621658	0.793073	0.413221	-0.460543	-0.556033	-0.220101	-0.078011	0.678527	0.636684	-0.194128	-0.246228	-0.171416	0.114547	-0.379853	-1.25362	-1.34911	-1.01317	-0.871084	-0.114547	-0.156389		3
ENSG00000137216	TMEM63B	protein_coding	30.4673	0	0	0.49583	0.254534	0.362364	0.793028	0.505992	-0.285789	-0.380102	-0.0265264	-0.0296129	0.570131	0.477606	-0.297198	-0.538494	-0.430664	0.222897	-0.287036	-1.07882	-1.17313	-0.819554	-0.822641	-0.222897	-0.315422	GMC	25
ENSG00000119125	GDA	protein_coding	0.423894	4.73538	47.0752	0.456472	0.215104	0.277825	0.792998	0.389443	-0.394519	-0.440251	-0.0373161	-0.0370435	0.57677	0.574592	-0.336526	-0.577895	-0.515173	0.216228	-0.403555	-1.18752	-1.23325	-0.830314	-0.830042	-0.216228	-0.218406	GMC	25
ENSG00000102934	PLLP	protein_coding	21.7003	0	0	0.711153	0.587082	0.559469	0.792953	0.38118	-0.531245	-0.648631	-0.302054	-0.146109	0.596039	0.589686	-0.0818004	-0.205871	-0.233484	0.0818004	-0.411774	-1.3242	-1.44158	-1.09501	-0.939062	-0.196914	-0.203268		3
ENSG00000054690	PLEKHH1	protein_coding	12.999	0	0	0.739518	0.492055	0.580758	0.792792	0.367156	-0.482768	-0.617998	-0.285284	-0.148267	0.66204	0.628016	-0.0532737	-0.300737	-0.212034	0.0532737	-0.425636	-1.27556	-1.41079	-1.07808	-0.941059	-0.130752	-0.164776		3
ENSG00000148826	NKX6-2	protein_coding	4.49932	3.06407	20.0557	0.657249	0.343288	0.384882	0.792304	0.271069	-0.491369	-0.564388	-0.223281	-0.20067	0.511207	0.586958	-0.135055	-0.449015	-0.407421	0.135055	-0.521234	-1.28367	-1.35669	-1.01558	-0.992974	-0.281097	-0.205346		25
ENSG00000265474	AC010761.9	non-coding	6.539	0	0	0.539881	0.440238	0.534764	0.792134	0.418076	-0.388334	-0.438617	-0.209268	-0.037303	0.600573	0.597013	-0.252253	-0.351896	-0.25737	0.191561	-0.374058	-1.18047	-1.23075	-1.0014	-0.829437	-0.191561	-0.195121	GMC	3
ENSG00000125999	BPIFB1	protein_coding	13.6909	8.35655	20.3343	0.534214	0.42164	0.539426	0.792001	0.499379	-0.395791	-0.501276	-0.0919808	-0.0236291	0.691831	0.647061	-0.257787	-0.370361	-0.252575	0.10017	-0.292622	-1.18779	-1.29328	-0.883982	-0.81563	-0.10017	-0.144939		22
ENSG00000154914	USP43	protein_coding	2.07345	0	2.78552	0.623428	0.586841	0.60057	0.791851	0.443926	-0.445961	-0.564151	-0.227579	-0.051163	0.643667	0.64711	-0.168423	-0.20501	-0.19128	0.14474	-0.347924	-1.23781	-1.356	-1.01943	-0.843014	-0.148184	-0.14474		3
ENSG00000259087	RP11-356O9.2	non-coding	1.05829	21.4485	27.0195	0.526545	0.433029	0.502383	0.791628	0.585905	-0.409621	-0.508503	-0.11378	-0.0222115	0.677239	0.592844	-0.265083	-0.358599	-0.289244	0.114389	-0.205723	-1.20125	-1.30013	-0.905408	-0.813839	-0.114389	-0.198784		22
ENSG00000163082	SGPP2	protein_coding	11.1383	0	0	0.74193	0.472394	0.49247	0.791455	0.392577	-0.495032	-0.625637	-0.240368	-0.141934	0.557781	0.651226	-0.0495242	-0.319061	-0.298984	0.0495242	-0.398878	-1.28649	-1.41709	-1.03182	-0.933389	-0.233674	-0.140229		3
ENSG00000141448	GATA6	protein_coding	41.3891	0	0	0.689441	0.548963	0.572664	0.791236	0.503455	-0.470953	-0.567477	-0.176963	-0.0882541	0.700297	0.659043	-0.101795	-0.242273	-0.218572	0.0909387	-0.287781	-1.26219	-1.35871	-0.968199	-0.87949	-0.0909387	-0.132193		3
ENSG00000151882	CCL28	protein_coding	5.05359	0	0	0.560985	0.488828	0.593961	0.791076	0.459645	-0.385432	-0.521918	-0.114517	0.0284543	0.708768	0.652273	-0.230092	-0.302248	-0.197115	0.0823084	-0.331432	-1.17651	-1.31299	-0.905594	-0.762622	-0.0823084	-0.138803		3
ENSG00000131504	DIAPH1	protein_coding	44.0981	0	0	0.504418	0.458692	0.504141	0.790793	0.527338	-0.309717	-0.436551	-0.102191	0.0352415	0.603373	0.623268	-0.286375	-0.332101	-0.286652	0.167525	-0.263455	-1.10051	-1.22734	-0.892984	-0.755552	-0.187421	-0.167525	GMC	18
ENSG00000070159	PTPN3	protein_coding	7.05673	0	0	0.616779	0.641185	0.604438	0.790543	0.446854	-0.477043	-0.562541	-0.270201	-0.0841838	0.586956	0.596166	-0.173765	-0.149358	-0.186105	0.149358	-0.343689	-1.26759	-1.35308	-1.06074	-0.874727	-0.203587	-0.194377		3
ENSG00000189325	C6orf222	protein_coding	5.56741	9.7493	20.8914	0.482224	0.397962	0.502942	0.789956	0.440807	-0.373301	-0.439456	-0.139575	-0.00741103	0.612302	0.673273	-0.307732	-0.391994	-0.287014	0.116683	-0.349149	-1.16326	-1.22941	-0.929531	-0.797367	-0.177655	-0.116683		18
ENSG00000249279	LINC02057	non-coding	0.224369	31.7549	50.1393	0.538112	0.353672	0.349025	0.789604	0.361741	-0.44146	-0.496013	-0.17954	-0.129252	0.504307	0.575801	-0.251492	-0.435932	-0.440579	0.213803	-0.427863	-1.23106	-1.28562	-0.969144	-0.918856	-0.285296	-0.213803		22
ENSG00000198324	FAM109A	protein_coding	23.7635	0	0	0.530255	0.492235	0.554652	0.789337	0.525876	-0.396017	-0.466584	-0.111132	-0.0157576	0.69689	0.635002	-0.259082	-0.297102	-0.234685	0.0924471	-0.263461	-1.18535	-1.25592	-0.900469	-0.805094	-0.0924471	-0.154335		3
ENSG00000228278	ORM2	protein_coding	13.1868	5.84958	9.47075	0.570348	0.507642	0.529891	0.78924	0.559713	-0.486043	-0.489385	-0.179783	-0.0774434	0.597341	0.651487	-0.218893	-0.281598	-0.259349	0.137753	-0.229527	-1.27528	-1.27862	-0.969023	-0.866683	-0.191899	-0.137753		3
ENSG00000162522	KIAA1522	protein_coding	77.0605	0	0	0.615594	0.542027	0.515547	0.789129	0.434145	-0.453898	-0.587739	-0.193736	-0.0856192	0.60534	0.580923	-0.173534	-0.247102	-0.273581	0.173534	-0.354984	-1.24303	-1.37687	-0.982864	-0.874748	-0.183788	-0.208206	GMC	3
ENSG00000269915	AP006621.9	non-coding	1.76661	13.9276	16.4345	0.627075	0.466312	0.545245	0.789004	0.43768	-0.451623	-0.558763	-0.2276	-0.0990424	0.6499	0.599179	-0.161928	-0.322692	-0.243759	0.139103	-0.351323	-1.24063	-1.34777	-1.0166	-0.888046	-0.139103	-0.189825		3
ENSG00000142611	PRDM16	protein_coding	11.6403	0	0	0.706239	0.597551	0.572322	0.788804	0.374953	-0.495178	-0.614541	-0.294114	-0.132763	0.645016	0.609067	-0.0825647	-0.191252	-0.216482	0.0825647	-0.41385	-1.28398	-1.40335	-1.08292	-0.921567	-0.143787	-0.179736		3
ENSG00000099849	RASSF7	protein_coding	49.8049	0	0	0.573175	0.569934	0.635258	0.788781	0.436406	-0.485048	-0.504745	-0.219053	-0.0789125	0.688363	0.614147	-0.215606	-0.218847	-0.153523	0.100418	-0.352375	-1.27383	-1.29353	-1.00783	-0.867693	-0.100418	-0.174634		3
ENSG00000136828	RALGPS1	protein_coding	7.39209	0	0	0.574144	0.3482	0.430201	0.788509	0.393606	-0.37734	-0.476385	-0.172669	-0.122551	0.595572	0.5238	-0.214365	-0.440309	-0.358308	0.192937	-0.394903	-1.16585	-1.26489	-0.961178	-0.91106	-0.192937	-0.264709	GMC	25
ENSG00000134323	MYCN	protein_coding	2.54612	0	0.557103	0.565614	0.466303	0.546523	0.788463	0.514147	-0.398691	-0.48695	-0.174561	-0.09711	0.694325	0.616514	-0.222849	-0.322159	-0.241939	0.0941379	-0.274316	-1.18715	-1.27541	-0.963024	-0.885573	-0.0941379	-0.171949		18
ENSG00000184307	ZDHHC23	protein_coding	5.405	0	0	0.670991	0.539726	0.584553	0.788419	0.480371	-0.457388	-0.580304	-0.204403	-0.0934774	0.678427	0.6394	-0.117428	-0.248693	-0.203866	0.109992	-0.308048	-1.24581	-1.36872	-0.992822	-0.881896	-0.109992	-0.149019		3
ENSG00000168447	SCNN1B	protein_coding	20.694	0	0	0.567059	0.276741	0.285546	0.788412	0.338368	-0.381814	-0.520819	-0.0578875	-0.119497	0.571539	0.545731	-0.221352	-0.51167	-0.502865	0.216872	-0.450044	-1.17023	-1.30923	-0.846299	-0.907909	-0.216872	-0.242681	GMC	25
ENSG00000227218	RP11-203J24.8	non-coding	7.60952	0	0.557103	0.673098	0.442601	0.427352	0.788263	0.350651	-0.481793	-0.644805	-0.236862	-0.162014	0.548383	0.627258	-0.115165	-0.345662	-0.360911	0.115165	-0.437612	-1.27006	-1.43307	-1.02513	-0.950277	-0.23988	-0.161005		22
ENSG00000111816	FRK	protein_coding	3.60932	0	2.22841	0.694129	0.571864	0.57855	0.788203	0.482813	-0.47469	-0.603221	-0.230375	-0.0991227	0.626271	0.638081	-0.0940746	-0.216339	-0.209653	0.0940746	-0.30539	-1.26289	-1.39142	-1.01858	-0.887326	-0.161932	-0.150122		3
ENSG00000213606	AKR1B10P1	non-coding	2.26694	23.6769	32.5905	0.552149	0.377437	0.36571	0.787855	0.471874	-0.403696	-0.5631	-0.131691	-0.0413558	0.527187	0.584989	-0.235706	-0.410419	-0.422145	0.202866	-0.315982	-1.19155	-1.35096	-0.919546	-0.829211	-0.260669	-0.202866	GMC	22
ENSG00000165140	FBP1	protein_coding	63.464	0	0	0.613435	0.634358	0.577283	0.787558	0.464256	-0.492803	-0.594268	-0.196791	-0.0534441	0.673098	0.648585	-0.174123	-0.1532	-0.210275	0.11446	-0.323302	-1.28036	-1.38183	-0.984349	-0.841002	-0.11446	-0.138973		3
ENSG00000168237	GLYCTK	protein_coding	12.1512	0	0	0.573325	0.474826	0.539558	0.787395	0.55764	-0.428511	-0.457722	-0.142977	-0.0674656	0.668947	0.580926	-0.21407	-0.31257	-0.247838	0.118449	-0.229755	-1.21591	-1.24512	-0.930373	-0.854861	-0.118449	-0.206469		3
ENSG00000183844	FAM3B	protein_coding	31.013	0	1.94986	0.690295	0.611281	0.56026	0.787156	0.329998	-0.554393	-0.637565	-0.330962	-0.16471	0.584361	0.63602	-0.0968609	-0.175875	-0.226896	0.0968609	-0.457158	-1.34155	-1.42472	-1.11812	-0.951866	-0.202795	-0.151136		3
ENSG00000154639	CXADR	protein_coding	11.9381	0	1.67131	0.655873	0.632382	0.620274	0.786865	0.447165	-0.492595	-0.578571	-0.271829	-0.111207	0.616106	0.613841	-0.130992	-0.154483	-0.166591	0.130992	-0.3397	-1.27946	-1.36544	-1.05869	-0.898072	-0.170759	-0.173024		3
ENSG00000133135	RNF128	protein_coding	17.2594	1.39276	8.91365	0.749136	0.598929	0.55851	0.786138	0.418384	-0.538718	-0.639622	-0.307212	-0.183493	0.575748	0.618641	-0.0370014	-0.187208	-0.227628	0.0370014	-0.367754	-1.32486	-1.42576	-1.09335	-0.969631	-0.21039	-0.167497		3
ENSG00000174607	UGT8	protein_coding	6.20501	0	0.557103	0.681231	0.599611	0.586441	0.786029	0.465535	-0.494772	-0.566282	-0.270515	-0.109202	0.627573	0.632292	-0.104798	-0.186418	-0.199588	0.104798	-0.320494	-1.2808	-1.35231	-1.05654	-0.895231	-0.158456	-0.153736		3
ENSG00000205517	RGL3	protein_coding	30.9372	0	0	0.617416	0.528089	0.630494	0.78587	0.372891	-0.417542	-0.504627	-0.250235	-0.0965199	0.695007	0.627504	-0.168454	-0.25778	-0.155376	0.0908634	-0.412979	-1.20341	-1.2905	-1.0361	-0.88239	-0.0908634	-0.158366		3
ENSG00000099834	CDHR5	protein_coding	3.52316	0	1.94986	0.544648	0.472576	0.655875	0.785326	0.375196	-0.44505	-0.435135	-0.252921	-0.143491	0.594066	0.604222	-0.240678	-0.31275	-0.129451	0.129451	-0.41013	-1.23038	-1.22046	-1.03825	-0.928817	-0.19126	-0.181104		3
ENSG00000115616	SLC9A2	protein_coding	13.5882	0	13.649	0.655511	0.63286	0.591675	0.784762	0.450802	-0.495969	-0.601111	-0.276063	-0.100447	0.612112	0.623539	-0.129251	-0.151902	-0.193087	0.129251	-0.33396	-1.28073	-1.38587	-1.06082	-0.885209	-0.17265	-0.161223		3
ENSG00000174292	TNK1	protein_coding	10.1444	0	0	0.505962	0.482042	0.525323	0.784452	0.489661	-0.344512	-0.466488	-0.101585	-0.0108076	0.65265	0.568313	-0.278489	-0.30241	-0.259129	0.131802	-0.294791	-1.12896	-1.25094	-0.886037	-0.79526	-0.131802	-0.216139		3
ENSG00000129173	E2F8	protein_coding	3.15287	1.67131	12.5348	0.51813	0.432284	0.502623	0.784189	0.697644	-0.423665	-0.491034	-0.0980079	-0.0470393	0.677176	0.597208	-0.266059	-0.351905	-0.281566	0.0865448	-0.0865448	-1.20785	-1.27522	-0.882197	-0.831228	-0.107013	-0.18698		10
ENSG00000052344	PRSS8	protein_coding	160.031	0	1.39276	0.664351	0.620521	0.559947	0.784157	0.345888	-0.567367	-0.599275	-0.327381	-0.17323	0.552653	0.611373	-0.119806	-0.163636	-0.22421	0.119806	-0.438269	-1.35152	-1.38343	-1.11154	-0.957387	-0.231503	-0.172784		3
ENSG00000162949	CAPN13	protein_coding	26.231	3.89972	15.0418	0.628229	0.55081	0.609214	0.783891	0.463749	-0.416058	-0.541496	-0.195065	-0.0658268	0.649387	0.619001	-0.155662	-0.233081	-0.174677	0.134504	-0.320142	-1.19995	-1.32539	-0.978956	-0.849717	-0.134504	-0.164889		3
ENSG00000204175	GPRIN2	protein_coding	6.49877	0	1.67131	0.557344	0.579196	0.611238	0.783658	0.52065	-0.44819	-0.524345	-0.157816	-0.0293104	0.68666	0.635217	-0.226315	-0.204462	-0.172421	0.096998	-0.263008	-1.23185	-1.308	-0.941474	-0.812969	-0.096998	-0.148441		3
ENSG00000187527	ATP13A5	protein_coding	0.263978	6.12813	36.7688	0.636858	0.424038	0.444477	0.783507	0.293988	-0.531666	-0.570174	-0.257269	-0.177139	0.563189	0.62916	-0.146649	-0.359469	-0.33903	0.146649	-0.489519	-1.31517	-1.35368	-1.04078	-0.960646	-0.220318	-0.154347		0
ENSG00000115339	GALNT3	protein_coding	19.2032	0	0	0.586517	0.611482	0.622217	0.783494	0.484465	-0.437762	-0.514872	-0.241601	-0.0822679	0.600778	0.626775	-0.196977	-0.172012	-0.161277	0.156719	-0.299029	-1.22126	-1.29837	-1.02509	-0.865762	-0.182716	-0.156719	GMC	3
ENSG00000171658	NMRAL2P	non-coding	3.47276	2.78552	9.47075	0.502491	0.291458	0.348294	0.783401	0.464579	-0.324471	-0.484856	-0.0448297	-0.0295384	0.534608	0.540451	-0.280911	-0.491943	-0.435107	0.24295	-0.318823	-1.10787	-1.26826	-0.828231	-0.81294	-0.248794	-0.24295	GMC	25
ENSG00000112312	GMNN	protein_coding	15.0089	0	0	0.629823	0.460211	0.562626	0.783311	0.522544	-0.408783	-0.536336	-0.170377	-0.0837889	0.65284	0.588929	-0.153488	-0.3231	-0.220684	0.130471	-0.260767	-1.19209	-1.31965	-0.953688	-0.8671	-0.130471	-0.194381		3
ENSG00000167165	UGT1A6	protein_coding	2.50765	21.1699	27.5766	0.636736	0.530255	0.521951	0.783271	0.493624	-0.457785	-0.621262	-0.203507	-0.114934	0.579364	0.597967	-0.146535	-0.253016	-0.261321	0.146535	-0.289647	-1.24106	-1.40453	-0.986778	-0.898205	-0.203908	-0.185305		22
ENSG00000160973	FOXH1	protein_coding	0.393782	6.68524	22.8412	0.53416	0.416445	0.470375	0.783241	0.439703	-0.43386	-0.47538	-0.178491	-0.100342	0.617535	0.575454	-0.249081	-0.366797	-0.312866	0.165706	-0.343538	-1.2171	-1.25862	-0.961732	-0.883583	-0.165706	-0.207787	GMC	25
ENSG00000114529	C3orf52	protein_coding	9.98398	0	0.278552	0.681491	0.555358	0.56522	0.7829	0.321659	-0.483357	-0.592227	-0.359997	-0.157899	0.560724	0.648277	-0.101409	-0.227542	-0.21768	0.101409	-0.461241	-1.26626	-1.37513	-1.1429	-0.940799	-0.222176	-0.134623		3
ENSG00000151012	SLC7A11	protein_coding	4.67821	0.278552	10.3064	0.499546	0.429693	0.422962	0.782873	0.359855	-0.421752	-0.470932	-0.226354	-0.0862467	0.475222	0.615766	-0.283327	-0.35318	-0.359911	0.167107	-0.423017	-1.20462	-1.25381	-1.00923	-0.86912	-0.307651	-0.167107	GMC	18
ENSG00000179913	B3GNT3	protein_coding	44.4401	0.557103	1.39276	0.558453	0.645988	0.573522	0.782457	0.449222	-0.504692	-0.546132	-0.281039	-0.0871899	0.589323	0.598686	-0.224004	-0.136469	-0.208935	0.136469	-0.333235	-1.28715	-1.32859	-1.0635	-0.869647	-0.193134	-0.183771		3
ENSG00000109193	SULT1E1	protein_coding	2.80264	8.91365	20.8914	0.617227	0.446584	0.43734	0.782218	0.343453	-0.481901	-0.589306	-0.193927	-0.128795	0.657459	0.659286	-0.164991	-0.335634	-0.344878	0.122932	-0.438765	-1.26412	-1.37152	-0.976145	-0.911013	-0.124759	-0.122932		25
ENSG00000225354	RPL7AP52	non-coding	0.18432	47.9109	54.3175	0.453004	0.244702	0.289324	0.782087	0.421635	-0.364248	-0.429272	-0.0762643	-0.0900516	0.508154	0.537286	-0.329083	-0.537385	-0.492763	0.244801	-0.360451	-1.14633	-1.21136	-0.858351	-0.872138	-0.273933	-0.244801		25
ENSG00000108179	PPIF	protein_coding	70.0737	0	0	0.55659	0.337456	0.321715	0.781755	0.492468	-0.402741	-0.527083	-0.0588121	-0.0432573	0.524085	0.520912	-0.225165	-0.444299	-0.460039	0.225165	-0.289287	-1.1845	-1.30884	-0.840567	-0.825012	-0.25767	-0.260842	GMC	22
ENSG00000002726	AOC1	protein_coding	0.800711	2.22841	21.727	0.593223	0.425589	0.474614	0.781669	0.394231	-0.437372	-0.486402	-0.148328	-0.0831941	0.637194	0.664447	-0.188446	-0.35608	-0.307055	0.117222	-0.387438	-1.21904	-1.26807	-0.929997	-0.864863	-0.144475	-0.117222		22
ENSG00000114770	ABCC5	protein_coding	31.1433	0	0	0.622053	0.304208	0.378038	0.781619	0.360781	-0.370154	-0.516753	-0.151117	-0.168785	0.570394	0.547099	-0.159566	-0.477411	-0.403581	0.159566	-0.420838	-1.15177	-1.29837	-0.932736	-0.950404	-0.211225	-0.23452	GMC	25
ENSG00000162069	BICDL2	protein_coding	28.2052	0.278552	6.96379	0.607608	0.56828	0.633065	0.781134	0.392506	-0.468795	-0.548426	-0.241263	-0.0504375	0.634387	0.626067	-0.173526	-0.212854	-0.148069	0.146747	-0.388628	-1.24993	-1.32956	-1.0224	-0.831571	-0.146747	-0.155067		3
ENSG00000166816	LDHD	protein_coding	29.4692	0	0	0.717454	0.503892	0.460605	0.780692	0.460901	-0.537678	-0.608049	-0.197927	-0.125081	0.604407	0.55235	-0.0632375	-0.2768	-0.320087	0.0632375	-0.319791	-1.31837	-1.38874	-0.978619	-0.905773	-0.176285	-0.228342		3
ENSG00000039068	CDH1	protein_coding	58.0781	0	0.278552	0.653935	0.649084	0.590346	0.780532	0.444527	-0.498827	-0.604916	-0.279573	-0.113235	0.578628	0.625338	-0.126597	-0.131448	-0.190186	0.126597	-0.336006	-1.27936	-1.38545	-1.06011	-0.893768	-0.201904	-0.155194		3
ENSG00000167105	TMEM92	protein_coding	13.1096	0	1.39276	0.611083	0.639353	0.588981	0.779388	0.433883	-0.488496	-0.576235	-0.218269	-0.0457343	0.617721	0.611146	-0.168305	-0.140035	-0.190407	0.140035	-0.345505	-1.26788	-1.35562	-0.997657	-0.825122	-0.161667	-0.168242		3
ENSG00000177602	GSG2	protein_coding	1.196	1.67131	11.6992	0.48363	0.438286	0.556922	0.779237	0.61318	-0.353599	-0.404335	-0.137545	-0.00634083	0.743701	0.667835	-0.295606	-0.340951	-0.222315	0.0355362	-0.166057	-1.13284	-1.18357	-0.916782	-0.785578	-0.0355362	-0.111402		18
ENSG00000073792	IGF2BP2	protein_coding	8.00964	0	0	0.515248	0.446531	0.58476	0.778598	0.38894	-0.288061	-0.378436	-0.210489	-0.0767937	0.627896	0.591083	-0.26335	-0.332067	-0.193838	0.150702	-0.389658	-1.06666	-1.15703	-0.989088	-0.855392	-0.150702	-0.187515	GMC	18
ENSG00000103187	COTL1	protein_coding	44.5746	0	0	0.588563	0.46683	0.475498	0.778485	0.532595	-0.381948	-0.511226	-0.100937	0.0120899	0.591703	0.573417	-0.189923	-0.311655	-0.302988	0.186783	-0.24589	-1.16043	-1.28971	-0.879422	-0.766395	-0.186783	-0.205068	GMC	3
ENSG00000162896	PIGR	protein_coding	199.405	0.557103	3.62117	0.489733	0.482644	0.590555	0.777866	0.605164	-0.384482	-0.464361	-0.0671734	0.0456448	0.719441	0.676454	-0.288132	-0.295222	-0.187311	0.0584248	-0.172702	-1.16235	-1.24223	-0.845039	-0.732221	-0.0584248	-0.101411		3
ENSG00000106686	SPATA6L	protein_coding	1.76463	0	0	0.453206	0.401963	0.565691	0.777826	0.428788	-0.273352	-0.350882	-0.169266	-0.000138558	0.635577	0.599378	-0.32462	-0.375862	-0.212135	0.142249	-0.349038	-1.05118	-1.12871	-0.947092	-0.777964	-0.142249	-0.178448		18
ENSG00000114638	UPK1B	protein_coding	1.3795	16.7131	36.2117	0.475311	0.216836	0.328869	0.777655	0.40738	-0.390116	-0.411079	-0.121368	-0.117047	0.481729	0.548671	-0.302343	-0.560819	-0.448786	0.228984	-0.370274	-1.16777	-1.18873	-0.899023	-0.894702	-0.295926	-0.228984	GMC	0
ENSG00000115112	TFCP2L1	protein_coding	21.8727	0	2.22841	0.735186	0.599859	0.548335	0.777585	0.351858	-0.559188	-0.701712	-0.286871	-0.163889	0.600815	0.634042	-0.0423992	-0.177726	-0.22925	0.0423992	-0.425727	-1.33677	-1.4793	-1.06446	-0.941474	-0.17677	-0.143543		3
ENSG00000229417	NPM1P25	non-coding	2.45315	1.94986	4.73538	0.677413	0.514582	0.579967	0.777578	0.397078	-0.498009	-0.606962	-0.220034	-0.099817	0.715559	0.677567	-0.100165	-0.262996	-0.197611	0.0620186	-0.3805	-1.27559	-1.38454	-0.997612	-0.877395	-0.0620186	-0.100011		3
ENSG00000130590	SAMD10	protein_coding	6.25951	0	0	0.628185	0.500347	0.578795	0.777319	0.408823	-0.460537	-0.517762	-0.24169	-0.128568	0.695111	0.623689	-0.149133	-0.276971	-0.198524	0.0822077	-0.368496	-1.23786	-1.29508	-1.01901	-0.905886	-0.0822077	-0.153629		3
ENSG00000112812	PRSS16	protein_coding	7.86115	2.22841	9.47075	0.635178	0.630822	0.631751	0.777308	0.437653	-0.525303	-0.556774	-0.242057	-0.106392	0.656564	0.642634	-0.142131	-0.146487	-0.145558	0.120744	-0.339655	-1.30261	-1.33408	-1.01937	-0.8837	-0.120744	-0.134675		3
ENSG00000131069	ACSS2	protein_coding	53.1781	0	0	0.530065	0.410943	0.427868	0.777087	0.479788	-0.352707	-0.507374	-0.0697565	-0.0582732	0.574654	0.4735	-0.247022	-0.366143	-0.349219	0.202433	-0.297299	-1.12979	-1.28446	-0.846843	-0.83536	-0.202433	-0.303587	GMC	25
ENSG00000177685	CRACR2B	protein_coding	73.5425	0	0	0.649067	0.550318	0.604342	0.776893	0.349022	-0.519946	-0.526157	-0.30662	-0.165505	0.670095	0.623055	-0.127826	-0.226575	-0.172551	0.106797	-0.42787	-1.29684	-1.30305	-1.08351	-0.942398	-0.106797	-0.153838		3
ENSG00000214510	SPINK13	protein_coding	1.50767	10.585	22.5627	0.504046	0.295387	0.329986	0.776692	0.40512	-0.409494	-0.484046	-0.0831483	-0.0806966	0.553096	0.56572	-0.272645	-0.481304	-0.446705	0.210971	-0.371571	-1.18619	-1.26074	-0.85984	-0.857388	-0.223595	-0.210971	GMC	25
ENSG00000168350	DEGS2	protein_coding	11.2492	0	0.278552	0.586288	0.634921	0.591628	0.77664	0.445182	-0.518202	-0.557412	-0.251296	-0.0965068	0.662555	0.609533	-0.190352	-0.141719	-0.185012	0.114085	-0.331458	-1.29484	-1.33405	-1.02794	-0.873147	-0.114085	-0.167107		3
ENSG00000173557	C2orf70	protein_coding	2.10957	1.94986	5.57103	0.641791	0.461469	0.539125	0.776068	0.499943	-0.48214	-0.522975	-0.232563	-0.130873	0.661567	0.631143	-0.134277	-0.314599	-0.236943	0.114501	-0.276125	-1.25821	-1.29904	-1.00863	-0.906942	-0.114501	-0.144926		3
ENSG00000167130	DOLPP1	protein_coding	13.9978	0	0	0.5255	0.482005	0.509251	0.775991	0.544825	-0.396532	-0.455944	-0.100773	-0.00639133	0.645049	0.545091	-0.250491	-0.293986	-0.26674	0.130942	-0.231166	-1.17252	-1.23193	-0.876763	-0.782382	-0.130942	-0.2309		3
ENSG00000129255	MPDU1	protein_coding	40.4701	0	0	0.580675	0.531453	0.493294	0.775813	0.583331	-0.446393	-0.507299	-0.0994439	0.0155817	0.603551	0.588179	-0.195137	-0.244359	-0.282519	0.172262	-0.192482	-1.22221	-1.28311	-0.875257	-0.760231	-0.172262	-0.187634	GMC	3
ENSG00000224093	RP5-1033H22.2	non-coding	1.1516	2.50696	12.2563	0.593218	0.574294	0.592077	0.775785	0.525724	-0.508643	-0.533477	-0.225724	-0.0780532	0.656807	0.634251	-0.182568	-0.201491	-0.183708	0.118978	-0.250062	-1.28443	-1.30926	-1.00151	-0.853839	-0.118978	-0.141534		3
ENSG00000183742	MACC1	protein_coding	1.63571	1.67131	20.8914	0.515051	0.472173	0.631296	0.775669	0.504482	-0.375623	-0.430029	-0.163371	-0.0168939	0.688699	0.643369	-0.260618	-0.303497	-0.144373	0.0869699	-0.271188	-1.15129	-1.2057	-0.93904	-0.792563	-0.0869699	-0.1323		3
ENSG00000130812	ANGPTL6	protein_coding	1.87648	0	1.11421	0.596689	0.433705	0.455986	0.775592	0.384606	-0.52776	-0.487873	-0.195761	-0.143361	0.641776	0.717482	-0.178903	-0.341887	-0.319606	0.0581105	-0.390986	-1.30335	-1.26346	-0.971353	-0.918953	-0.133816	-0.0581105		22
ENSG00000115756	HPCAL1	protein_coding	25.5059	0	0	0.760053	0.531663	0.554731	0.775392	0.39115	-0.489346	-0.592093	-0.253347	-0.123348	0.646651	0.620841	-0.0153386	-0.243728	-0.22066	0.0153386	-0.384242	-1.26474	-1.36748	-1.02874	-0.89874	-0.12874	-0.154551		3
ENSG00000121900	TMEM54	protein_coding	76.6668	0	0	0.297305	0.148477	0.241061	0.775379	0.595175	-0.264919	-0.291323	0.1087	0.0195346	0.518314	0.439629	-0.478074	-0.626902	-0.534318	0.180205	-0.180205	-1.0403	-1.0667	-0.666679	-0.755844	-0.257065	-0.33575	GMC	25
ENSG00000273162	RP11-108L7.15	non-coding	2.21542	2.78552	7.24234	0.550348	0.483722	0.525226	0.77533	0.515348	-0.461309	-0.49795	-0.18746	-0.0836909	0.671117	0.594814	-0.224982	-0.291608	-0.250105	0.104213	-0.259982	-1.23664	-1.27328	-0.962791	-0.859021	-0.104213	-0.180516		25
ENSG00000077044	DGKD	protein_coding	83.7388	0	0	0.705946	0.487426	0.466359	0.775147	0.386582	-0.498369	-0.620911	-0.285897	-0.153235	0.575412	0.571526	-0.0692007	-0.287721	-0.308788	0.0692007	-0.388565	-1.27352	-1.39606	-1.06104	-0.928382	-0.199735	-0.203621		3
ENSG00000254285	KRT8P3	non-coding	1.66073	0.557103	4.45682	0.476634	0.441871	0.42058	0.775029	0.486186	-0.414067	-0.470943	-0.162595	-0.0293135	0.546911	0.627754	-0.298395	-0.333158	-0.354449	0.147275	-0.288843	-1.1891	-1.24597	-0.937624	-0.804342	-0.228118	-0.147275		18
ENSG00000111057	KRT18	protein_coding	235.784	0	0	0.502836	0.612419	0.586324	0.775007	0.46194	-0.425377	-0.487045	-0.24084	-0.0624839	0.586006	0.661394	-0.272171	-0.162589	-0.188684	0.113613	-0.313068	-1.20038	-1.26205	-1.01585	-0.837491	-0.189002	-0.113613		3
ENSG00000043039	BARX2	protein_coding	2.73097	2.50696	8.6351	0.715596	0.460631	0.516884	0.774908	0.392226	-0.554697	-0.612068	-0.253373	-0.162633	0.608351	0.669162	-0.0593124	-0.314277	-0.258024	0.0593124	-0.382682	-1.32961	-1.38698	-1.02828	-0.937541	-0.166557	-0.105746		3
ENSG00000088836	SLC4A11	protein_coding	1.58488	0	0.835655	0.399582	0.359397	0.519575	0.774801	0.63409	-0.297351	-0.350601	-0.0506699	0.0421182	0.633393	0.562241	-0.37522	-0.415404	-0.255226	0.140711	-0.140711	-1.07215	-1.1254	-0.825471	-0.732683	-0.141408	-0.212561		10
ENSG00000102890	ELMO3	protein_coding	33.4333	0	0	0.606684	0.622807	0.614056	0.773647	0.431188	-0.488031	-0.546135	-0.24983	-0.0937359	0.669484	0.609416	-0.166962	-0.15084	-0.159591	0.104163	-0.342459	-1.26168	-1.31978	-1.02348	-0.867383	-0.104163	-0.164231		3
ENSG00000106003	LFNG	protein_coding	19.0115	0	0	0.598534	0.486945	0.52207	0.773627	0.502385	-0.421556	-0.497618	-0.192355	-0.118742	0.658288	0.599563	-0.175093	-0.286682	-0.251557	0.115339	-0.271242	-1.19518	-1.27125	-0.965982	-0.892369	-0.115339	-0.174064		3
ENSG00000184574	LPAR5	protein_coding	5.6163	0	0	0.769499	0.512918	0.521579	0.773577	0.407179	-0.539721	-0.634215	-0.222373	-0.174158	0.650638	0.609554	-0.00407755	-0.260658	-0.251997	0.00407755	-0.366398	-1.3133	-1.40779	-0.99595	-0.947734	-0.122939	-0.164023		3
ENSG00000136689	IL1RN	protein_coding	12.9887	0	0	0.368118	0.249044	0.343046	0.773066	0.612184	-0.27892	-0.363635	0.00866082	0.115797	0.495771	0.545925	-0.404948	-0.524022	-0.43002	0.160882	-0.160882	-1.05199	-1.1367	-0.764405	-0.657269	-0.277295	-0.227141	GMC	22
ENSG00000282221	RP11-27G14.4	non-coding	1.46975	18.1058	21.727	0.593507	0.586497	0.579103	0.773006	0.436084	-0.479784	-0.536824	-0.274671	-0.0916459	0.602512	0.615727	-0.179499	-0.186509	-0.193903	0.157279	-0.336923	-1.25279	-1.30983	-1.04768	-0.864652	-0.170494	-0.157279	GMC	3
ENSG00000196260	SFTA2	protein_coding	5.47387	5.01393	7.52089	0.4759	0.467264	0.559432	0.772657	0.57607	-0.38482	-0.449132	-0.0864892	0.00979582	0.635458	0.573708	-0.296756	-0.305393	-0.213225	0.137199	-0.196587	-1.15748	-1.22179	-0.859146	-0.762861	-0.137199	-0.198949		18
ENSG00000260877	RP11-211G23.2	non-coding	1.0644	31.4763	35.0975	0.314318	0.194722	0.255539	0.772265	0.467696	-0.305081	-0.326101	-0.0253358	-0.032551	0.494642	0.518085	-0.457947	-0.577543	-0.516726	0.25418	-0.30457	-1.07735	-1.09837	-0.797601	-0.804816	-0.277623	-0.25418	GMC	22
ENSG00000169241	SLC50A1	protein_coding	38.7702	0	0	0.39453	0.407279	0.474333	0.772231	0.570162	-0.314554	-0.333463	-0.0481693	0.0268198	0.581136	0.555891	-0.3777	-0.364951	-0.297897	0.191095	-0.202069	-1.08678	-1.10569	-0.8204	-0.745411	-0.191095	-0.21634	GMC	18
ENSG00000249007	RP11-510N19.5	non-coding	20.7657	12.5348	12.8134	0.549661	0.470948	0.567235	0.771733	0.365927	-0.395962	-0.432106	-0.259989	-0.0635229	0.610441	0.627559	-0.222072	-0.300785	-0.204498	0.144174	-0.405806	-1.16769	-1.20384	-1.03172	-0.835256	-0.161292	-0.144174		3
ENSG00000187583	PLEKHN1	protein_coding	1.64372	0	0.835655	0.353709	0.322039	0.506238	0.77148	0.541614	-0.273203	-0.305067	-0.0487109	0.0497885	0.618834	0.633611	-0.417771	-0.449441	-0.265243	0.137869	-0.229867	-1.04468	-1.07655	-0.820191	-0.721692	-0.152646	-0.137869		18
ENSG00000125637	PSD4	protein_coding	13.6158	0	0	0.638301	0.599896	0.607644	0.771371	0.426884	-0.504933	-0.57648	-0.224087	-0.0482667	0.703239	0.658598	-0.13307	-0.171475	-0.163726	0.0681323	-0.344487	-1.2763	-1.34785	-0.995458	-0.819638	-0.0681323	-0.112773		3
ENSG00000248905	FMN1	protein_coding	1.90304	0	0	0.380575	0.191419	0.28521	0.771345	0.564168	-0.22786	-0.276222	0.0717479	0.0343911	0.512367	0.528024	-0.390769	-0.579926	-0.486135	0.207177	-0.207177	-0.999205	-1.04757	-0.699597	-0.736954	-0.258978	-0.243321	GMC	22
ENSG00000234521	AC005041.11	non-coding	0.500263	13.3705	27.2981	0.498584	0.374266	0.503129	0.77075	0.600629	-0.328929	-0.414286	-0.0709338	-0.0043161	0.647945	0.567101	-0.272165	-0.396484	-0.267621	0.122805	-0.170121	-1.09968	-1.18504	-0.841684	-0.775066	-0.122805	-0.203649		10
ENSG00000260231	JHDM1D-AS1	non-coding	6.44039	0	0	0.462827	0.304341	0.369251	0.770604	0.467849	-0.287356	-0.39312	-0.0896629	-0.00401964	0.508848	0.54533	-0.307777	-0.466262	-0.401353	0.225274	-0.302755	-1.05796	-1.16372	-0.860266	-0.774623	-0.261756	-0.225274	GMC	22
ENSG00000186529	CYP4F3	protein_coding	2.17465	0.557103	6.40669	0.429706	0.275246	0.353631	0.770423	0.488483	-0.338179	-0.442417	-0.00425844	0.12343	0.534135	0.529754	-0.340717	-0.495177	-0.416792	0.236288	-0.28194	-1.1086	-1.21284	-0.774681	-0.646993	-0.236288	-0.240669	GMC	25
ENSG00000185436	IFNLR1	protein_coding	2.01616	0	0.835655	0.520696	0.536071	0.553225	0.77021	0.404606	-0.398418	-0.469888	-0.235674	-0.0718089	0.602394	0.640057	-0.249514	-0.234139	-0.216985	0.130153	-0.365604	-1.16863	-1.2401	-1.00588	-0.842019	-0.167816	-0.130153		3
ENSG00000188910	GJB3	protein_coding	1.92435	1.11421	9.47075	0.454451	0.443119	0.479393	0.770099	0.491884	-0.361494	-0.419398	-0.209331	-0.040689	0.520684	0.616345	-0.315648	-0.326981	-0.290707	0.153755	-0.278216	-1.13159	-1.1895	-0.979431	-0.810788	-0.249415	-0.153755	GMC	18
ENSG00000049283	EPN3	protein_coding	40.1538	0	1.94986	0.761714	0.579398	0.564274	0.770025	0.391541	-0.548173	-0.651236	-0.290786	-0.163805	0.64896	0.614148	-0.00831075	-0.190627	-0.205751	0.00831075	-0.378484	-1.3182	-1.42126	-1.06081	-0.93383	-0.121066	-0.155877		3
ENSG00000260592	CTA-363E6.6	non-coding	1.2243	17.2702	21.727	0.504752	0.430903	0.564398	0.769888	0.358361	-0.325401	-0.423659	-0.245771	-0.0320327	0.606232	0.635713	-0.265136	-0.338985	-0.205489	0.134175	-0.411527	-1.09529	-1.19355	-1.01566	-0.80192	-0.163656	-0.134175		18
ENSG00000083307	GRHL2	protein_coding	8.66269	0.278552	15.5989	0.659619	0.625253	0.605699	0.768895	0.454302	-0.524615	-0.595455	-0.27977	-0.098644	0.654675	0.619139	-0.109276	-0.143642	-0.163196	0.109276	-0.314593	-1.29351	-1.36435	-1.04867	-0.867539	-0.114221	-0.149757		3
ENSG00000003147	ICA1	protein_coding	17.2747	0	0	0.600842	0.649436	0.614882	0.768656	0.386521	-0.45538	-0.585419	-0.265706	-0.0726327	0.606195	0.598869	-0.167814	-0.11922	-0.153774	0.11922	-0.382135	-1.22404	-1.35407	-1.03436	-0.841289	-0.162461	-0.169787		3
ENSG00000096696	DSP	protein_coding	34.3883	0	0	0.657545	0.610209	0.576709	0.768543	0.369526	-0.470262	-0.606468	-0.322712	-0.149806	0.53633	0.616166	-0.110997	-0.158334	-0.191833	0.110997	-0.399017	-1.2388	-1.37501	-1.09125	-0.918348	-0.232213	-0.152377		3
ENSG00000263718	RP11-285E9.6	non-coding	0.191255	22.0056	53.4819	0.422827	0.308754	0.369844	0.768119	0.469642	-0.296636	-0.405544	-0.0211794	0.0480787	0.559777	0.569008	-0.345292	-0.459365	-0.398275	0.199111	-0.298477	-1.06476	-1.17366	-0.789298	-0.72004	-0.208342	-0.199111		22
ENSG00000100433	KCNK10	protein_coding	0.347724	0.278552	29.5265	0.488606	0.267982	0.320596	0.76809	0.485707	-0.377704	-0.467112	-0.055488	-0.0392666	0.582412	0.497445	-0.279485	-0.500108	-0.447494	0.185679	-0.282383	-1.14579	-1.2352	-0.823578	-0.807357	-0.185679	-0.270645	GMC	25
ENSG00000114395	CYB561D2	protein_coding	23.3339	0	0	0.526367	0.557446	0.540594	0.767949	0.567251	-0.412075	-0.48591	-0.0864239	0.0325255	0.634242	0.587796	-0.241582	-0.210503	-0.227355	0.133707	-0.200698	-1.18002	-1.25386	-0.854373	-0.735423	-0.133707	-0.180153		3
ENSG00000142634	EFHD2	protein_coding	98.4098	0	0	0.37354	0.387923	0.442717	0.767538	0.487937	-0.301182	-0.305076	-0.0901603	0.0315727	0.523455	0.543513	-0.393998	-0.379615	-0.324822	0.224025	-0.279602	-1.06872	-1.07261	-0.857699	-0.735966	-0.244083	-0.224025	GMC	18
ENSG00000135373	EHF	protein_coding	15.8719	1.39276	11.1421	0.6001	0.618641	0.604503	0.767465	0.470303	-0.455355	-0.582443	-0.208754	-0.0306064	0.616015	0.625555	-0.167366	-0.148824	-0.162962	0.141911	-0.297162	-1.22282	-1.34991	-0.976219	-0.798072	-0.151451	-0.141911		3
ENSG00000198561	CTNND1	protein_coding	93.2541	0	0	0.409134	0.253434	0.350615	0.767423	0.528762	-0.196408	-0.324091	0.0069389	0.0393401	0.49549	0.482251	-0.358288	-0.513989	-0.416808	0.238661	-0.238661	-0.963831	-1.09151	-0.760484	-0.728083	-0.271933	-0.285171	GMC	22
ENSG00000261183	RP11-532F12.5	non-coding	8.1514	2.78552	10.0279	0.731631	0.593695	0.58109	0.76715	0.35848	-0.546018	-0.639609	-0.287223	-0.157898	0.61525	0.625432	-0.0355184	-0.173455	-0.18606	0.0355184	-0.40867	-1.31317	-1.40676	-1.05437	-0.925048	-0.1519	-0.141718		3
ENSG00000081760	AACS	protein_coding	14.0314	0	0	0.472781	0.395614	0.445063	0.766741	0.591937	-0.293126	-0.404808	0.00634235	0.0537526	0.61014	0.521487	-0.293959	-0.371127	-0.321678	0.1566	-0.174803	-1.05987	-1.17155	-0.760398	-0.712988	-0.1566	-0.245254	GMC	18
ENSG00000062524	LTK	protein_coding	5.5059	0	0	0.581416	0.438608	0.455976	0.766557	0.277772	-0.472255	-0.506403	-0.251107	-0.115586	0.614824	0.662826	-0.185141	-0.327949	-0.310581	0.10373	-0.488785	-1.23881	-1.27296	-1.01766	-0.882143	-0.151733	-0.10373		18
ENSG00000125398	SOX9	protein_coding	20.7432	0	0	0.5959	0.519704	0.646588	0.766456	0.444747	-0.386659	-0.485077	-0.232879	-0.0660132	0.658007	0.635446	-0.170556	-0.246752	-0.119868	0.108449	-0.321709	-1.15311	-1.25153	-0.999334	-0.832469	-0.108449	-0.131009		3
ENSG00000167107	ACSF2	protein_coding	21.7409	0	0	0.70987	0.515995	0.504014	0.766271	0.347425	-0.475445	-0.607923	-0.230785	-0.158375	0.670396	0.60069	-0.0564006	-0.250276	-0.262256	0.0564006	-0.418846	-1.24172	-1.37419	-0.997056	-0.924646	-0.0958744	-0.165581		3
ENSG00000167117	LINC00483	protein_coding	0.272698	32.312	55.4318	0.406539	0.2587	0.309632	0.765766	0.516231	-0.388714	-0.426669	-0.0280692	-0.0466647	0.539577	0.505203	-0.359227	-0.507066	-0.456133	0.226189	-0.249534	-1.15448	-1.19243	-0.793835	-0.81243	-0.226189	-0.260563		25
ENSG00000104413	ESRP1	protein_coding	24.2043	0.278552	10.585	0.601458	0.697809	0.603947	0.765316	0.439784	-0.509841	-0.583037	-0.285981	-0.0887953	0.581233	0.602339	-0.163858	-0.0675064	-0.161369	0.0675064	-0.325532	-1.27516	-1.34835	-1.0513	-0.854111	-0.184083	-0.162977		3
ENSG00000064655	EYA2	protein_coding	5.56305	0	0	0.536141	0.470333	0.537247	0.765148	0.551098	-0.380617	-0.470513	-0.0955743	0.0023369	0.68342	0.59221	-0.229007	-0.294815	-0.2279	0.0817283	-0.21405	-1.14577	-1.23566	-0.860722	-0.762811	-0.0817283	-0.172937		3
ENSG00000174669	SLC29A2	protein_coding	14.5651	0	0	0.561628	0.580449	0.643873	0.764706	0.49537	-0.425076	-0.504357	-0.236947	-0.0391374	0.68143	0.589841	-0.203079	-0.184257	-0.120833	0.0832765	-0.269337	-1.18978	-1.26906	-1.00165	-0.803844	-0.0832765	-0.174866		3
ENSG00000243989	ACY1	protein_coding	16.9134	0	0	0.453103	0.406207	0.4183	0.763891	0.624478	-0.344401	-0.376377	-0.0069482	0.0393159	0.554886	0.481193	-0.310788	-0.357683	-0.345591	0.139413	-0.139413	-1.10829	-1.14027	-0.770839	-0.724575	-0.209005	-0.282698		22
ENSG00000225151	GOLGA2P7	non-coding	0.929347	0	1.11421	0.537918	0.457697	0.494279	0.763699	0.397103	-0.441048	-0.504414	-0.195313	-0.0904315	0.598365	0.554319	-0.225782	-0.306002	-0.26942	0.165334	-0.366596	-1.20475	-1.26811	-0.959012	-0.854131	-0.165334	-0.209381	GMC	18
ENSG00000198087	CD2AP	protein_coding	16.7711	0	0	0.402593	0.295669	0.433231	0.763495	0.546489	-0.193105	-0.325054	-0.0335087	0.0270952	0.560108	0.517767	-0.360902	-0.467827	-0.330264	0.203387	-0.217006	-0.956601	-1.08855	-0.797004	-0.7364	-0.203387	-0.245728	GMC	18
ENSG00000271366	AC002128.5	non-coding	0.833006	11.4206	18.663	0.622957	0.515524	0.578621	0.763389	0.4041	-0.437308	-0.553523	-0.239551	-0.069439	0.642758	0.64853	-0.140432	-0.247865	-0.184768	0.114859	-0.359289	-1.2007	-1.31691	-1.00294	-0.832828	-0.120631	-0.114859		3
ENSG00000110723	EXPH5	protein_coding	2.17595	0	0.557103	0.620331	0.61035	0.581874	0.763381	0.447368	-0.410794	-0.563601	-0.277221	-0.10681	0.631732	0.599971	-0.14305	-0.153031	-0.181507	0.13165	-0.316013	-1.17418	-1.32698	-1.0406	-0.870192	-0.13165	-0.163411		3
ENSG00000164266	SPINK1	protein_coding	362.042	0.557103	2.78552	0.480926	0.538633	0.647213	0.763379	0.442472	-0.388725	-0.459127	-0.165055	-0.0234344	0.679061	0.625404	-0.282453	-0.224746	-0.116167	0.0843185	-0.320907	-1.1521	-1.22251	-0.928434	-0.786814	-0.0843185	-0.137975		3
ENSG00000109854	HTATIP2	protein_coding	29.8491	0	0	0.459544	0.302481	0.408203	0.763073	0.529092	-0.283882	-0.41684	0.0420636	-0.0171392	0.604513	0.533358	-0.303529	-0.460592	-0.35487	0.15856	-0.233981	-1.04695	-1.17991	-0.721009	-0.780212	-0.15856	-0.229715	GMC	22
ENSG00000180712	RP11-290F5.2	non-coding	0.630528	0.557103	8.6351	0.644515	0.466303	0.531567	0.762898	0.441215	-0.477636	-0.544159	-0.176894	-0.101802	0.684501	0.678978	-0.118383	-0.296595	-0.231331	0.0783969	-0.321683	-1.24053	-1.30706	-0.939792	-0.8647	-0.0783969	-0.0839197		3
ENSG00000127249	ATP13A4	protein_coding	5.89196	0	4.73538	0.702473	0.579487	0.585184	0.762779	0.340775	-0.490816	-0.626015	-0.289957	-0.145029	0.59615	0.573207	-0.0603067	-0.183293	-0.177596	0.0603067	-0.422004	-1.2536	-1.38879	-1.05274	-0.907808	-0.166629	-0.189573		3
ENSG00000106853	PTGR1	protein_coding	59.8983	0	0	0.395988	0.18482	0.229541	0.76171	0.528199	-0.25025	-0.399939	0.0949484	0.00122876	0.504654	0.460588	-0.365722	-0.57689	-0.532169	0.23351	-0.23351	-1.01196	-1.16165	-0.666761	-0.760481	-0.257056	-0.301122	GMC	25
ENSG00000179832	MROH1	protein_coding	22.3472	0	0	0.478314	0.354735	0.46955	0.761512	0.431829	-0.291095	-0.417846	-0.0799204	-0.028964	0.591635	0.502353	-0.283198	-0.406777	-0.291963	0.169877	-0.329684	-1.05261	-1.17936	-0.841433	-0.790476	-0.169877	-0.259159	GMC	25
ENSG00000120875	DUSP4	protein_coding	31.519	0	0	0.747376	0.538082	0.519397	0.761396	0.344343	-0.492267	-0.660524	-0.301766	-0.128162	0.598209	0.643479	-0.0140202	-0.223313	-0.241998	0.0140202	-0.417053	-1.25366	-1.42192	-1.06316	-0.889558	-0.163186	-0.117917		3
ENSG00000188747	NOXA1	protein_coding	21.813	0	0	0.485679	0.396659	0.515001	0.761172	0.361279	-0.375333	-0.413182	-0.198547	-0.0864455	0.619767	0.522157	-0.275493	-0.364513	-0.246171	0.141406	-0.399893	-1.1365	-1.17435	-0.959719	-0.847618	-0.141406	-0.239015		3
ENSG00000261664	TTC39A-AS1	non-coding	0.456186	21.4485	28.6908	0.562731	0.583689	0.579821	0.760992	0.446196	-0.493429	-0.547343	-0.264912	-0.0677075	0.605144	0.616291	-0.198261	-0.177303	-0.181171	0.144701	-0.314796	-1.25442	-1.30834	-1.0259	-0.828699	-0.155848	-0.144701		3
ENSG00000179588	ZFPM1	protein_coding	9.0937	0	0	0.54667	0.567217	0.637499	0.760747	0.467712	-0.434234	-0.470624	-0.213337	-0.0645047	0.70772	0.64974	-0.214078	-0.19353	-0.123249	0.0530277	-0.293035	-1.19498	-1.23137	-0.974085	-0.825252	-0.0530277	-0.111007		3
ENSG00000065361	ERBB3	protein_coding	46.502	0	0	0.61163	0.536273	0.578026	0.760705	0.375528	-0.414735	-0.559242	-0.232639	-0.0349228	0.60688	0.567569	-0.149075	-0.224432	-0.182679	0.149075	-0.385177	-1.17544	-1.31995	-0.993345	-0.795628	-0.153825	-0.193136		3
ENSG00000177459	ERICH5	protein_coding	3.88439	0.557103	2.50696	0.628465	0.614513	0.624932	0.760411	0.383322	-0.528841	-0.563131	-0.257352	-0.129838	0.631432	0.605531	-0.131946	-0.145897	-0.135479	0.128979	-0.377089	-1.28925	-1.32354	-1.01776	-0.890248	-0.128979	-0.15488		3
ENSG00000242114	MTFP1	protein_coding	19.3102	0	0	0.627302	0.511216	0.510956	0.760066	0.473997	-0.477794	-0.529935	-0.207233	-0.0854404	0.609938	0.60993	-0.132763	-0.24885	-0.24911	0.132763	-0.286069	-1.23786	-1.29	-0.967299	-0.845506	-0.150128	-0.150136		3
ENSG00000134690	CDCA8	protein_coding	4.36628	0	0.278552	0.386439	0.351702	0.418247	0.759797	0.834255	-0.340812	-0.38812	0.00357629	0.0177416	0.580168	0.538812	-0.447816	-0.482553	-0.416007	-0.074458	0.074458	-1.17507	-1.22237	-0.830678	-0.816513	-0.254087	-0.295443		10
ENSG00000106462	EZH2	protein_coding	4.34633	0	0	0.369984	0.330907	0.478527	0.759518	0.734829	-0.261601	-0.316737	0.00877971	0.0795195	0.633399	0.587776	-0.389534	-0.428611	-0.280991	0.024689	-0.024689	-1.02112	-1.07625	-0.750739	-0.679999	-0.126119	-0.171742		10
ENSG00000115107	STEAP3	protein_coding	27.5024	0	0	0.595064	0.528717	0.547297	0.759412	0.547644	-0.443031	-0.549762	-0.108952	-0.0134563	0.634924	0.605517	-0.164349	-0.230695	-0.212116	0.124489	-0.211769	-1.20244	-1.30917	-0.868364	-0.772869	-0.124489	-0.153896		3
ENSG00000070882	OSBPL3	protein_coding	6.43247	0	0	0.565615	0.473135	0.546843	0.759271	0.478576	-0.381265	-0.505485	-0.155883	-0.00866143	0.657564	0.68238	-0.193656	-0.286136	-0.212428	0.0768907	-0.280695	-1.14054	-1.26476	-0.915153	-0.767932	-0.101707	-0.0768907		3
ENSG00000167741	GGT6	protein_coding	16.1051	1.94986	12.8134	0.740315	0.601987	0.56697	0.759022	0.377888	-0.54115	-0.661187	-0.289949	-0.150828	0.644837	0.620664	-0.0187076	-0.157035	-0.192052	0.0187076	-0.381135	-1.30017	-1.42021	-1.04897	-0.90985	-0.114185	-0.138359		3
ENSG00000184507	NUTM1	protein_coding	0.139391	9.47075	56.8245	0.378344	0.21165	0.344536	0.759	0.468203	-0.243458	-0.333314	-0.00404785	-0.0290896	0.579153	0.51896	-0.380656	-0.547351	-0.414464	0.179847	-0.290797	-1.00246	-1.09231	-0.763048	-0.78809	-0.179847	-0.240041		25
ENSG00000067606	PRKCZ	protein_coding	3.80389	0	0	0.612719	0.617751	0.615582	0.758655	0.413074	-0.480504	-0.562925	-0.2351	-0.0682009	0.651903	0.598156	-0.145936	-0.140904	-0.143073	0.106752	-0.345581	-1.23916	-1.32158	-0.993755	-0.826856	-0.106752	-0.160499		3
ENSG00000148346	LCN2	protein_coding	201.741	0.278552	1.67131	0.357276	0.316613	0.453091	0.758365	0.612843	-0.270968	-0.335624	0.0383581	0.10836	0.639412	0.622292	-0.40109	-0.441752	-0.305274	0.118954	-0.145522	-1.02933	-1.09399	-0.720007	-0.650005	-0.118954	-0.136073		22
ENSG00000167191	GPRC5B	protein_coding	29.9194	0	0	0.518704	0.453516	0.557959	0.758298	0.552763	-0.26372	-0.400901	-0.0872537	0.00342573	0.692695	0.556453	-0.239594	-0.304782	-0.200339	0.065603	-0.205535	-1.02202	-1.1592	-0.845552	-0.754873	-0.065603	-0.201845		3
ENSG00000186603	HPDL	protein_coding	3.22306	0	1.11421	0.460729	0.356264	0.385011	0.75818	0.614195	-0.303554	-0.470692	-0.024038	0.0239634	0.572912	0.508407	-0.297452	-0.401916	-0.37317	0.143985	-0.143985	-1.06173	-1.22887	-0.782218	-0.734217	-0.185268	-0.249773		10
ENSG00000188833	ENTPD8	protein_coding	7.25185	2.50696	12.5348	0.603752	0.551128	0.625828	0.75802	0.41769	-0.521487	-0.517487	-0.310812	-0.149584	0.628571	0.597939	-0.154268	-0.206892	-0.132192	0.129449	-0.34033	-1.27951	-1.27551	-1.06883	-0.907604	-0.129449	-0.160081		3
ENSG00000187605	TET3	protein_coding	4.38335	0	0	0.479547	0.326231	0.426172	0.757469	0.533587	-0.226948	-0.381268	0.00389802	0.0409617	0.611309	0.555961	-0.277922	-0.431238	-0.331297	0.14616	-0.223883	-0.984417	-1.13874	-0.753571	-0.716508	-0.14616	-0.201508		22
ENSG00000184292	TACSTD2	protein_coding	17.8778	0	0	0.42562	0.414244	0.575765	0.757377	0.492313	-0.32709	-0.365811	-0.13461	-0.00606478	0.590191	0.64273	-0.331758	-0.343133	-0.181612	0.114647	-0.265064	-1.08447	-1.12319	-0.891987	-0.763442	-0.167186	-0.114647		18
ENSG00000150527	CTAGE5	protein_coding	18.7733	0	0	0.637041	0.623001	0.596787	0.757237	0.431894	-0.457126	-0.586169	-0.237607	-0.0747065	0.600821	0.59552	-0.120196	-0.134236	-0.160451	0.120196	-0.325343	-1.21436	-1.34341	-0.994844	-0.831944	-0.156416	-0.161718		3
ENSG00000166582	CENPV	protein_coding	15.4566	0	0	0.315626	0.295215	0.437338	0.757148	0.501879	-0.209547	-0.273956	-0.0585664	0.0280257	0.555093	0.499112	-0.441522	-0.461933	-0.319809	0.202055	-0.255269	-0.966695	-1.0311	-0.815714	-0.729122	-0.202055	-0.258036	GMC	22
ENSG00000102034	ELF4	protein_coding	17.5845	0	0	0.34455	0.182456	0.282047	0.756966	0.536337	-0.146419	-0.245945	0.0694751	0.0500639	0.499543	0.502316	-0.412416	-0.574509	-0.474919	0.220628	-0.220628	-0.903384	-1.00291	-0.687491	-0.706902	-0.257423	-0.254649	GMC	22
ENSG00000184992	BRI3BP	protein_coding	7.81467	0	0	0.620627	0.572669	0.592021	0.756898	0.568118	-0.460616	-0.556479	-0.178675	-0.0425927	0.64462	0.60024	-0.136271	-0.184229	-0.164876	0.112277	-0.18878	-1.21751	-1.31338	-0.935573	-0.79949	-0.112277	-0.156657		3
ENSG00000251432	RP11-420A23.1	non-coding	1.9033	0	0	0.510062	0.262621	0.415058	0.756357	0.372967	-0.33403	-0.359181	-0.130982	-0.102858	0.62116	0.543244	-0.246295	-0.493736	-0.341299	0.135197	-0.38339	-1.09039	-1.11554	-0.887339	-0.859215	-0.135197	-0.213113		25
ENSG00000115762	PLEKHB2	protein_coding	34.4526	0	0	0.666877	0.370969	0.398347	0.756178	0.472165	-0.363368	-0.511054	-0.113477	-0.0736699	0.545439	0.569317	-0.0893007	-0.385208	-0.357831	0.0893007	-0.284012	-1.11955	-1.26723	-0.869655	-0.829847	-0.210739	-0.18686		18
ENSG00000264012	RP11-627G18.2	non-coding	1.96366	9.47075	10.3064	0.685224	0.483584	0.51629	0.756119	0.410255	-0.494884	-0.600348	-0.263993	-0.142901	0.641759	0.611968	-0.0708949	-0.272534	-0.239829	0.0708949	-0.345864	-1.251	-1.35647	-1.02011	-0.89902	-0.114359	-0.144151		3
ENSG00000180152	XIAPP3	non-coding	2.31608	33.4262	41.5042	0.50915	0.330208	0.336686	0.755758	0.328478	-0.39869	-0.413227	-0.226537	-0.0821306	0.471805	0.544414	-0.246608	-0.425551	-0.419072	0.211344	-0.42728	-1.15445	-1.16898	-0.982295	-0.837889	-0.283953	-0.211344	GMC	0
ENSG00000233493	TMEM238	protein_coding	6.64054	0	0	0.607116	0.601686	0.589074	0.755737	0.422053	-0.529237	-0.567275	-0.296438	-0.134005	0.599307	0.602361	-0.148621	-0.154051	-0.166663	0.148621	-0.333684	-1.28497	-1.32301	-1.05218	-0.889742	-0.15643	-0.153376		3
ENSG00000272068	RP11-284F21.9	non-coding	0.48008	2.78552	19.4986	0.48087	0.245027	0.39563	0.755428	0.350505	-0.325942	-0.416221	-0.121912	-0.112994	0.560675	0.486789	-0.274558	-0.510401	-0.359797	0.194752	-0.404923	-1.08137	-1.17165	-0.87734	-0.868422	-0.194752	-0.268639	GMC	25
ENSG00000178401	DNAJC22	protein_coding	3.87312	0.557103	17.2702	0.59998	0.609061	0.608029	0.755375	0.437777	-0.496203	-0.506463	-0.336183	-0.132626	0.553296	0.565148	-0.155395	-0.146314	-0.147347	0.146314	-0.317598	-1.25158	-1.26184	-1.09156	-0.888001	-0.202079	-0.190227		3
ENSG00000260711	RP11-747H7.3	non-coding	3.34049	0	0	0.478156	0.415868	0.499109	0.755214	0.426097	-0.28883	-0.46912	-0.14516	0.0218245	0.606835	0.572339	-0.277058	-0.339346	-0.256105	0.148379	-0.329117	-1.04404	-1.22433	-0.900374	-0.73339	-0.148379	-0.182875		18
ENSG00000187446	CHP1	protein_coding	77.5353	0	0	0.623004	0.521851	0.512901	0.755058	0.455782	-0.380958	-0.563736	-0.151582	-0.0385725	0.547542	0.560734	-0.132054	-0.233207	-0.242157	0.132054	-0.299276	-1.13602	-1.31879	-0.90664	-0.793631	-0.207516	-0.194324		3
ENSG00000249453	RP13-497K6.1	non-coding	0.962368	38.1616	41.7827	0.58049	0.269115	0.352807	0.754449	0.485649	-0.420923	-0.514195	-0.0876621	-0.111588	0.593205	0.584337	-0.173959	-0.485334	-0.401642	0.161244	-0.268801	-1.17537	-1.26864	-0.842111	-0.866038	-0.161244	-0.170112	GMC	25
ENSG00000163293	NIPAL1	protein_coding	2.19176	0.278552	6.68524	0.714937	0.558507	0.551161	0.754427	0.444085	-0.49214	-0.591682	-0.26895	-0.128599	0.616778	0.662232	-0.0394901	-0.195919	-0.203266	0.0394901	-0.310342	-1.24657	-1.34611	-1.02338	-0.883025	-0.137649	-0.092195		3
ENSG00000131242	RAB11FIP4	protein_coding	8.99293	0	0	0.656568	0.654293	0.596705	0.754376	0.40101	-0.526603	-0.636774	-0.289866	-0.0796381	0.618198	0.621758	-0.0978084	-0.100083	-0.157672	0.0978084	-0.353367	-1.28098	-1.39115	-1.04424	-0.834014	-0.136179	-0.132619		3
ENSG00000278864	RP11-45M22.2	non-coding	8.21393	0	0	0.611434	0.544397	0.550686	0.754309	0.381035	-0.379529	-0.5371	-0.263743	-0.0677631	0.606577	0.576588	-0.142875	-0.209912	-0.203623	0.142875	-0.373274	-1.13384	-1.29141	-1.01805	-0.822072	-0.147732	-0.177721		3
ENSG00000248663	LINC00992	non-coding	0.73096	19.2201	24.5125	0.615642	0.593851	0.597517	0.754211	0.405742	-0.488342	-0.531115	-0.283516	-0.123074	0.613283	0.605632	-0.138569	-0.16036	-0.156694	0.138569	-0.34847	-1.24255	-1.28533	-1.03773	-0.877285	-0.140928	-0.148579		3
ENSG00000109255	NMU	protein_coding	0.909144	16.9916	26.7409	0.471472	0.333574	0.399502	0.753877	0.642667	-0.405337	-0.440705	-0.0970439	-0.00720932	0.526485	0.54586	-0.282405	-0.420303	-0.354375	0.11121	-0.11121	-1.15921	-1.19458	-0.850921	-0.761086	-0.227392	-0.208017		10
ENSG00000160588	MPZL3	protein_coding	6.43713	0	0	0.541083	0.571194	0.612651	0.753795	0.368289	-0.416614	-0.47559	-0.275349	-0.0290648	0.587966	0.651701	-0.212712	-0.182601	-0.141144	0.102094	-0.385506	-1.17041	-1.22938	-1.02914	-0.78286	-0.165829	-0.102094		3
ENSG00000092820	EZR	protein_coding	233.995	0	0	0.735643	0.493889	0.481796	0.753494	0.323962	-0.4954	-0.602081	-0.318678	-0.19008	0.510859	0.640723	-0.0178514	-0.259605	-0.271698	0.0178514	-0.429532	-1.24889	-1.35558	-1.07217	-0.943574	-0.242635	-0.112771		3
ENSG00000198643	FAM3D	protein_coding	25.0826	1.94986	5.84958	0.455807	0.467522	0.591553	0.752386	0.551176	-0.387708	-0.418137	-0.100041	0.0117888	0.665783	0.658313	-0.296579	-0.284865	-0.160833	0.0866034	-0.201211	-1.14009	-1.17052	-0.852428	-0.740597	-0.0866034	-0.0940729		3
ENSG00000171811	CFAP46	protein_coding	2.096	0	2.78552	0.726076	0.489045	0.514931	0.752016	0.29478	-0.53493	-0.613636	-0.320397	-0.233408	0.638235	0.606176	-0.0259406	-0.262972	-0.237085	0.0259406	-0.457236	-1.28695	-1.36565	-1.07241	-0.985425	-0.113781	-0.14584		3
ENSG00000250137	RP11-380P13.1	non-coding	0.619978	30.6407	38.9972	0.624814	0.352702	0.407299	0.751628	0.446915	-0.44667	-0.575056	-0.153234	-0.117743	0.615067	0.598992	-0.126813	-0.398925	-0.344328	0.126813	-0.304713	-1.1983	-1.32668	-0.904862	-0.869371	-0.13656	-0.152636		25
ENSG00000165644	COMTD1	protein_coding	27.4583	0	0	0.541944	0.584997	0.607932	0.751591	0.456885	-0.440183	-0.480377	-0.199983	-0.0671992	0.631811	0.575456	-0.209648	-0.166595	-0.143659	0.11978	-0.294706	-1.19177	-1.23197	-0.951575	-0.818791	-0.11978	-0.176136		3
ENSG00000187164	SHTN1	protein_coding	10.0017	0	0	0.559076	0.620363	0.651403	0.751381	0.46068	-0.378328	-0.492422	-0.197493	-0.0146033	0.633683	0.618568	-0.192305	-0.131018	-0.0999776	0.0999776	-0.290701	-1.12971	-1.2438	-0.948874	-0.765984	-0.117698	-0.132812		3
ENSG00000182541	LIMK2	protein_coding	29.2457	0	0	0.467893	0.324261	0.435561	0.750996	0.54459	-0.2617	-0.375623	-0.0238239	0.0760263	0.595617	0.52213	-0.283103	-0.426735	-0.315434	0.155379	-0.206405	-1.0127	-1.12662	-0.77482	-0.674969	-0.155379	-0.228866	GMC	18
ENSG00000166797	FAM96A	protein_coding	21.8249	0	0	0.700787	0.559928	0.576646	0.75083	0.478401	-0.43394	-0.583903	-0.180779	-0.0886503	0.638324	0.606139	-0.0500429	-0.190902	-0.174184	0.0500429	-0.272429	-1.18477	-1.33473	-0.931609	-0.83948	-0.112506	-0.144691		3
ENSG00000002834	LASP1	protein_coding	56.4039	0	0	0.497824	0.31605	0.415133	0.750821	0.552883	-0.204324	-0.320304	0.0505335	0.0553665	0.646035	0.554788	-0.252997	-0.434771	-0.335687	0.104786	-0.197938	-0.955145	-1.07112	-0.700287	-0.695454	-0.104786	-0.196033		18
ENSG00000241484	ARHGAP8	protein_coding	7.26278	0	0.557103	0.503482	0.530377	0.633148	0.750461	0.495061	-0.356465	-0.443287	-0.21149	-0.0121559	0.674554	0.623818	-0.246979	-0.220084	-0.117312	0.0759072	-0.2554	-1.10693	-1.19375	-0.961951	-0.762617	-0.0759072	-0.126643		3
ENSG00000141854	MISP3	protein_coding	17.8268	0	0	0.639414	0.607037	0.618758	0.750407	0.416257	-0.508062	-0.56325	-0.283798	-0.128834	0.650237	0.592819	-0.110992	-0.14337	-0.131649	0.10017	-0.33415	-1.25847	-1.31366	-1.0342	-0.879241	-0.10017	-0.157588		3
ENSG00000170684	ZNF296	protein_coding	3.66376	0	0	0.555889	0.526202	0.560987	0.750335	0.482452	-0.397672	-0.509766	-0.158977	-0.068371	0.671443	0.603682	-0.194447	-0.224133	-0.189348	0.0788916	-0.267883	-1.14801	-1.2601	-0.909312	-0.818706	-0.0788916	-0.146653		3
ENSG00000264859	DSG2-AS1	non-coding	0.299444	18.3844	28.6908	0.707068	0.557874	0.532611	0.750266	0.312381	-0.514228	-0.636894	-0.255888	-0.102027	0.642094	0.667803	-0.0431977	-0.192392	-0.217655	0.0431977	-0.437885	-1.26449	-1.38716	-1.00615	-0.852293	-0.108172	-0.0824629		3
ENSG00000240021	TEX35	protein_coding	0.183406	28.1337	66.2953	0.411461	0.196422	0.277755	0.750088	0.44128	-0.341613	-0.365354	-0.0475458	-0.055476	0.474786	0.530752	-0.338628	-0.553666	-0.472333	0.219336	-0.308808	-1.0917	-1.11544	-0.797634	-0.805564	-0.275302	-0.219336		0
ENSG00000273045	C2orf15	protein_coding	2.18666	0	0.278552	0.62801	0.583726	0.61762	0.750072	0.472276	-0.422361	-0.563422	-0.233561	-0.0797813	0.668526	0.609658	-0.122062	-0.166345	-0.132451	0.0815459	-0.277796	-1.17243	-1.31349	-0.983632	-0.829853	-0.0815459	-0.140413		3
ENSG00000184368	MAP7D2	protein_coding	8.40323	0	0.278552	0.737248	0.607655	0.549248	0.749697	0.275086	-0.583621	-0.668586	-0.326061	-0.172912	0.538665	0.594216	-0.012449	-0.142042	-0.200449	0.012449	-0.47461	-1.33332	-1.41828	-1.07576	-0.922608	-0.211032	-0.15548		3
ENSG00000100170	SLC5A1	protein_coding	0.983631	3.62117	22.5627	0.512951	0.429606	0.572261	0.749306	0.468624	-0.383408	-0.452173	-0.170341	-0.0261247	0.651372	0.663022	-0.236355	-0.3197	-0.177045	0.0862842	-0.280682	-1.13271	-1.20148	-0.919647	-0.775431	-0.0979344	-0.0862842		18
ENSG00000158201	ABHD3	protein_coding	19.5078	0	0	0.464857	0.330127	0.44292	0.74898	0.449292	-0.251636	-0.434413	0.0130122	0.0558401	0.603928	0.556648	-0.284123	-0.418853	-0.30606	0.145053	-0.299689	-1.00062	-1.18339	-0.735968	-0.69314	-0.145053	-0.192332		18
ENSG00000105738	SIPA1L3	protein_coding	7.09443	0	0	0.547712	0.493957	0.555212	0.74894	0.513407	-0.387966	-0.488644	-0.0919999	-0.00371451	0.660249	0.571647	-0.201228	-0.254982	-0.193728	0.0886905	-0.235533	-1.13691	-1.23758	-0.84094	-0.752654	-0.0886905	-0.177293		3
ENSG00000105388	CEACAM5	protein_coding	11.0618	4.45682	21.1699	0.284072	0.114056	0.18638	0.748525	0.47156	-0.293861	-0.297112	0.063514	-0.00598139	0.414007	0.500094	-0.464453	-0.634469	-0.562145	0.248431	-0.276965	-1.04239	-1.04564	-0.685011	-0.754506	-0.334518	-0.248431	GMC	22
ENSG00000123843	C4BPB	protein_coding	8.02567	0	2.50696	0.58856	0.559558	0.540506	0.748393	0.407132	-0.43094	-0.57294	-0.161281	-0.0301972	0.644479	0.648135	-0.159833	-0.188835	-0.207887	0.100258	-0.341261	-1.17933	-1.32133	-0.909674	-0.77859	-0.103914	-0.100258		3
ENSG00000183317	EPHA10	protein_coding	1.28863	0	1.39276	0.58951	0.400728	0.632616	0.74818	0.239251	-0.450909	-0.460058	-0.278409	-0.123867	0.654105	0.624513	-0.158669	-0.347451	-0.115564	0.094075	-0.508929	-1.19909	-1.20824	-1.02659	-0.872046	-0.094075	-0.123667		3
ENSG00000189233	NUGGC	protein_coding	0.666396	2.50696	21.727	0.583768	0.415885	0.505855	0.748114	0.42446	-0.429341	-0.478891	-0.0582704	-0.0190038	0.811411	0.882355	-0.298587	-0.46647	-0.3765	-0.134241	-0.457895	-1.3117	-1.36125	-0.940625	-0.901358	-0.0709431	0.0709431		19
ENSG00000162078	ZG16B	protein_coding	7.20219	1.11421	10.3064	0.471421	0.473096	0.561793	0.748084	0.433996	-0.422443	-0.450435	-0.129975	0.0105344	0.627963	0.638968	-0.276663	-0.274987	-0.186291	0.109115	-0.314087	-1.17053	-1.19852	-0.878058	-0.737549	-0.12012	-0.109115		3
ENSG00000188522	FAM83G	protein_coding	10.7521	0	0	0.491151	0.416018	0.49481	0.748015	0.479806	-0.333618	-0.426921	-0.122427	-0.00637792	0.611189	0.606851	-0.256864	-0.331997	-0.253206	0.136826	-0.268209	-1.08163	-1.17494	-0.870443	-0.754393	-0.136826	-0.141165		3
ENSG00000174502	SLC26A9	protein_coding	48.3515	0.835655	11.6992	0.842814	0.537134	0.488133	0.747441	0.234787	-0.593841	-0.720149	-0.355913	-0.254293	0.592829	0.631408	0.0953733	-0.30568	-0.354681	-0.0953733	-0.608028	-1.43666	-1.56296	-1.19873	-1.09711	-0.249986	-0.211406		3
ENSG00000168476	REEP4	protein_coding	25.465	0	0	0.349207	0.372062	0.481618	0.747227	0.549187	-0.271806	-0.271228	-0.055036	-0.0113979	0.592371	0.493099	-0.39802	-0.375165	-0.265609	0.154856	-0.19804	-1.01903	-1.01845	-0.802263	-0.758625	-0.154856	-0.254128	GMC	18
ENSG00000135525	MAP7	protein_coding	8.57568	0	0	0.654301	0.69023	0.613131	0.747188	0.402318	-0.492846	-0.610729	-0.292562	-0.110913	0.558433	0.597628	-0.0928871	-0.0569587	-0.134057	0.0569587	-0.34487	-1.24003	-1.35792	-1.03975	-0.858101	-0.188755	-0.14956		3
ENSG00000144959	NCEH1	protein_coding	6.14269	0	0	0.54924	0.387025	0.41596	0.746168	0.481646	-0.325811	-0.461686	-0.0600171	0.0186485	0.539666	0.563509	-0.196929	-0.359144	-0.330208	0.182659	-0.264522	-1.07198	-1.20785	-0.806185	-0.72752	-0.206503	-0.182659	GMC	18
ENSG00000230882	AC005077.14	non-coding	0.983413	0	4.45682	0.447727	0.354778	0.493889	0.745974	0.444706	-0.316555	-0.296585	-0.195949	-0.0676126	0.541328	0.555705	-0.298247	-0.391196	-0.252084	0.190269	-0.301268	-1.06253	-1.04256	-0.941922	-0.813586	-0.204645	-0.190269	GMC	22
ENSG00000128487	SPECC1	protein_coding	5.30037	0	0	0.72123	0.530846	0.520608	0.745768	0.41468	-0.413571	-0.566792	-0.244838	-0.13339	0.578567	0.571976	-0.0245378	-0.214922	-0.225161	0.0245378	-0.331089	-1.15934	-1.31256	-0.990607	-0.879158	-0.167201	-0.173792		3
ENSG00000157551	KCNJ15	protein_coding	7.02318	0	2.78552	0.726985	0.490021	0.515239	0.745443	0.407597	-0.513567	-0.647877	-0.196824	-0.0611791	0.654785	0.663053	-0.0184578	-0.255423	-0.230204	0.0184578	-0.337846	-1.25901	-1.39332	-0.942267	-0.806622	-0.0906578	-0.0823897		1
ENSG00000143850	PLEKHA6	protein_coding	24.7862	0	0	0.542096	0.515021	0.607846	0.745411	0.463279	-0.403469	-0.41577	-0.180593	-0.0379912	0.705483	0.598717	-0.203315	-0.23039	-0.137565	0.0399279	-0.282132	-1.14888	-1.16118	-0.926005	-0.783403	-0.0399279	-0.146694		3
ENSG00000179178	TMEM125	protein_coding	25.9152	1.94986	8.07799	0.568763	0.647885	0.616558	0.745319	0.413461	-0.514344	-0.522669	-0.261783	-0.0659144	0.635936	0.611087	-0.176556	-0.0974341	-0.128761	0.0974341	-0.331858	-1.25966	-1.26799	-1.0071	-0.811233	-0.109383	-0.134232		3
ENSG00000108950	FAM20A	protein_coding	12.7744	0	0	0.52153	0.54592	0.489161	0.745196	0.409573	-0.365735	-0.427272	-0.20111	-0.0629785	0.550233	0.57144	-0.223665	-0.199276	-0.256035	0.173756	-0.335622	-1.11093	-1.17247	-0.946306	-0.808174	-0.194963	-0.173756	GMC	3
ENSG00000153822	KCNJ16	protein_coding	15.5616	0.557103	9.7493	0.777473	0.564581	0.510922	0.745192	0.297831	-0.57726	-0.693984	-0.296194	-0.188053	0.655594	0.695334	0.0322809	-0.212891	-0.266551	-0.0322809	-0.479641	-1.35473	-1.47146	-1.07367	-0.965525	-0.121879	-0.082139		3
ENSG00000258689	LINC01269	non-coding	0.501457	33.4262	39.2758	0.47828	0.398682	0.440393	0.745011	0.529483	-0.398173	-0.494662	-0.108366	-0.0430816	0.581413	0.54938	-0.266732	-0.34633	-0.304618	0.163598	-0.215528	-1.14318	-1.23967	-0.853377	-0.788093	-0.163598	-0.195631	GMC	10
ENSG00000134193	REG4	protein_coding	1.78069	10.585	30.6407	0.406704	0.394378	0.46938	0.744906	0.533553	-0.345529	-0.342553	-0.14795	-0.022685	0.504249	0.585532	-0.338202	-0.350528	-0.275526	0.159373	-0.211353	-1.09043	-1.08746	-0.892856	-0.767591	-0.240657	-0.159373	GMC	10
ENSG00000275342	PRAG1	protein_coding	5.25981	0	0	0.592171	0.501153	0.581312	0.744831	0.482636	-0.342946	-0.458726	-0.149703	-0.0519548	0.710958	0.613119	-0.15266	-0.243679	-0.16352	0.0338739	-0.262196	-1.08778	-1.20356	-0.894535	-0.796786	-0.0338739	-0.131712		3
ENSG00000010438	PRSS3	protein_coding	5.36521	0	0.278552	0.229298	0.135189	0.215201	0.744677	0.491648	-0.274214	-0.272263	0.0575413	0.054606	0.432093	0.446034	-0.515379	-0.609488	-0.529476	0.253028	-0.253028	-1.01889	-1.01694	-0.687135	-0.69007	-0.312583	-0.298642	GMC	22
ENSG00000250893	RP11-588L15.2	non-coding	1.59755	8.6351	12.5348	0.67994	0.543103	0.573455	0.744581	0.391781	-0.465354	-0.575146	-0.235331	-0.0700175	0.655264	0.639581	-0.0646403	-0.201478	-0.171125	0.0646403	-0.3528	-1.20993	-1.31973	-0.979911	-0.814598	-0.0893166	-0.105		3
ENSG00000135312	HTR1B	protein_coding	1.65082	2.50696	9.47075	0.465889	0.361241	0.445439	0.744556	0.541235	-0.270143	-0.366818	-0.016369	0.0271629	0.703658	0.614618	-0.278667	-0.383315	-0.299117	0.0408984	-0.20332	-1.0147	-1.11137	-0.760925	-0.717393	-0.0408984	-0.129938		25
ENSG00000140481	CCDC33	protein_coding	0.0687038	14.7632	77.1588	0.43233	0.3193	0.464092	0.744296	0.444556	-0.267814	-0.339956	-0.13663	-0.0437702	0.56672	0.527753	-0.311966	-0.424997	-0.280205	0.177576	-0.299741	-1.01211	-1.08425	-0.880926	-0.788066	-0.177576	-0.216543		0
ENSG00000232354	VIPR1-AS1	non-coding	0.530469	0.557103	15.0418	0.556065	0.40653	0.533141	0.744282	0.426169	-0.39737	-0.511347	-0.102765	-0.0586042	0.693178	0.571243	-0.188218	-0.337753	-0.211141	0.0511044	-0.318114	-1.14165	-1.25563	-0.847047	-0.802887	-0.0511044	-0.173039		25
ENSG00000173153	ESRRA	protein_coding	49.9358	0	0	0.564808	0.466013	0.456839	0.743508	0.466227	-0.413425	-0.550855	-0.119029	-0.0294852	0.575084	0.528626	-0.1787	-0.277495	-0.286669	0.168424	-0.277281	-1.15693	-1.29436	-0.862537	-0.772993	-0.168424	-0.214882	GMC	3
ENSG00000205089	CCNI2	protein_coding	2.57215	0	0.278552	0.52331	0.564176	0.636103	0.743503	0.553021	-0.441564	-0.465307	-0.161305	-0.00349311	0.676524	0.614883	-0.220193	-0.179327	-0.107399	0.066979	-0.190482	-1.18507	-1.20881	-0.904808	-0.746996	-0.066979	-0.12862		3
ENSG00000110092	CCND1	protein_coding	26.3048	0	0	0.361194	0.195021	0.286976	0.743422	0.546633	-0.162067	-0.268656	-0.018554	-0.00922	0.527161	0.486484	-0.382228	-0.548401	-0.456447	0.19679	-0.19679	-0.905489	-1.01208	-0.761976	-0.752642	-0.216261	-0.256938	GMC	22
ENSG00000130958	SLC35D2	protein_coding	26.8544	0	0	0.383406	0.377865	0.461495	0.743061	0.4992	-0.194877	-0.327629	0.0077761	0.0471568	0.571112	0.487745	-0.359656	-0.365196	-0.281566	0.17195	-0.243861	-0.937939	-1.07069	-0.735285	-0.695905	-0.17195	-0.255317	GMC	18
ENSG00000111701	APOBEC1	protein_coding	0.508955	45.961	54.5961	0.289368	0.0980214	0.198556	0.742848	0.485399	-0.281907	-0.280152	0.11131	0.0384775	0.459868	0.470964	-0.45348	-0.644826	-0.544292	0.257449	-0.257449	-1.02476	-1.023	-0.631538	-0.70437	-0.28298	-0.271884		25
ENSG00000262585	LINC01979	non-coding	0.226721	1.39276	25.9053	0.483767	0.347961	0.456931	0.74262	0.478951	-0.329441	-0.414445	-0.101976	-0.0579658	0.608417	0.508312	-0.258853	-0.394659	-0.285689	0.134203	-0.263669	-1.07206	-1.15706	-0.844596	-0.800586	-0.134203	-0.234308		25
ENSG00000101311	FERMT1	protein_coding	3.66338	0	0	0.306006	0.25143	0.374779	0.742564	0.611843	-0.230677	-0.216415	-0.0517595	-0.0409614	0.547374	0.505355	-0.436558	-0.491134	-0.367785	0.130721	-0.130721	-0.97324	-0.958979	-0.794323	-0.783525	-0.19519	-0.237209		22
ENSG00000156675	RAB11FIP1	protein_coding	11.5957	0	0	0.515302	0.431013	0.485937	0.74242	0.436911	-0.357673	-0.442085	-0.158975	-0.0782293	0.52605	0.584777	-0.227118	-0.311407	-0.256483	0.157643	-0.305509	-1.10009	-1.1845	-0.901395	-0.820649	-0.216369	-0.157643	GMC	18
ENSG00000164237	CMBL	protein_coding	30.7523	0	0	0.631667	0.368723	0.35056	0.742255	0.438614	-0.384657	-0.495691	-0.115854	-0.130019	0.563603	0.548529	-0.110588	-0.373532	-0.391695	0.110588	-0.303641	-1.12691	-1.23795	-0.858109	-0.872274	-0.178652	-0.193726		22
ENSG00000277840	RP11-103B5.4	non-coding	1.8218	2.22841	5.01393	0.581718	0.446438	0.568144	0.741672	0.410535	-0.407448	-0.504893	-0.182231	-0.0621889	0.672293	0.621703	-0.159955	-0.295234	-0.173528	0.0693799	-0.331137	-1.14912	-1.24656	-0.923903	-0.803861	-0.0693799	-0.119969		3
ENSG00000283199	ABC13-47488600E17.1	protein_coding	9.3834	0	0.557103	0.696622	0.627635	0.577897	0.741313	0.357481	-0.529842	-0.639379	-0.286328	-0.132844	0.579282	0.586799	-0.0446912	-0.113678	-0.163416	0.0446912	-0.383832	-1.27116	-1.38069	-1.02764	-0.874157	-0.162032	-0.154514		3
ENSG00000135587	SMPD2	protein_coding	16.5528	0	0	0.461451	0.473676	0.523625	0.741152	0.538764	-0.31274	-0.4376	-0.0688972	0.0662652	0.616084	0.532056	-0.279702	-0.267477	-0.217527	0.125068	-0.202389	-1.05389	-1.17875	-0.81005	-0.674887	-0.125068	-0.209096		3
ENSG00000160654	CD3G	protein_coding	1.20177	0	3.89972	0.54004	0.408837	0.498872	0.741111	0.474381	-0.365614	-0.44086	-0.0467619	-0.0315003	0.928336	0.742393	-0.388296	-0.519499	-0.429464	-0.187225	-0.453956	-1.29395	-1.3692	-0.975098	-0.959836	0.185943	-0.185943	TC	32
ENSG00000100325	ASCC2	protein_coding	34.264	0	0	0.433161	0.4522	0.506806	0.740854	0.49233	-0.2735	-0.369374	-0.0856395	0.040018	0.54679	0.471986	-0.307693	-0.288654	-0.234048	0.194064	-0.248524	-1.01435	-1.11023	-0.826494	-0.700836	-0.194064	-0.268868	GMC	18
ENSG00000138413	IDH1	protein_coding	50.6108	0	0	0.439689	0.312317	0.372625	0.740635	0.680545	-0.269302	-0.384115	0.134012	0.0412621	0.601623	0.506751	-0.300946	-0.428319	-0.36801	0.0600898	-0.0600898	-1.00994	-1.12475	-0.606623	-0.699373	-0.139012	-0.233884		22
ENSG00000101276	SLC52A3	protein_coding	3.24143	0	0	0.469833	0.421725	0.511356	0.740604	0.564837	-0.274802	-0.412996	-0.00688577	0.0840914	0.630562	0.569854	-0.270771	-0.318879	-0.229248	0.110042	-0.175767	-1.01541	-1.1536	-0.74749	-0.656513	-0.110042	-0.17075		18
ENSG00000136261	BZW2	protein_coding	56.3087	0	0	0.509377	0.439273	0.43507	0.740458	0.526872	-0.321639	-0.484441	-0.104964	0.0333109	0.547059	0.525143	-0.231081	-0.301185	-0.305388	0.193399	-0.213586	-1.0621	-1.2249	-0.845422	-0.707147	-0.193399	-0.215315	GMC	18
ENSG00000126460	PRRG2	protein_coding	10.8963	0	0	0.599145	0.652612	0.609659	0.740389	0.399504	-0.511251	-0.566792	-0.275433	-0.0765319	0.616933	0.583921	-0.141245	-0.0877774	-0.13073	0.0877774	-0.340886	-1.25164	-1.30718	-1.01582	-0.816921	-0.123456	-0.156468		3
ENSG00000221926	TRIM16	protein_coding	12.6851	0	0	0.32059	0.109307	0.212482	0.740386	0.530562	-0.173699	-0.299543	0.11124	-0.00646371	0.460338	0.495901	-0.419796	-0.631079	-0.527904	0.209824	-0.209824	-0.914085	-1.03993	-0.629146	-0.74685	-0.280048	-0.244485	GMC	22
ENSG00000159618	ADGRG5	protein_coding	1.42099	0.278552	10.8635	0.636164	0.514663	0.601895	0.740286	0.451472	-0.495428	-0.5061	-0.181648	-0.111208	0.766088	0.760814	-0.129924	-0.251425	-0.164194	-0.025802	-0.314616	-1.26152	-1.27219	-0.947737	-0.877297	0.00527436	-0.00527436		3
ENSG00000180251	SLC9A4	protein_coding	21.3198	9.47075	17.5487	0.699445	0.61819	0.591898	0.740065	0.403035	-0.531732	-0.561452	-0.310654	-0.167194	0.618946	0.626207	-0.0406206	-0.121875	-0.148168	0.0406206	-0.337031	-1.2718	-1.30152	-1.05072	-0.907259	-0.12112	-0.113859		3
ENSG00000164403	SHROOM1	protein_coding	13.3579	0	0	0.399178	0.305581	0.485657	0.739883	0.492015	-0.243479	-0.33281	-0.0156602	0.0840004	0.657043	0.529372	-0.340705	-0.434301	-0.254225	0.0828391	-0.247867	-0.983362	-1.07269	-0.755543	-0.655882	-0.0828391	-0.210511		25
ENSG00000275395	FCGBP	protein_coding	27.321	0	0.557103	0.309711	0.131332	0.233158	0.739779	0.663631	-0.23348	-0.32832	0.23131	0.0971244	0.566811	0.493894	-0.430068	-0.608446	-0.50662	0.0761475	-0.0761475	-0.973258	-1.0681	-0.508468	-0.642654	-0.172968	-0.245885		25
ENSG00000183723	CMTM4	protein_coding	44.3334	0	0	0.764021	0.630304	0.584919	0.738852	0.354145	-0.560182	-0.678597	-0.353534	-0.198361	0.598601	0.590409	0.0251685	-0.133717	-0.179102	-0.0251685	-0.409876	-1.3242	-1.44262	-1.11756	-0.962382	-0.16542	-0.173612		3
ENSG00000104687	GSR	protein_coding	47.2547	0	0	0.559479	0.438062	0.427866	0.738266	0.528	-0.355498	-0.528833	-0.0675768	-0.0634802	0.52219	0.51925	-0.178787	-0.300204	-0.3104	0.178787	-0.210266	-1.09376	-1.2671	-0.805843	-0.801746	-0.216076	-0.219016	GMC	18
ENSG00000101194	SLC17A9	protein_coding	14.6746	0	0	0.366274	0.251662	0.405907	0.738039	0.527253	-0.261338	-0.244774	-0.0574734	0.0014351	0.565193	0.549477	-0.371766	-0.486377	-0.332132	0.172847	-0.210787	-0.999377	-0.982813	-0.795513	-0.736604	-0.172847	-0.188562	GMC	22
ENSG00000232400	RAD17P1	non-coding	0.127398	39.8329	61.8384	0.469852	0.317143	0.357543	0.737937	0.396903	-0.375403	-0.472846	-0.138831	-0.0040572	0.503202	0.52349	-0.268085	-0.420794	-0.380395	0.214448	-0.341034	-1.11334	-1.21078	-0.876768	-0.741995	-0.234735	-0.214448		0
ENSG00000182606	TRAK1	protein_coding	20.462	0	0	0.472804	0.0971948	0.245452	0.737707	0.403506	-0.230649	-0.374339	-0.0142477	-0.0624308	0.520089	0.448515	-0.264902	-0.640512	-0.492255	0.217617	-0.334201	-0.968356	-1.11205	-0.751955	-0.800138	-0.217617	-0.289192	GMC	25
ENSG00000274002	RP11-66N24.6	non-coding	0.572852	20.3343	27.0195	0.646873	0.482709	0.5413	0.737563	0.392565	-0.506326	-0.518082	-0.256331	-0.192116	0.651108	0.634222	-0.0906898	-0.254854	-0.196262	0.0864544	-0.344998	-1.24389	-1.25564	-0.993893	-0.929679	-0.0864544	-0.103341		3
ENSG00000257987	LINC00935	protein_coding	1.08216	23.1198	25.0696	0.607772	0.511219	0.539744	0.737554	0.523043	-0.457397	-0.521995	-0.22227	-0.0902932	0.592423	0.559066	-0.129782	-0.226335	-0.19781	0.129782	-0.214511	-1.19495	-1.25955	-0.959824	-0.827847	-0.145131	-0.178488		3
ENSG00000255108	AP006621.8	non-coding	0.81285	4.17827	6.12813	0.520925	0.352887	0.426502	0.737334	0.3605	-0.382376	-0.435014	-0.172614	-0.0921078	0.509109	0.509627	-0.216409	-0.384447	-0.310832	0.216409	-0.376833	-1.11971	-1.17235	-0.909947	-0.829441	-0.228225	-0.227707	GMC	25
ENSG00000100079	LGALS2	protein_coding	3.08781	0.278552	0.835655	0.563237	0.459811	0.502268	0.737268	0.519663	-0.41581	-0.477018	-0.114283	-0.00589155	0.661381	0.680572	-0.174031	-0.277457	-0.235	0.0566959	-0.217605	-1.15308	-1.21429	-0.851551	-0.74316	-0.0758874	-0.0566959		3
ENSG00000278259	MYO19	protein_coding	14.0718	0	0	0.659948	0.406447	0.485744	0.737216	0.464061	-0.377209	-0.503721	-0.194162	-0.0996178	0.561856	0.528093	-0.077268	-0.330769	-0.251472	0.077268	-0.273155	-1.11443	-1.24094	-0.931378	-0.836834	-0.17536	-0.209123		3
ENSG00000227719	AC006042.6	non-coding	4.72634	0	0.835655	0.601926	0.502236	0.617664	0.737211	0.3118	-0.43086	-0.47464	-0.308131	-0.140231	0.647765	0.599941	-0.135285	-0.234975	-0.119547	0.0894461	-0.425411	-1.16807	-1.21185	-1.04534	-0.877442	-0.0894461	-0.13727		3
ENSG00000183840	GPR39	protein_coding	3.09086	0.557103	3.34262	0.675334	0.649184	0.589198	0.736947	0.428902	-0.551137	-0.602444	-0.265017	-0.140618	0.629397	0.610158	-0.0616133	-0.0877633	-0.147749	0.0616133	-0.308045	-1.28808	-1.33939	-1.00196	-0.877565	-0.10755	-0.12679		3
ENSG00000280032	RP11-832A4.7	non-coding	0.819748	1.67131	8.91365	0.511163	0.421229	0.556953	0.736927	0.496732	-0.374854	-0.456344	-0.147	-0.0358786	0.618926	0.561156	-0.225764	-0.315699	-0.179975	0.118001	-0.240195	-1.11178	-1.19327	-0.883927	-0.772806	-0.118001	-0.175771		18
ENSG00000165188	RNF183	protein_coding	1.28585	0	5.57103	0.419363	0.365828	0.577859	0.736871	0.493658	-0.291547	-0.365598	-0.119921	0.0225913	0.681976	0.601021	-0.317509	-0.371044	-0.159013	0.0548948	-0.243213	-1.02842	-1.10247	-0.856793	-0.71428	-0.0548948	-0.135851		22
ENSG00000133985	TTC9	protein_coding	4.47368	0	0	0.513908	0.604371	0.626131	0.735757	0.461955	-0.410148	-0.504611	-0.171517	-0.0315027	0.637497	0.622651	-0.22185	-0.131386	-0.109626	0.0982604	-0.273802	-1.14591	-1.24037	-0.907275	-0.76726	-0.0982604	-0.113106		3
ENSG00000223813	AC007255.8	non-coding	1.84135	0	1.11421	0.470671	0.353372	0.463516	0.735748	0.511417	-0.321544	-0.42258	-0.0745659	-0.0953312	0.613644	0.506896	-0.265077	-0.382377	-0.272232	0.122105	-0.224332	-1.05729	-1.15833	-0.810314	-0.83108	-0.122105	-0.228852		25
ENSG00000113645	WWC1	protein_coding	11.1875	0	1.39276	0.714669	0.60218	0.570742	0.735664	0.410292	-0.49074	-0.6236	-0.274674	-0.100048	0.60558	0.64617	-0.0209948	-0.133484	-0.164921	0.0209948	-0.325371	-1.2264	-1.35926	-1.01034	-0.835711	-0.130084	-0.0894937		3
ENSG00000176928	GCNT4	protein_coding	9.12517	0	0	0.572038	0.437493	0.48222	0.735095	0.454197	-0.373207	-0.521949	-0.114268	-0.0300607	0.663641	0.58066	-0.163056	-0.297602	-0.252875	0.0714535	-0.280898	-1.1083	-1.25704	-0.849362	-0.765155	-0.0714535	-0.154435		3
ENSG00000079385	CEACAM1	protein_coding	5.86383	0	0	0.384899	0.397375	0.559971	0.734983	0.478544	-0.248521	-0.322443	-0.0872274	0.0425318	0.621299	0.643027	-0.350084	-0.337608	-0.175012	0.0919559	-0.256439	-0.983505	-1.05743	-0.822211	-0.692451	-0.113684	-0.0919559		18
ENSG00000133477	FAM83F	protein_coding	3.88585	0	8.6351	0.659401	0.651687	0.580476	0.734954	0.346798	-0.532524	-0.664737	-0.298715	-0.0945143	0.613059	0.632387	-0.0755525	-0.0832665	-0.154477	0.0755525	-0.388155	-1.26748	-1.39969	-1.03367	-0.829468	-0.121895	-0.102566		3
ENSG00000139725	RHOF	protein_coding	3.61421	0	0	0.359849	0.18912	0.268184	0.73493	0.451111	-0.215825	-0.254814	-0.00296111	-0.0899564	0.465466	0.479632	-0.375081	-0.54581	-0.466745	0.255297	-0.283819	-0.950755	-0.989744	-0.737891	-0.824886	-0.269464	-0.255297	GMC	22
ENSG00000140526	ABHD2	protein_coding	34.8675	0	0	0.610332	0.473009	0.440344	0.734547	0.385959	-0.37533	-0.552101	-0.164669	-0.0881761	0.50503	0.561488	-0.124215	-0.261538	-0.294203	0.124215	-0.348588	-1.10988	-1.28665	-0.899216	-0.822723	-0.229516	-0.173059		18
ENSG00000146955	RAB19	protein_coding	0.628565	21.727	25.0696	0.609484	0.582217	0.590986	0.734263	0.449301	-0.452472	-0.562536	-0.182972	-0.0479193	0.6435	0.636949	-0.124779	-0.152046	-0.143276	0.0907626	-0.284961	-1.18673	-1.2968	-0.917235	-0.782182	-0.0907626	-0.0973133		3
ENSG00000138801	PAPSS1	protein_coding	47.6546	0	0	0.617281	0.56762	0.612609	0.733869	0.485647	-0.370885	-0.523591	-0.155828	-0.0507548	0.648338	0.563555	-0.116588	-0.166248	-0.12126	0.0855309	-0.248221	-1.10475	-1.25746	-0.889697	-0.784624	-0.0855309	-0.170314		3
ENSG00000198286	CARD11	protein_coding	2.3265	0	0	0.396786	0.334199	0.479877	0.733543	0.505217	-0.266698	-0.275538	-0.0156633	0.0252747	0.814645	0.737738	-0.417858	-0.480446	-0.334767	-0.0811019	-0.309427	-1.08134	-1.09018	-0.830308	-0.78937	0.0769071	-0.0769071		32
ENSG00000054219	LY75	protein_coding	2.27	0	0	0.508113	0.392447	0.494965	0.73346	0.551504	-0.255354	-0.428739	-0.0192774	0.00896856	0.66114	0.594966	-0.225347	-0.341013	-0.238495	0.0723198	-0.181956	-0.988814	-1.1622	-0.752737	-0.724491	-0.0723198	-0.138494		18
ENSG00000130768	SMPDL3B	protein_coding	9.28007	1.39276	9.47075	0.627357	0.728315	0.605733	0.733114	0.378176	-0.534595	-0.604054	-0.307774	-0.121744	0.58261	0.606171	-0.105757	-0.00479901	-0.127381	0.00479901	-0.354938	-1.26771	-1.33717	-1.04089	-0.854858	-0.150505	-0.126943		3
ENSG00000234380	LINC01426	non-coding	0.300389	3.06407	28.1337	0.416415	0.257946	0.405368	0.733094	0.497482	-0.283726	-0.317376	-0.0513444	-0.0159288	0.617192	0.54903	-0.316679	-0.475149	-0.327727	0.115903	-0.235613	-1.01682	-1.05047	-0.784439	-0.749023	-0.115903	-0.184064		22
ENSG00000187764	SEMA4D	protein_coding	6.21323	0	0	0.436331	0.414716	0.562134	0.732915	0.502266	-0.258957	-0.3318	-0.0103534	0.0837627	0.786253	0.705241	-0.349922	-0.371537	-0.224118	-0.0533382	-0.283986	-1.04521	-1.11805	-0.796606	-0.70249	0.0533382	-0.0810114		3
ENSG00000140263	SORD	protein_coding	6.88958	0	0	0.517699	0.607775	0.613614	0.732455	0.476062	-0.39403	-0.48506	-0.127509	-0.00493377	0.649644	0.613263	-0.214755	-0.124679	-0.118841	0.0828102	-0.256393	-1.12648	-1.21751	-0.859963	-0.737388	-0.0828102	-0.119191		3
ENSG00000178409	BEND3	protein_coding	2.62483	0	0	0.459065	0.406342	0.464896	0.732394	0.556033	-0.333588	-0.412402	-0.0333935	0.0689481	0.649548	0.589015	-0.273329	-0.326052	-0.267498	0.0828456	-0.176361	-1.06598	-1.1448	-0.765788	-0.663446	-0.0828456	-0.14338		18
ENSG00000172594	SMPDL3A	protein_coding	16.7701	0	0	0.499082	0.497624	0.522391	0.732393	0.387058	-0.339515	-0.424351	-0.108247	-0.0394842	0.588105	0.574131	-0.233311	-0.234769	-0.210002	0.144288	-0.345336	-1.07191	-1.15674	-0.84064	-0.771877	-0.144288	-0.158263		3
ENSG00000262823	RP13-580F15.2	non-coding	2.33117	4.45682	12.2563	0.554592	0.621112	0.618443	0.732343	0.468267	-0.469587	-0.499969	-0.211728	-0.0634093	0.662469	0.618945	-0.177751	-0.111232	-0.1139	0.0698737	-0.264076	-1.20193	-1.23231	-0.944071	-0.795752	-0.0698737	-0.113398		3
ENSG00000176387	HSD11B2	protein_coding	8.62795	0	0	0.614223	0.436853	0.51675	0.732269	0.342858	-0.417609	-0.525835	-0.226421	-0.0800952	0.582151	0.581379	-0.118046	-0.295416	-0.215519	0.118046	-0.389412	-1.14988	-1.2581	-0.95869	-0.812365	-0.150119	-0.150891		3
ENSG00000156453	PCDH1	protein_coding	23.3862	0	0	0.455742	0.445681	0.483726	0.731532	0.45106	-0.234445	-0.409135	-0.0669636	0.0418444	0.563016	0.53773	-0.27579	-0.285851	-0.247806	0.168516	-0.280472	-0.965977	-1.14067	-0.798495	-0.689687	-0.168516	-0.193802	GMC	18
ENSG00000179023	KLHDC7A	protein_coding	3.54435	6.12813	20.0557	0.634282	0.649489	0.585381	0.731509	0.392922	-0.564838	-0.60945	-0.283708	-0.0851671	0.603882	0.592934	-0.0972276	-0.0820203	-0.146129	0.0820203	-0.338587	-1.29635	-1.34096	-1.01522	-0.816676	-0.127628	-0.138575		3
ENSG00000164161	HHIP	protein_coding	1.98679	0	4.73538	0.538023	0.458381	0.550997	0.730971	0.447369	-0.3764	-0.40205	-0.210204	-0.0997982	0.69294	0.671322	-0.192947	-0.27259	-0.179974	0.0380312	-0.283602	-1.10737	-1.13302	-0.941175	-0.830769	-0.0380312	-0.0596485		3
ENSG00000114812	VIPR1	protein_coding	6.00357	0	0	0.572655	0.468551	0.593237	0.730413	0.369412	-0.410885	-0.512822	-0.151766	-0.0583467	0.673983	0.572577	-0.157758	-0.261862	-0.137176	0.0564295	-0.361001	-1.1413	-1.24323	-0.882178	-0.788759	-0.0564295	-0.157835		3
ENSG00000197892	KIF13B	protein_coding	20.8919	0	0	0.662164	0.459793	0.468774	0.730264	0.365154	-0.428398	-0.573528	-0.188725	-0.101998	0.557685	0.560966	-0.0681	-0.270471	-0.261489	0.0681	-0.365109	-1.15866	-1.30379	-0.918988	-0.832261	-0.172579	-0.169298		3
ENSG00000263528	IKBKE	protein_coding	5.02891	0	0	0.405128	0.377018	0.496278	0.730244	0.663422	-0.287999	-0.325827	0.0627998	0.0824569	0.717321	0.598957	-0.325116	-0.353226	-0.233966	0.0129228	-0.0668223	-1.01824	-1.05607	-0.667444	-0.647787	-0.0129228	-0.131287		18
ENSG00000126432	PRDX5	protein_coding	342.876	0	0	0.696101	0.504301	0.440838	0.730141	0.379232	-0.502075	-0.537269	-0.227729	-0.185527	0.502372	0.534707	-0.0340406	-0.225841	-0.289304	0.0340406	-0.350909	-1.23222	-1.26741	-0.95787	-0.915669	-0.22777	-0.195435		3
ENSG00000156463	SH3RF2	protein_coding	18.077	0	0	0.75183	0.650748	0.580934	0.730078	0.290749	-0.561775	-0.669737	-0.402406	-0.227296	0.572913	0.571547	0.0217524	-0.101082	-0.170896	-0.0217524	-0.461081	-1.3136	-1.42157	-1.15424	-0.979126	-0.178917	-0.180283		3
ENSG00000112378	PERP	protein_coding	39.6184	0	0	0.377048	0.285944	0.356747	0.729721	0.527895	-0.227495	-0.354393	0.0200456	-0.0166347	0.458372	0.432086	-0.352673	-0.443777	-0.372974	0.201826	-0.201826	-0.957216	-1.08411	-0.709676	-0.746356	-0.271349	-0.297635	GMC	18
ENSG00000138771	SHROOM3	protein_coding	15.5229	0	0	0.541874	0.532717	0.519564	0.729211	0.430706	-0.371576	-0.52629	-0.129125	0.0190462	0.55966	0.578015	-0.187337	-0.196494	-0.209647	0.151196	-0.298505	-1.10079	-1.2555	-0.858336	-0.710165	-0.169551	-0.151196	GMC	3
ENSG00000247498	RP11-392P7.6	non-coding	2.07384	0	0.278552	0.61677	0.516798	0.518125	0.729133	0.382206	-0.433942	-0.528506	-0.2614	-0.142589	0.591869	0.565372	-0.112363	-0.212334	-0.211008	0.112363	-0.346927	-1.16307	-1.25764	-0.990533	-0.871722	-0.137264	-0.163761		3
ENSG00000118094	TREH	protein_coding	1.57643	0.557103	4.73538	0.665525	0.494822	0.517336	0.728939	0.347221	-0.491711	-0.586939	-0.304859	-0.17748	0.557685	0.570982	-0.0634134	-0.234117	-0.211602	0.0634134	-0.381717	-1.22065	-1.31588	-1.0338	-0.906418	-0.171253	-0.157956		3
ENSG00000169562	GJB1	protein_coding	12.0279	5.84958	15.3203	0.568292	0.694591	0.630039	0.728784	0.422264	-0.523596	-0.553919	-0.275276	-0.0851385	0.590515	0.557538	-0.160492	-0.0341932	-0.0987449	0.0341932	-0.30652	-1.25238	-1.2827	-1.00406	-0.813922	-0.138269	-0.171246		3
ENSG00000261488	RP11-757F18.5	non-coding	9.58703	0.278552	2.22841	0.714735	0.552787	0.616872	0.728636	0.255184	-0.512017	-0.606652	-0.370139	-0.175876	0.606082	0.620247	-0.0139006	-0.175849	-0.111764	0.0139006	-0.473451	-1.24065	-1.33529	-1.09877	-0.904512	-0.122553	-0.108389		3
ENSG00000107821	KAZALD1	protein_coding	7.7156	0	0	0.427455	0.447127	0.458674	0.728427	0.477502	-0.40732	-0.314263	-0.176204	-0.0718246	0.58312	0.542423	-0.300972	-0.2813	-0.269753	0.145308	-0.250925	-1.13575	-1.04269	-0.904631	-0.800252	-0.145308	-0.186004		3
ENSG00000275410	HNF1B	protein_coding	10.264	5.57103	17.5487	0.684997	0.643636	0.614778	0.728369	0.335109	-0.482225	-0.645232	-0.306459	-0.0891212	0.614571	0.612414	-0.043372	-0.0847329	-0.113591	0.043372	-0.39326	-1.21059	-1.3736	-1.03483	-0.81749	-0.113797	-0.115955		3
ENSG00000160602	NEK8	protein_coding	3.76518	0	0	0.542765	0.465768	0.588514	0.727989	0.478267	-0.338196	-0.427611	-0.0952673	-0.0161775	0.674283	0.57506	-0.185225	-0.262222	-0.139475	0.0537066	-0.249723	-1.06619	-1.1556	-0.823257	-0.744167	-0.0537066	-0.152929		3
ENSG00000065485	PDIA5	protein_coding	24.4087	0	0	0.543429	0.608939	0.62578	0.727951	0.475904	-0.392692	-0.462529	-0.177292	-0.00277089	0.633432	0.601393	-0.184522	-0.119012	-0.102171	0.0945192	-0.252047	-1.12064	-1.19048	-0.905243	-0.730722	-0.0945192	-0.126558		3
ENSG00000130208	APOC1	protein_coding	5.73826	0	0	0.518027	0.368308	0.509251	0.727817	0.472189	-0.32915	-0.394856	-0.0119063	-0.00818357	0.717138	0.663557	-0.20979	-0.35951	-0.218567	0.0106796	-0.255628	-1.05697	-1.12267	-0.739724	-0.736001	-0.0106796	-0.0642607		3
ENSG00000128203	ASPHD2	protein_coding	5.08092	0	0	0.218235	0.000592419	0.0656429	0.727801	0.502802	-0.190885	-0.267565	0.185275	0.0326951	0.407449	0.391714	-0.509565	-0.727208	-0.662158	0.224999	-0.224999	-0.918686	-0.995366	-0.542525	-0.695106	-0.320351	-0.336086	GMC	25
ENSG00000260377	RP11-646E18.4	non-coding	0.192633	35.6546	52.3677	0.538056	0.308941	0.395116	0.727454	0.419532	-0.42576	-0.497808	-0.15419	-0.106151	0.606674	0.576564	-0.189398	-0.418513	-0.332338	0.120779	-0.307922	-1.15321	-1.22526	-0.881644	-0.833604	-0.120779	-0.15089		25
ENSG00000118242	MREG	protein_coding	1.93157	0	0	0.342543	0.279712	0.44557	0.72699	0.51486	-0.182246	-0.235382	-0.0282361	0.0309862	0.593066	0.554826	-0.384446	-0.447278	-0.28142	0.133924	-0.212129	-0.909235	-0.962371	-0.755226	-0.696003	-0.133924	-0.172163		18
ENSG00000166900	STX3	protein_coding	19.1236	0	0	0.555334	0.530711	0.564165	0.726952	0.364896	-0.356313	-0.504034	-0.235289	-0.0133484	0.615999	0.589475	-0.171618	-0.196241	-0.162787	0.110953	-0.362057	-1.08327	-1.23099	-0.962242	-0.740301	-0.110953	-0.137477		3
ENSG00000250942	ENPP7P11	non-coding	3.31473	4.45682	7.52089	0.668718	0.486014	0.561608	0.726768	0.289738	-0.487414	-0.584466	-0.292568	-0.166119	0.658938	0.637766	-0.0580504	-0.240754	-0.16516	0.0580504	-0.43703	-1.21418	-1.31123	-1.01934	-0.892887	-0.0678301	-0.0890016		3
ENSG00000148702	HABP2	protein_coding	3.83586	7.79944	21.1699	0.50953	0.516041	0.628305	0.72676	0.505418	-0.393608	-0.450132	-0.143974	-0.0396904	0.679052	0.626693	-0.21723	-0.210719	-0.0984546	0.0477078	-0.221342	-1.12037	-1.17689	-0.870734	-0.76645	-0.0477078	-0.100067		3
ENSG00000157613	CREB3L1	protein_coding	58.3874	0	0	0.577045	0.676377	0.607866	0.726392	0.363984	-0.49178	-0.535582	-0.315118	-0.072006	0.583718	0.620018	-0.149347	-0.0500143	-0.118526	0.0500143	-0.362407	-1.21817	-1.26197	-1.04151	-0.798398	-0.142674	-0.106374		3
ENSG00000134240	HMGCS2	protein_coding	78.6029	0.835655	4.73538	0.706552	0.595315	0.546211	0.726201	0.328554	-0.499083	-0.605497	-0.299256	-0.179344	0.583994	0.617784	-0.0196486	-0.130886	-0.17999	0.0196486	-0.397647	-1.22528	-1.3317	-1.02546	-0.905544	-0.142206	-0.108417		3
ENSG00000160446	ZDHHC12	protein_coding	24.1793	0	0	0.501219	0.585697	0.565336	0.725996	0.504386	-0.42708	-0.495839	-0.115866	-0.00319689	0.601405	0.531228	-0.224777	-0.1403	-0.16066	0.124591	-0.22161	-1.15308	-1.22184	-0.841863	-0.729193	-0.124591	-0.194768		3
ENSG00000186481	ANKRD20A5P	non-coding	0.760709	1.39276	14.2061	0.698318	0.495007	0.485235	0.725585	0.276316	-0.446433	-0.552896	-0.315712	-0.168791	0.600595	0.593416	-0.0272666	-0.230578	-0.240349	0.0272666	-0.449268	-1.17202	-1.27848	-1.0413	-0.894375	-0.12499	-0.132169		3
ENSG00000171320	ESCO2	protein_coding	0.58129	1.94986	25.9053	0.379527	0.287817	0.361215	0.725565	0.81516	-0.292	-0.361586	0.08586	0.0863576	0.562159	0.511563	-0.435632	-0.527342	-0.453945	-0.089595	0.089595	-1.10716	-1.17675	-0.7293	-0.728802	-0.253001	-0.303596		10
ENSG00000184731	FAM110C	protein_coding	6.48837	0	0	0.586874	0.565938	0.571355	0.725216	0.305709	-0.471131	-0.50876	-0.312049	-0.140997	0.530719	0.63648	-0.138342	-0.159279	-0.153861	0.0887364	-0.419507	-1.19635	-1.23398	-1.03726	-0.866213	-0.194497	-0.0887364		3
ENSG00000218902	PTMAP3	non-coding	1.45309	20.0557	21.1699	0.646684	0.547233	0.56299	0.725041	0.366031	-0.508977	-0.574351	-0.255349	-0.132285	0.648814	0.608056	-0.0783564	-0.177808	-0.162051	0.0762271	-0.35901	-1.23402	-1.29939	-0.98039	-0.857326	-0.0762271	-0.116985		3
ENSG00000203780	FANK1	protein_coding	2.5221	0	0	0.591005	0.313466	0.44112	0.724878	0.355937	-0.379276	-0.508719	-0.136301	-0.10094	0.579843	0.510791	-0.133873	-0.411412	-0.283758	0.133873	-0.368941	-1.10415	-1.2336	-0.861179	-0.825818	-0.145035	-0.214087		25
ENSG00000204959	ARHGEF34P	non-coding	1.48392	0	0.835655	0.555466	0.494043	0.524464	0.724783	0.363572	-0.400798	-0.499772	-0.23719	-0.0838975	0.520144	0.560042	-0.169317	-0.23074	-0.200319	0.164741	-0.361211	-1.12558	-1.22455	-0.961973	-0.80868	-0.204639	-0.164741	GMC	18
ENSG00000213967	ZNF726	protein_coding	0.768712	0	4.17827	0.600645	0.54394	0.586343	0.724403	0.375787	-0.461189	-0.507367	-0.278533	-0.153349	0.657178	0.608831	-0.123758	-0.180463	-0.138059	0.0672248	-0.348615	-1.18559	-1.23177	-1.00294	-0.877751	-0.0672248	-0.115572		3
ENSG00000112212	TSPO2	protein_coding	0.640731	2.78552	11.6992	0.425139	0.33621	0.441646	0.723824	0.578846	-0.313684	-0.422024	-0.0358686	0.0564412	0.602518	0.515061	-0.298685	-0.387614	-0.282178	0.121305	-0.144978	-1.03751	-1.14585	-0.759692	-0.667383	-0.121305	-0.208763		10
ENSG00000230710	LINC00332	non-coding	0.617954	27.8552	37.3259	0.648571	0.367708	0.316033	0.723765	0.229235	-0.502418	-0.612001	-0.241096	-0.216633	0.475051	0.54172	-0.0751943	-0.356057	-0.407733	0.0751943	-0.49453	-1.22618	-1.33577	-0.964861	-0.940399	-0.248714	-0.182046		25
ENSG00000115159	GPD2	protein_coding	8.53313	0	0	0.420661	0.299355	0.41692	0.723756	0.535256	-0.162428	-0.294452	-0.00438825	0.0525048	0.522966	0.472719	-0.303095	-0.424401	-0.306836	0.1885	-0.1885	-0.886184	-1.01821	-0.728144	-0.671251	-0.20079	-0.251037	GMC	18
ENSG00000266010	GATA6-AS1	non-coding	68.864	0	0	0.72514	0.504363	0.55206	0.723491	0.333311	-0.538751	-0.549828	-0.306321	-0.204587	0.670379	0.649831	0.0016483	-0.220777	-0.173079	-0.0016483	-0.391828	-1.26389	-1.27497	-1.03146	-0.929727	-0.0547603	-0.075309		3
ENSG00000064270	ATP2C2	protein_coding	1.11579	0	3.89972	0.517257	0.403624	0.509931	0.723463	0.448696	-0.3905	-0.445644	-0.16886	-0.0271126	0.611842	0.644175	-0.206206	-0.319838	-0.213532	0.0792878	-0.274766	-1.11396	-1.16911	-0.892322	-0.750575	-0.11162	-0.0792878		18
ENSG00000104522	TSTA3	protein_coding	91.772	0	0	0.494148	0.65216	0.613931	0.723324	0.481754	-0.47051	-0.509411	-0.183793	-0.00700733	0.58614	0.577568	-0.229176	-0.0711642	-0.109393	0.0711642	-0.24157	-1.19383	-1.23273	-0.907117	-0.730331	-0.137183	-0.145756		3
ENSG00000115687	PASK	protein_coding	4.12086	0	0	0.454314	0.403034	0.542657	0.723197	0.555898	-0.287621	-0.42125	-0.0438866	0.0221526	0.658862	0.57723	-0.268883	-0.320163	-0.180541	0.0643357	-0.167299	-1.01082	-1.14445	-0.767084	-0.701045	-0.0643357	-0.145967		3
ENSG00000164855	TMEM184A	protein_coding	9.54073	0	1.11421	0.57702	0.632977	0.624339	0.723074	0.368234	-0.528622	-0.487753	-0.340895	-0.15077	0.554126	0.57883	-0.146053	-0.0900967	-0.0987346	0.0900967	-0.354839	-1.2517	-1.21083	-1.06397	-0.873844	-0.168947	-0.144243		3
ENSG00000182010	RTKN2	protein_coding	0.305495	1.11421	27.5766	0.480452	0.461476	0.558067	0.7228	0.656989	-0.363803	-0.426531	-0.118491	-0.0261174	0.650743	0.589181	-0.242349	-0.261324	-0.164734	0.0658116	-0.0658116	-1.0866	-1.14933	-0.841291	-0.748918	-0.0720573	-0.133619		10
ENSG00000115165	CYTIP	protein_coding	10.7073	0	0	0.510996	0.530974	0.528429	0.722717	0.472171	-0.390721	-0.423137	-0.116189	-0.00362738	0.728296	0.71883	-0.2173	-0.197322	-0.199867	-0.00557975	-0.256125	-1.11902	-1.15143	-0.844485	-0.731924	0.00557975	-0.00946662		3
ENSG00000101577	LPIN2	protein_coding	19.8039	0	0	0.399121	0.259544	0.318778	0.72257	0.436362	-0.209199	-0.311946	-0.0113725	0.0254592	0.480991	0.490725	-0.32345	-0.463027	-0.403792	0.231845	-0.286209	-0.931769	-1.03452	-0.733943	-0.697111	-0.241579	-0.231845	GMC	22
ENSG00000171617	ENC1	protein_coding	17.4989	0	0	0.583079	0.489515	0.611294	0.722517	0.466263	-0.375431	-0.4932	-0.181619	-0.00120203	0.696051	0.634104	-0.139438	-0.233002	-0.111223	0.0264659	-0.256254	-1.09795	-1.21572	-0.904136	-0.723719	-0.0264659	-0.0884125		3
ENSG00000172508	CARNS1	protein_coding	13.7967	0	0	0.626927	0.425596	0.456912	0.722479	0.372007	-0.425914	-0.444065	-0.288913	-0.235354	0.525736	0.495427	-0.0955523	-0.296883	-0.265567	0.0955523	-0.350472	-1.14839	-1.16654	-1.01139	-0.957833	-0.196743	-0.227052		22
ENSG00000112742	TTK	protein_coding	1.28242	0.278552	8.6351	0.474444	0.420915	0.458682	0.722024	0.741084	-0.411451	-0.402607	-0.100558	-0.0421721	0.562683	0.552334	-0.26664	-0.320169	-0.282403	-0.0190599	0.0190599	-1.15254	-1.14369	-0.841642	-0.783256	-0.178402	-0.18875		10
ENSG00000135596	MICAL1	protein_coding	36.0163	0	0	0.339473	0.149762	0.35695	0.721979	0.520648	-0.115273	-0.1918	0.121323	0.116791	0.658549	0.518032	-0.382505	-0.572217	-0.365028	0.0634297	-0.20133	-0.837252	-0.913779	-0.600656	-0.605188	-0.0634297	-0.203946		25
ENSG00000246228	CASC8	non-coding	0.169062	15.8774	49.5822	0.418109	0.427049	0.5434	0.72196	0.58635	-0.297035	-0.391997	-0.0534608	0.060719	0.621876	0.564519	-0.30385	-0.294911	-0.178559	0.100083	-0.13561	-1.01899	-1.11396	-0.77542	-0.661241	-0.100083	-0.157441		10
ENSG00000140968	IRF8	protein_coding	7.91585	0	0	0.476615	0.391589	0.482903	0.721757	0.530234	-0.302369	-0.331346	-0.0563066	0.0268141	0.648354	0.649782	-0.245142	-0.330168	-0.238855	0.0719755	-0.191523	-1.02413	-1.0531	-0.778064	-0.694943	-0.0734032	-0.0719755		18
ENSG00000176092	AIM1L	protein_coding	0.301125	2.78552	38.4401	0.360912	0.340473	0.467395	0.721517	0.503623	-0.289282	-0.296172	-0.0796084	0.0282871	0.584362	0.605312	-0.360605	-0.381043	-0.254122	0.116205	-0.217893	-1.0108	-1.01769	-0.801125	-0.693229	-0.137155	-0.116205		0
ENSG00000243955	GSTA1	protein_coding	97.2436	3.06407	6.68524	0.762718	0.540704	0.502861	0.721448	0.297779	-0.516951	-0.618956	-0.341248	-0.248221	0.562034	0.627537	0.0412701	-0.222014	-0.259858	-0.0412701	-0.464939	-1.27967	-1.38167	-1.10397	-1.01094	-0.200685	-0.135182		3
ENSG00000100300	TSPO	protein_coding	176.978	0	0	0.305625	0.175494	0.279473	0.721363	0.623213	-0.156752	-0.198703	0.145913	0.084429	0.531948	0.407174	-0.415738	-0.545869	-0.44189	0.09815	-0.09815	-0.878115	-0.920066	-0.57545	-0.636934	-0.189415	-0.314189		22
ENSG00000184828	ZBTB7C	protein_coding	5.01199	0	0	0.318572	0.134996	0.201954	0.72136	0.6064	-0.143939	-0.274178	0.157526	0.0724283	0.517252	0.421022	-0.402788	-0.586364	-0.519406	0.11496	-0.11496	-0.865299	-0.995538	-0.563834	-0.648932	-0.204108	-0.300338		10
ENSG00000267265	CTC-550B14.7	non-coding	1.97209	0	0	0.416101	0.230593	0.346422	0.721204	0.377117	-0.303795	-0.383402	-0.132024	-0.0950842	0.501472	0.434454	-0.305103	-0.490611	-0.374782	0.219732	-0.344088	-1.025	-1.10461	-0.853228	-0.816289	-0.219732	-0.28675	GMC	25
ENSG00000256050	RP11-982M15.6	non-coding	0.493773	3.89972	14.7632	0.451014	0.30221	0.392374	0.72068	0.467346	-0.342247	-0.366457	-0.147009	-0.122073	0.513803	0.451927	-0.269666	-0.418469	-0.328305	0.206877	-0.253333	-1.06293	-1.08714	-0.867688	-0.842753	-0.206877	-0.268752	GMC	25
ENSG00000117480	FAAH	protein_coding	30.6688	0	0	0.6291	0.651177	0.615382	0.720275	0.32444	-0.50219	-0.57564	-0.316424	-0.128441	0.605663	0.555524	-0.0911745	-0.0690975	-0.104893	0.0690975	-0.395835	-1.22246	-1.29591	-1.0367	-0.848715	-0.114611	-0.164751		3
ENSG00000130700	GATA5	protein_coding	14.2575	0	1.94986	0.586067	0.598961	0.59944	0.719913	0.427079	-0.455447	-0.523291	-0.233798	-0.0994254	0.685326	0.604901	-0.133847	-0.120952	-0.120473	0.0345872	-0.292834	-1.17536	-1.2432	-0.953711	-0.819339	-0.0345872	-0.115013		3
ENSG00000161328	LRRC56	protein_coding	3.22161	0	0	0.525567	0.523599	0.66326	0.71958	0.385175	-0.36075	-0.422796	-0.180708	-0.0582506	0.668873	0.59455	-0.194013	-0.195981	-0.0563202	0.050707	-0.334405	-1.08033	-1.14238	-0.900288	-0.777831	-0.050707	-0.12503		3
ENSG00000117983	MUC5B	protein_coding	2.65068	0.557103	23.1198	0.523951	0.541184	0.554648	0.719552	0.444121	-0.387307	-0.450031	-0.154022	-0.00643061	0.614489	0.627423	-0.195601	-0.178369	-0.164905	0.0921294	-0.275431	-1.10686	-1.16958	-0.873575	-0.725983	-0.105064	-0.0921294		18
ENSG00000224621	RP11-276H7.3	non-coding	1.09248	6.68524	13.9276	0.353433	0.259909	0.303571	0.719535	0.409067	-0.297208	-0.341793	-0.0945394	-0.0251182	0.455723	0.541148	-0.366102	-0.459627	-0.415964	0.178387	-0.310469	-1.01674	-1.06133	-0.814075	-0.744653	-0.263813	-0.178387	GMC	18
ENSG00000001626	CFTR	protein_coding	0.336272	0.557103	35.6546	0.467132	0.354748	0.547697	0.719507	0.549875	-0.333006	-0.366338	-0.0649965	-0.0138414	0.684026	0.626992	-0.252375	-0.364759	-0.17181	0.0354806	-0.169631	-1.05251	-1.08584	-0.784503	-0.733348	-0.0354806	-0.0925151		10
ENSG00000003400	CASP10	protein_coding	6.61344	0	0	0.33178	0.273323	0.462058	0.719394	0.575994	-0.135007	-0.225663	0.0218811	0.128906	0.673678	0.622112	-0.387614	-0.446071	-0.257336	0.0457164	-0.143401	-0.854401	-0.945057	-0.697513	-0.590489	-0.0457164	-0.0972822		18
ENSG00000072858	SIDT1	protein_coding	2.44573	0	0	0.590145	0.539245	0.580326	0.719307	0.424001	-0.400316	-0.49726	-0.176301	-0.0163562	0.697057	0.706286	-0.129162	-0.180062	-0.138981	0.0130209	-0.295306	-1.11962	-1.21657	-0.895608	-0.735663	-0.0222502	-0.0130209		3
ENSG00000095380	NANS	protein_coding	17.847	0	0	0.428315	0.557562	0.516493	0.719286	0.550334	-0.362346	-0.398376	-0.0745587	0.0563148	0.592198	0.600294	-0.290971	-0.161724	-0.202794	0.118992	-0.168952	-1.08163	-1.11766	-0.793845	-0.662972	-0.127088	-0.118992		3
ENSG00000181031	RPH3AL	protein_coding	5.04619	0	0	0.493159	0.500728	0.651059	0.719198	0.448044	-0.31193	-0.414039	-0.113709	0.023223	0.620731	0.528048	-0.226039	-0.21847	-0.0681386	0.0681386	-0.271153	-1.03113	-1.13324	-0.832907	-0.695975	-0.0984666	-0.19115		3
ENSG00000260328	RP11-416I2.1	non-coding	0.167239	19.2201	46.2396	0.595104	0.563902	0.534762	0.71918	0.32255	-0.498304	-0.569332	-0.306223	-0.127071	0.508497	0.599338	-0.124077	-0.155279	-0.184418	0.119842	-0.39663	-1.21748	-1.28851	-1.0254	-0.846251	-0.210683	-0.119842		18
ENSG00000197353	LYPD2	protein_coding	2.87195	20.8914	23.9554	0.447455	0.368787	0.371067	0.718833	0.518257	-0.364733	-0.438186	-0.059284	0.016082	0.583	0.579083	-0.271378	-0.350046	-0.347766	0.135833	-0.200576	-1.08357	-1.15702	-0.778117	-0.702751	-0.135833	-0.13975		22
ENSG00000158467	AHCYL2	protein_coding	20.7997	0	0	0.797661	0.402024	0.393793	0.718772	0.275881	-0.462782	-0.602217	-0.241471	-0.183668	0.534825	0.56536	0.0788895	-0.395637	-0.403868	-0.0788895	-0.52178	-1.26044	-1.39988	-1.03913	-0.981329	-0.262836	-0.232301		3
ENSG00000214860	EVPLL	protein_coding	0.383914	27.2981	35.376	0.569477	0.4027	0.506088	0.718246	0.415944	-0.383597	-0.474729	-0.159503	-0.112098	0.61923	0.535762	-0.148769	-0.315546	-0.212158	0.0990155	-0.302302	-1.10184	-1.19297	-0.877748	-0.830344	-0.0990155	-0.182483		25
ENSG00000206069	TMEM211	protein_coding	1.44722	9.47075	17.8273	0.76713	0.487073	0.503984	0.718158	0.281732	-0.589144	-0.578994	-0.327647	-0.243995	0.606539	0.706123	0.0489719	-0.280057	-0.263146	-0.0489719	-0.485398	-1.35627	-1.34612	-1.09478	-1.01113	-0.160591	-0.0610069		1
ENSG00000106868	SUSD1	protein_coding	5.70361	0	0	0.501318	0.472141	0.50162	0.718028	0.58881	-0.28872	-0.366804	-0.0259694	0.0608226	0.6178	0.570828	-0.216711	-0.245887	-0.216409	0.100229	-0.129219	-1.00675	-1.08483	-0.743998	-0.657206	-0.100229	-0.1472		3
ENSG00000116771	AGMAT	protein_coding	0.760076	0.557103	6.40669	0.371758	0.386789	0.454631	0.717484	0.668067	-0.28148	-0.341138	-0.00453742	0.0648071	0.585072	0.556228	-0.345725	-0.330695	-0.262852	0.0494161	-0.0494161	-0.998964	-1.05862	-0.722021	-0.652676	-0.132411	-0.161255		10
ENSG00000259953	RP11-4O1.2	non-coding	2.02607	0	0	0.617336	0.559893	0.61968	0.717421	0.433206	-0.383189	-0.507366	-0.182704	-0.0260911	0.701608	0.629664	-0.100084	-0.157527	-0.097741	0.0158128	-0.284215	-1.10061	-1.22479	-0.900125	-0.743512	-0.0158128	-0.0877562		3
ENSG00000256262	USP30-AS1	non-coding	1.28923	2.78552	4.17827	0.377274	0.282634	0.369129	0.7171	0.509245	-0.313492	-0.352359	0.0694112	0.0489519	0.672332	0.642171	-0.339826	-0.434466	-0.347971	0.0447686	-0.207855	-1.03059	-1.06946	-0.647689	-0.668148	-0.0447686	-0.0749292		22
ENSG00000014257	ACPP	protein_coding	1.43139	0.557103	2.22841	0.45936	0.439255	0.473138	0.717097	0.658096	-0.339894	-0.408007	-0.00856413	0.070255	0.596275	0.543365	-0.257737	-0.277842	-0.243959	0.059001	-0.059001	-1.05699	-1.1251	-0.725661	-0.646842	-0.120822	-0.173732		10
ENSG00000221955	SLC12A8	protein_coding	3.023	0	1.11421	0.534513	0.629092	0.624036	0.716791	0.498829	-0.479558	-0.46079	-0.254536	-0.0586839	0.618784	0.590998	-0.182278	-0.0876991	-0.0927552	0.0876991	-0.217962	-1.19635	-1.17758	-0.971327	-0.775475	-0.0980069	-0.125793		3
ENSG00000247844	CCAT1	non-coding	0.644131	28.6908	48.1894	0.384119	0.392015	0.479455	0.716395	0.643601	-0.28183	-0.350495	-0.0847049	0.0378258	0.533997	0.532949	-0.332275	-0.32438	-0.23694	0.0727941	-0.0727941	-0.998225	-1.06689	-0.801099	-0.678569	-0.182398	-0.183445		10
ENSG00000258053	CTD-2021H9.3	non-coding	0.326101	25.9053	38.1616	0.59059	0.441044	0.488451	0.71622	0.365256	-0.419603	-0.516475	-0.206339	-0.134627	0.619253	0.550782	-0.125629	-0.275175	-0.227769	0.0969665	-0.350964	-1.13582	-1.23269	-0.922559	-0.850846	-0.0969665	-0.165437		25
ENSG00000260685	RP11-326L17.1	non-coding	0.829513	5.01393	8.07799	0.500162	0.344407	0.422084	0.716073	0.363671	-0.368288	-0.455299	-0.14849	-0.0771391	0.571966	0.505634	-0.215912	-0.371667	-0.29399	0.144108	-0.352402	-1.08436	-1.17137	-0.864564	-0.793212	-0.144108	-0.210439		25
ENSG00000226328	NUP50-AS1	non-coding	9.75575	0	0	0.469582	0.380026	0.488609	0.715801	0.435738	-0.297476	-0.405377	-0.134539	-0.0140627	0.565072	0.448685	-0.246219	-0.335775	-0.227192	0.150729	-0.280063	-1.01328	-1.12118	-0.85034	-0.729864	-0.150729	-0.267116	GMC	3
ENSG00000211454	AKR7L	protein_coding	21.0537	0	0	0.659101	0.609422	0.599318	0.715799	0.327888	-0.459128	-0.595767	-0.324569	-0.12923	0.621222	0.588602	-0.0566984	-0.106377	-0.116481	0.0566984	-0.387911	-1.17493	-1.31157	-1.04037	-0.845029	-0.094577	-0.127197		3
ENSG00000236384	LINC00479	non-coding	0.347209	16.9916	33.7047	0.540589	0.495529	0.530534	0.715723	0.302463	-0.452187	-0.48936	-0.339384	-0.154842	0.549321	0.551279	-0.175134	-0.220194	-0.185189	0.164444	-0.41326	-1.16791	-1.20508	-1.05511	-0.870565	-0.166402	-0.164444	GMC	18
ENSG00000243758	RPL35AP15	non-coding	0.233482	54.039	54.5961	0.478182	0.275499	0.304721	0.715401	0.363143	-0.356708	-0.437949	-0.150397	-0.114139	0.485976	0.526472	-0.237219	-0.439902	-0.410681	0.188929	-0.352258	-1.07211	-1.15335	-0.865799	-0.829541	-0.229425	-0.188929		#N/A
ENSG00000204323	SMIM5	protein_coding	5.42439	0	0	0.398648	0.334095	0.359496	0.715349	0.288146	-0.3589	-0.318881	-0.209984	-0.0441239	0.444899	0.432902	-0.316701	-0.381253	-0.355852	0.27045	-0.427202	-1.07425	-1.03423	-0.925333	-0.759473	-0.27045	-0.282446	GMC	25
ENSG00000147614	ATP6V0D2	protein_coding	0.111132	32.0334	65.7382	0.471974	0.370042	0.415516	0.715127	0.321705	-0.358182	-0.439692	-0.170166	-0.119971	0.511315	0.577765	-0.243153	-0.345085	-0.299611	0.137362	-0.393422	-1.07331	-1.15482	-0.885293	-0.835098	-0.203812	-0.137362		0
ENSG00000006432	MAP3K9	protein_coding	2.47241	0	0	0.563231	0.602222	0.625542	0.715031	0.447554	-0.413141	-0.53429	-0.219373	-0.0369938	0.631901	0.606479	-0.151799	-0.112809	-0.0894887	0.0831298	-0.267477	-1.12817	-1.24932	-0.934404	-0.752025	-0.0831298	-0.108552		3
ENSG00000197279	ZNF165	protein_coding	3.35817	0	0	0.443104	0.444259	0.480805	0.714522	0.422347	-0.348045	-0.441608	-0.200525	-0.045694	0.509082	0.560111	-0.271418	-0.270263	-0.233717	0.154411	-0.292175	-1.06257	-1.15613	-0.915047	-0.760216	-0.20544	-0.154411	GMC	18
ENSG00000246582	RP11-1149O23.3	non-coding	0.974652	0.278552	1.67131	0.37269	0.297309	0.417015	0.714423	0.603343	-0.234953	-0.302902	0.021368	0.0194868	0.685874	0.604131	-0.341733	-0.417115	-0.297409	0.0285493	-0.11108	-0.949376	-1.01733	-0.693056	-0.694937	-0.0285493	-0.110292		10
ENSG00000166143	PPP1R14D	protein_coding	0.524262	17.5487	28.6908	0.390014	0.257527	0.383762	0.71436	0.509242	-0.307322	-0.355661	0.000535079	0.0575149	0.621759	0.585301	-0.324347	-0.456833	-0.330599	0.0926014	-0.205118	-1.02168	-1.07002	-0.713825	-0.656845	-0.0926014	-0.129059		22
ENSG00000139734	DIAPH3	protein_coding	1.52754	0	5.57103	0.702969	0.451734	0.46684	0.714327	0.505059	-0.501883	-0.544403	-0.239146	-0.187249	0.533205	0.575063	-0.0113575	-0.262593	-0.247487	0.0113575	-0.209267	-1.21621	-1.25873	-0.953473	-0.901576	-0.181121	-0.139263		3
ENSG00000244122	UGT1A7	protein_coding	0.0902318	34.8189	68.8022	0.519637	0.329149	0.381856	0.713646	0.365816	-0.344909	-0.479928	-0.148309	-0.058131	0.525582	0.513128	-0.194009	-0.384497	-0.33179	0.188064	-0.34783	-1.05856	-1.19357	-0.861954	-0.771777	-0.188064	-0.200518		44
ENSG00000127838	PNKD	protein_coding	34.689	0	0	0.566534	0.424101	0.481798	0.713428	0.449211	-0.368719	-0.456673	-0.0979458	-0.0506516	0.585498	0.487332	-0.146895	-0.289328	-0.231631	0.12793	-0.264217	-1.08215	-1.1701	-0.811374	-0.76408	-0.12793	-0.226097		25
ENSG00000171017	LRRC8E	protein_coding	0.398893	13.3705	24.7911	0.554536	0.564371	0.567226	0.713419	0.386263	-0.405338	-0.53416	-0.234692	-0.131165	0.546113	0.57906	-0.158883	-0.149048	-0.146193	0.134359	-0.327156	-1.11876	-1.24758	-0.948111	-0.844585	-0.167306	-0.134359		3
ENSG00000267132	HMGB3P27	non-coding	2.60641	20.6128	22.8412	0.764556	0.536655	0.564431	0.712877	0.269489	-0.492496	-0.673996	-0.303808	-0.16887	0.608135	0.591034	0.0516793	-0.227901	-0.200125	-0.0516793	-0.495067	-1.25705	-1.43855	-1.06836	-0.933426	-0.156421	-0.173522		3
ENSG00000196975	ANXA4	protein_coding	39.5953	0	0	0.393611	0.278335	0.415958	0.712643	0.634238	-0.15464	-0.326962	0.136731	0.0962692	0.614927	0.482572	-0.319032	-0.434308	-0.296685	0.0784048	-0.0784048	-0.867283	-1.03961	-0.575912	-0.616374	-0.0977163	-0.230071		18
ENSG00000250266	LINC01612	non-coding	1.20631	26.1838	28.1337	0.611448	0.490166	0.511163	0.712604	0.364324	-0.451291	-0.533235	-0.194921	-0.102719	0.629953	0.579742	-0.101156	-0.222439	-0.201441	0.0826514	-0.34828	-1.1639	-1.24584	-0.907526	-0.815324	-0.0826514	-0.132862		3
ENSG00000259674	RP11-356M20.1	non-coding	0.53457	23.9554	31.7549	0.466171	0.363491	0.452138	0.712555	0.540952	-0.371167	-0.420837	-0.0469609	-0.00582348	0.652433	0.61703	-0.246384	-0.349064	-0.260417	0.0601221	-0.171604	-1.08372	-1.13339	-0.759516	-0.718379	-0.0601221	-0.0955253		22
ENSG00000158158	CNNM4	protein_coding	8.70236	0	0	0.250502	0.171656	0.270124	0.712509	0.484929	-0.163312	-0.16295	0.0310023	0.061318	0.484794	0.433931	-0.462006	-0.540853	-0.442385	0.22758	-0.22758	-0.87582	-0.875459	-0.681507	-0.651191	-0.227715	-0.278578	GMC	22
ENSG00000104321	TRPA1	protein_coding	5.4588	0	1.67131	0.528558	0.484563	0.638733	0.712406	0.390712	-0.356109	-0.432034	-0.182079	-0.0128689	0.655266	0.665874	-0.183848	-0.227844	-0.0736729	0.0465324	-0.321695	-1.06852	-1.14444	-0.894485	-0.725275	-0.0571406	-0.0465324		3
ENSG00000196586	MYO6	protein_coding	17.0218	0	0	0.354639	0.272496	0.437924	0.712322	0.501385	-0.157145	-0.324006	-0.00524466	0.0631024	0.516092	0.475569	-0.357683	-0.439826	-0.274397	0.196229	-0.210937	-0.869467	-1.03633	-0.717566	-0.649219	-0.196229	-0.236752	GMC	18
ENSG00000268104	SLC6A14	protein_coding	1.19407	20.6128	56.8245	0.295281	0.246219	0.380679	0.711881	0.555898	-0.236847	-0.288476	0.0364015	0.135241	0.50411	0.520348	-0.4166	-0.465662	-0.331202	0.155983	-0.155983	-0.948728	-1.00036	-0.675479	-0.57664	-0.207771	-0.191533		0
ENSG00000148426	PROSER2	protein_coding	5.39958	0	0	0.508977	0.603372	0.628262	0.711842	0.387427	-0.380615	-0.414516	-0.206609	0.00866427	0.617851	0.595398	-0.202865	-0.108469	-0.0835803	0.0835803	-0.324415	-1.09246	-1.12636	-0.918451	-0.703178	-0.0939912	-0.116444		3
ENSG00000178741	COX5A	protein_coding	126.443	0	0	0.696722	0.513997	0.430292	0.7117	0.41401	-0.504901	-0.600449	-0.202215	-0.133964	0.488908	0.526306	-0.0149773	-0.197703	-0.281407	0.0149773	-0.297689	-1.2166	-1.31215	-0.913915	-0.845664	-0.222792	-0.185394		3
ENSG00000268947	AD000684.2	non-coding	2.32668	0.278552	0.557103	0.603902	0.484701	0.588191	0.711644	0.399793	-0.392977	-0.486549	-0.24772	-0.0571241	0.624915	0.582006	-0.107742	-0.226943	-0.123452	0.0867285	-0.31185	-1.10462	-1.19819	-0.959364	-0.768768	-0.0867285	-0.129638		3
ENSG00000152939	MARVELD2	protein_coding	6.9604	0	1.67131	0.727123	0.665715	0.609188	0.71148	0.395418	-0.534022	-0.642694	-0.304816	-0.14139	0.579586	0.571484	0.0156429	-0.0614076	-0.117935	-0.0156429	-0.331704	-1.26114	-1.36982	-1.03194	-0.868512	-0.147536	-0.155638		3
ENSG00000080493	SLC4A4	protein_coding	4.85787	0	0	0.547944	0.574657	0.646046	0.711478	0.484638	-0.367232	-0.484307	-0.234178	-0.0397864	0.597604	0.564367	-0.163534	-0.136821	-0.0654313	0.0654313	-0.22684	-1.07871	-1.19578	-0.945656	-0.751264	-0.113874	-0.147111		3
ENSG00000186212	SOWAHB	protein_coding	3.56251	5.57103	19.2201	0.6173	0.751564	0.598406	0.711122	0.353577	-0.54678	-0.608602	-0.307678	-0.112622	0.555357	0.603823	-0.134263	0.0404417	-0.153158	-0.0404417	-0.397987	-1.29834	-1.36017	-1.05924	-0.864186	-0.196207	-0.14774		3
ENSG00000248635	RP11-1267H10.4	non-coding	1.26333	24.7911	30.6407	0.714779	0.513113	0.516326	0.710903	0.311916	-0.537458	-0.601858	-0.369484	-0.23755	0.582841	0.582548	0.00387647	-0.201666	-0.198453	-0.00387647	-0.402863	-1.25224	-1.31664	-1.08426	-0.952329	-0.131938	-0.132231		1
ENSG00000137843	PAK6	protein_coding	2.17928	0	1.94986	0.597521	0.627615	0.641947	0.710778	0.482256	-0.477266	-0.546027	-0.255617	-0.0657964	0.626334	0.568336	-0.113258	-0.0831638	-0.0688313	0.0688313	-0.228523	-1.18804	-1.2568	-0.966395	-0.776575	-0.0844444	-0.142443		3
ENSG00000254815	RP11-496I9.1	non-coding	5.58135	0	0.278552	0.573776	0.527388	0.671586	0.710721	0.319333	-0.433119	-0.461528	-0.235863	-0.0901541	0.683373	0.601542	-0.136945	-0.183334	-0.0391355	0.0273485	-0.391388	-1.14384	-1.17225	-0.946584	-0.800875	-0.0273485	-0.10918		3
ENSG00000238045	AC009133.12	non-coding	4.35653	0	0	0.266963	0.141033	0.313091	0.710622	0.453619	-0.166211	-0.194172	0.00902934	0.051378	0.543101	0.402967	-0.44366	-0.569589	-0.397531	0.167522	-0.257003	-0.876833	-0.904795	-0.701593	-0.659244	-0.167522	-0.307656	GMC	25
ENSG00000115275	MOGS	protein_coding	71.5114	0	0	0.570282	0.583738	0.581624	0.710592	0.386086	-0.423927	-0.478377	-0.261465	-0.0827234	0.550775	0.530175	-0.14031	-0.126854	-0.128968	0.126854	-0.324506	-1.13452	-1.18897	-0.972057	-0.793315	-0.159817	-0.180417		3
ENSG00000184995	IFNE	protein_coding	0.803205	18.1058	21.4485	0.540012	0.491718	0.626388	0.71058	0.405028	-0.379039	-0.447353	-0.214904	-0.0666553	0.671186	0.631295	-0.170568	-0.218863	-0.0841928	0.0393949	-0.305553	-1.08962	-1.15793	-0.925484	-0.777236	-0.0393949	-0.0792857		3
ENSG00000162398	LEXM	protein_coding	0.187455	17.8273	42.3398	0.551546	0.471508	0.451296	0.710574	0.427746	-0.469969	-0.531343	-0.154581	-0.0806105	0.562378	0.597345	-0.159028	-0.239066	-0.259278	0.113228	-0.282827	-1.18054	-1.24192	-0.865154	-0.791184	-0.148196	-0.113228		0
ENSG00000184117	NIPSNAP1	protein_coding	20.947	0	0	0.531458	0.414235	0.492955	0.710481	0.537695	-0.292178	-0.375078	-0.0528993	-0.0432784	0.610938	0.490058	-0.179023	-0.296247	-0.217526	0.0995435	-0.172787	-1.00266	-1.08556	-0.763381	-0.75376	-0.0995435	-0.220424		18
ENSG00000150722	PPP1R1C	protein_coding	0.228132	1.67131	30.0836	0.368485	0.192194	0.295713	0.710145	0.493469	-0.248536	-0.21587	-0.0782176	-0.0618559	0.449223	0.443651	-0.341659	-0.51795	-0.414432	0.216676	-0.216676	-0.958681	-0.926015	-0.788362	-0.772	-0.260921	-0.266494	GMC	0
ENSG00000101210	EEF1A2	protein_coding	25.7981	0	0	0.282511	0.201875	0.279016	0.710038	0.498687	-0.205186	-0.227796	-0.058376	0.0111994	0.37639	0.391191	-0.427527	-0.508164	-0.431022	0.211351	-0.211351	-0.915225	-0.937835	-0.768414	-0.698839	-0.333649	-0.318847	GMC	22
ENSG00000244144	RP11-757F18.3	non-coding	0.385635	26.4624	30.9192	0.628406	0.494669	0.497004	0.709898	0.341873	-0.483165	-0.541321	-0.247177	-0.123834	0.581072	0.604763	-0.0814921	-0.21523	-0.212895	0.0814921	-0.368025	-1.19306	-1.25122	-0.957075	-0.833732	-0.128827	-0.105136		3
ENSG00000263639	MSMB	protein_coding	58.9195	8.35655	9.7493	0.52099	0.384673	0.399737	0.709805	0.297883	-0.444146	-0.502076	-0.231284	-0.169318	0.443352	0.480969	-0.188815	-0.325131	-0.310068	0.188815	-0.411922	-1.15395	-1.21188	-0.941089	-0.879123	-0.266452	-0.228835	GMC	22
ENSG00000264785	RP11-311F12.2	non-coding	0.609493	40.39	44.0111	0.529473	0.316186	0.352951	0.709762	0.40167	-0.342837	-0.518669	-0.0585793	-0.0311261	0.54431	0.530077	-0.180289	-0.393576	-0.35681	0.165452	-0.308091	-1.0526	-1.22843	-0.768341	-0.740888	-0.165452	-0.179684	GMC	25
ENSG00000035664	DAPK2	protein_coding	2.40956	0	0	0.439808	0.400673	0.483563	0.709676	0.254506	-0.333799	-0.382198	-0.21077	-0.0188552	0.569649	0.513788	-0.269868	-0.309002	-0.226112	0.140027	-0.45517	-1.04348	-1.09187	-0.920446	-0.728531	-0.140027	-0.195888		18
ENSG00000265787	CYP4F35P	non-coding	2.10153	1.11421	5.84958	0.721609	0.507988	0.48779	0.709596	0.267052	-0.496739	-0.576888	-0.340597	-0.191951	0.610996	0.609216	0.0120122	-0.213621	-0.233818	-0.0120122	-0.454556	-1.21835	-1.2985	-1.06221	-0.91356	-0.110613	-0.112393		3
ENSG00000227070	RP11-191G24.1	non-coding	0.573465	7.52089	11.9777	0.451493	0.318727	0.364307	0.709532	0.421095	-0.379845	-0.395253	-0.0915224	-0.0650302	0.538045	0.520141	-0.258039	-0.390804	-0.345224	0.171487	-0.288437	-1.08938	-1.10479	-0.801054	-0.774562	-0.171487	-0.18939	GMC	22
ENSG00000166908	PIP4K2C	protein_coding	37.1635	0	0	0.329745	0.175874	0.216737	0.709494	0.539936	-0.174115	-0.272331	0.0921994	-0.0128513	0.431014	0.398908	-0.379749	-0.53362	-0.492757	0.169558	-0.169558	-0.883609	-0.981825	-0.617295	-0.722345	-0.278481	-0.310587	GMC	22
ENSG00000065621	GSTO2	protein_coding	4.71235	0	0	0.686928	0.687113	0.6354	0.709393	0.337837	-0.514444	-0.62577	-0.352767	-0.132868	0.576134	0.576504	-0.0224645	-0.0222793	-0.0739931	0.0222793	-0.371556	-1.22384	-1.33516	-1.06216	-0.842261	-0.133258	-0.132888		3
ENSG00000261437	RP11-22C11.2	non-coding	1.56237	16.7131	23.1198	0.659209	0.626167	0.63294	0.708965	0.400476	-0.545037	-0.588795	-0.314398	-0.151599	0.638504	0.595776	-0.0497557	-0.0827978	-0.0760245	0.0497557	-0.308488	-1.254	-1.29776	-1.02336	-0.860564	-0.0704601	-0.113189		3
ENSG00000166391	MOGAT2	protein_coding	0.615149	11.1421	39.8329	0.485147	0.424537	0.519453	0.708749	0.563337	-0.381616	-0.442252	-0.0855794	0.00162333	0.710161	0.624463	-0.225014	-0.285624	-0.190708	-0.00141245	-0.146824	-1.09178	-1.15241	-0.795741	-0.708538	0.00141245	-0.0856985		25
ENSG00000225205	AC093818.1	non-coding	2.82626	0	0.278552	0.565555	0.392718	0.543593	0.708586	0.276261	-0.367114	-0.460888	-0.270473	-0.0862879	0.620154	0.668507	-0.143031	-0.315868	-0.164993	0.0400791	-0.432325	-1.0757	-1.16947	-0.979059	-0.794874	-0.0884316	-0.0400791		3
ENSG00000133962	CATSPERB	protein_coding	1.99417	0	0.835655	0.264458	0.21366	0.366439	0.708572	0.625959	-0.122273	-0.238445	0.0664957	0.1741	0.503268	0.464567	-0.444114	-0.494912	-0.342132	0.0826128	-0.0826128	-0.830845	-0.947017	-0.642076	-0.534472	-0.205304	-0.244005		18
ENSG00000167861	HID1	protein_coding	88.259	0	0	0.601993	0.686411	0.649612	0.708474	0.366486	-0.485373	-0.519376	-0.324755	-0.0806746	0.60453	0.579782	-0.106482	-0.0220637	-0.0588623	0.0220637	-0.341989	-1.19385	-1.22785	-1.03323	-0.789149	-0.103944	-0.128693		3
ENSG00000176454	LPCAT4	protein_coding	33.6675	0	0	0.192634	-0.0227078	0.157876	0.708287	0.504167	-0.0450547	-0.0906811	0.13301	0.0188158	0.497262	0.365234	-0.515653	-0.730994	-0.550411	0.204119	-0.204119	-0.753341	-0.798968	-0.575277	-0.689471	-0.211024	-0.343052	GMC	25
ENSG00000145879	SPINK7	protein_coding	1.77427	14.7632	19.2201	0.546064	0.322156	0.306845	0.708213	0.300252	-0.439269	-0.511778	-0.221	-0.183216	0.485231	0.515625	-0.16215	-0.386058	-0.401368	0.16215	-0.407962	-1.14748	-1.21999	-0.929213	-0.891429	-0.222982	-0.192589	GMC	0
ENSG00000233834	AC005083.1	non-coding	2.98864	14.7632	17.5487	0.615641	0.549757	0.651841	0.708096	0.409231	-0.488502	-0.497967	-0.265845	-0.113631	0.66603	0.627456	-0.0924551	-0.158339	-0.0562555	0.0420663	-0.298865	-1.1966	-1.20606	-0.973941	-0.821727	-0.0420663	-0.0806398		3
ENSG00000166069	TMCO5A	protein_coding	0.112532	23.9554	61.8384	0.691826	0.485849	0.436253	0.707992	0.345823	-0.51835	-0.642406	-0.284022	-0.158839	0.5063	0.537583	-0.0161654	-0.222143	-0.271739	0.0161654	-0.362169	-1.22634	-1.3504	-0.992014	-0.866831	-0.201692	-0.170409		25
ENSG00000165929	TC2N	protein_coding	20.4226	0	0	0.368613	0.377534	0.438023	0.70739	0.464123	-0.180744	-0.328892	-0.073005	0.0837488	0.506584	0.503872	-0.338777	-0.329856	-0.269366	0.200806	-0.243267	-0.888134	-1.03628	-0.780395	-0.623641	-0.200806	-0.203518	GMC	18
ENSG00000229953	RP11-284F21.7	non-coding	0.863618	6.12813	8.6351	0.320694	0.161716	0.325187	0.707315	0.459003	-0.213876	-0.28902	0.0166175	0.0183697	0.540997	0.435369	-0.38662	-0.545598	-0.382128	0.166318	-0.248312	-0.921191	-0.996335	-0.690697	-0.688945	-0.166318	-0.271946	GMC	25
ENSG00000137309	HMGA1	protein_coding	73.2061	0	0	0.355649	0.447454	0.467624	0.70724	0.501274	-0.311983	-0.347058	-0.138017	0.0391898	0.491841	0.569558	-0.35159	-0.259786	-0.239616	0.137682	-0.205966	-1.01922	-1.0543	-0.845257	-0.66805	-0.215399	-0.137682		18
ENSG00000005022	SLC25A5	protein_coding	495.526	0	0	0.730054	0.49687	0.413486	0.706563	0.371622	-0.521993	-0.67643	-0.241084	-0.161104	0.484749	0.529294	0.0234915	-0.233184	-0.316568	-0.0234915	-0.358433	-1.25205	-1.40648	-0.971139	-0.891159	-0.245305	-0.20076		3
ENSG00000242472	IGHJ5	IG_gene	113.13	8.91365	8.91365	0.601027	0.486852	0.477957	0.706536	0.341576	-0.493872	-0.506537	-0.128565	-0.0791375	0.73458	0.956998	-0.355971	-0.470147	-0.479042	-0.250462	-0.615422	-1.45087	-1.46354	-1.08556	-1.03614	-0.222418	0.222418	PC	19
ENSG00000278908	RP11-523J2.1	non-coding	0.237936	26.7409	38.1616	0.725066	0.533241	0.54191	0.706517	0.229852	-0.493802	-0.618824	-0.32315	-0.184089	0.638494	0.603169	0.0185493	-0.191824	-0.183156	-0.0185493	-0.495214	-1.21887	-1.34389	-1.04822	-0.909155	-0.0865721	-0.121897		3
ENSG00000256340	ABCC6P1	non-coding	1.07723	0	8.91365	0.559084	0.528393	0.567044	0.706465	0.328041	-0.483346	-0.468751	-0.275503	-0.175157	0.655662	0.576797	-0.147381	-0.178073	-0.139421	0.0508039	-0.378425	-1.18981	-1.17522	-0.981969	-0.881622	-0.0508039	-0.129668		3
ENSG00000225279	RP11-536C5.2	non-coding	0.250069	36.4903	49.8607	0.406302	0.203036	0.259476	0.706353	0.387826	-0.341395	-0.405702	-0.0392277	-0.0380651	0.499927	0.482275	-0.30005	-0.503316	-0.446877	0.206426	-0.318527	-1.04775	-1.11205	-0.74558	-0.744418	-0.206426	-0.224078	GMC	25
ENSG00000261469	RP11-96D1.6	non-coding	2.08443	14.2061	18.3844	0.687578	0.6398	0.536742	0.706324	0.314878	-0.539517	-0.625653	-0.304131	-0.125206	0.567542	0.570067	-0.0187462	-0.0665242	-0.169581	0.0187462	-0.391446	-1.24584	-1.33198	-1.01045	-0.83153	-0.138782	-0.136257		3
ENSG00000132465	JCHAIN	protein_coding	317.354	0	0	0.60486	0.486685	0.494798	0.705994	0.363944	-0.501062	-0.512972	-0.137709	-0.0791547	0.752033	0.975511	-0.37065	-0.488826	-0.480713	-0.269517	-0.611567	-1.47657	-1.48848	-1.11322	-1.05467	-0.223478	0.223478	PC	19
ENSG00000267344	CTB-39G8.3	non-coding	3.40224	0	0	0.299116	0.0776469	0.242201	0.705869	0.562456	-0.1433	-0.21453	0.12824	0.103369	0.566539	0.462744	-0.406753	-0.628222	-0.463668	0.13933	-0.143413	-0.849169	-0.9204	-0.577629	-0.6025	-0.13933	-0.243125		25
ENSG00000049089	COL9A2	protein_coding	12.1781	0	0	0.455276	0.313948	0.512417	0.705849	0.409887	-0.304815	-0.36385	-0.064584	0.00609163	0.685671	0.618372	-0.250573	-0.391901	-0.193432	0.020178	-0.295962	-1.01066	-1.0697	-0.770433	-0.699757	-0.020178	-0.0874766		18
ENSG00000214530	STARD10	protein_coding	164.251	0	0	0.707161	0.646253	0.579753	0.705743	0.291366	-0.583657	-0.596906	-0.393389	-0.245031	0.578078	0.562509	0.00141864	-0.0609081	-0.127409	-0.00141864	-0.415796	-1.29082	-1.30407	-1.10055	-0.952192	-0.129083	-0.144653		3
ENSG00000171433	GLOD5	protein_coding	0.755419	19.2201	23.6769	0.7015	0.600129	0.582254	0.705733	0.362549	-0.518261	-0.597601	-0.271418	-0.146297	0.613498	0.614745	-0.0042328	-0.105604	-0.123479	0.0042328	-0.343184	-1.22399	-1.30333	-0.977151	-0.85203	-0.0922353	-0.090988		3
ENSG00000165092	ALDH1A1	protein_coding	352.882	0	0	0.78938	0.54606	0.520469	0.705579	0.357732	-0.504429	-0.628597	-0.2996	-0.215668	0.53692	0.571699	0.0838012	-0.24332	-0.268912	-0.0838012	-0.431649	-1.29381	-1.41798	-1.08898	-1.00505	-0.25246	-0.217681		3
ENSG00000211938	IGHV3-7	IG_gene	78.0077	2.22841	2.78552	0.607486	0.497257	0.477556	0.705517	0.353902	-0.489502	-0.523855	-0.137992	-0.0795136	0.709873	0.93596	-0.328474	-0.438703	-0.458404	-0.230443	-0.582058	-1.42546	-1.45982	-1.07395	-1.01547	-0.226088	0.226088	PC	19
ENSG00000225335	XXbac-B476C20.9	non-coding	1.07861	0	0	0.541409	0.444169	0.495413	0.705217	0.426801	-0.388575	-0.47436	-0.159605	-0.0723133	0.601802	0.539416	-0.163809	-0.261049	-0.209804	0.103416	-0.278416	-1.09379	-1.17958	-0.864822	-0.777531	-0.103416	-0.165801		3
ENSG00000232306	AC012485.2	non-coding	2.02364	22.5627	23.6769	0.696842	0.561808	0.592325	0.705104	0.305708	-0.502597	-0.633175	-0.299237	-0.143462	0.593948	0.581507	-0.00826204	-0.143296	-0.112779	0.00826204	-0.399397	-1.2077	-1.33828	-1.00434	-0.848566	-0.111156	-0.123598		3
ENSG00000110697	PITPNM1	protein_coding	14.25	0	0	0.219757	0.0595401	0.229185	0.704866	0.50025	-0.0779848	-0.114945	0.124287	0.120953	0.504006	0.492781	-0.48511	-0.645326	-0.475682	0.200861	-0.204616	-0.782851	-0.819812	-0.580579	-0.583913	-0.200861	-0.212086	GMC	22
ENSG00000171428	NAT1	protein_coding	2.2043	0	0.278552	0.558492	0.557476	0.560389	0.704723	0.551634	-0.366717	-0.507801	-0.094908	0.0375904	0.615253	0.589366	-0.146231	-0.147247	-0.144334	0.0894698	-0.153089	-1.07144	-1.21252	-0.799631	-0.667132	-0.0894698	-0.115356		3
ENSG00000171227	TMEM37	protein_coding	17.2044	0	0	0.635299	0.552733	0.512769	0.704498	0.364932	-0.500117	-0.524288	-0.159639	-0.118969	0.601989	0.583977	-0.0691986	-0.151764	-0.191729	0.0691986	-0.339566	-1.20462	-1.22879	-0.864137	-0.823466	-0.102509	-0.120521		3
ENSG00000228037	RP3-395M20.9	non-coding	2.63779	0.278552	0.278552	0.449196	0.389018	0.502209	0.704421	0.426658	-0.363274	-0.368551	-0.168943	-0.0875199	0.619763	0.521771	-0.255225	-0.315403	-0.202212	0.0846584	-0.277763	-1.0677	-1.07297	-0.873364	-0.791941	-0.0846584	-0.18265		3
ENSG00000158006	PAFAH2	protein_coding	11.6269	0	0	0.718833	0.565553	0.535332	0.704373	0.419061	-0.448706	-0.588492	-0.192862	-0.114352	0.567651	0.547976	0.0144606	-0.15328	-0.183501	-0.0144606	-0.299773	-1.16754	-1.30733	-0.911695	-0.833185	-0.151182	-0.170858		3
ENSG00000152292	SH2D6	protein_coding	0.815653	0.557103	10.585	0.691632	0.4986	0.512104	0.704364	0.240652	-0.499221	-0.624706	-0.230919	-0.151602	0.630684	0.613827	-0.0127319	-0.205764	-0.19226	0.0127319	-0.463712	-1.20359	-1.32907	-0.935283	-0.855966	-0.0736804	-0.090537		3
ENSG00000181171	FER1L6-AS1	non-coding	0.0414877	52.3677	90.2507	0.422472	0.222881	0.262973	0.703841	0.344831	-0.357659	-0.376057	-0.105854	-0.0812493	0.488783	0.522775	-0.281369	-0.480961	-0.440869	0.181066	-0.359011	-1.0615	-1.0799	-0.809695	-0.78509	-0.215058	-0.181066		#N/A
ENSG00000183134	PTGDR2	protein_coding	11.7357	0	0.557103	0.564064	0.481581	0.59636	0.703816	0.393402	-0.448626	-0.45834	-0.196734	-0.105646	0.721592	0.634888	-0.157529	-0.240011	-0.125233	-0.0177766	-0.32819	-1.17022	-1.17993	-0.918326	-0.827239	0.0177766	-0.0867041		3
ENSG00000241322	CDRT1	protein_coding	0.549146	0	8.07799	0.307814	0.133804	0.261776	0.703748	0.480709	-0.198419	-0.347933	0.0302809	0.0252557	0.495852	0.440718	-0.395934	-0.569944	-0.441972	0.207896	-0.223039	-0.902167	-1.05168	-0.673467	-0.678492	-0.207896	-0.26303	GMC	22
ENSG00000002079	MYH16	non-coding	0.103993	13.9276	72.9805	0.36301	0.290434	0.325789	0.703482	0.44693	-0.329223	-0.328703	-0.174161	-0.070929	0.402385	0.480179	-0.340471	-0.413048	-0.377693	0.223302	-0.256552	-1.0327	-1.03218	-0.877642	-0.774411	-0.301096	-0.223302		0
ENSG00000170819	BFSP2	protein_coding	0.116292	29.2479	59.61	0.479549	0.351682	0.398181	0.703287	0.48529	-0.380033	-0.454093	-0.0265195	0.0118203	0.643307	0.68803	-0.223738	-0.351605	-0.305106	0.0152575	-0.217997	-1.08332	-1.15738	-0.729807	-0.691467	-0.0599805	-0.0152575		22
ENSG00000260742	RP11-366L5.1	non-coding	0.72584	0.278552	5.57103	0.631639	0.564605	0.61175	0.703211	0.359731	-0.431472	-0.520325	-0.319316	-0.159516	0.589209	0.539703	-0.0715725	-0.138606	-0.0914619	0.0715725	-0.34348	-1.13468	-1.22354	-1.02253	-0.862728	-0.114003	-0.163508		3
ENSG00000181274	FRAT2	protein_coding	12.8603	0	0	0.39254	0.40256	0.457147	0.7032	0.530134	-0.284304	-0.368824	0.024632	0.0827812	0.635205	0.513975	-0.310661	-0.30064	-0.246053	0.0679955	-0.173066	-0.987505	-1.07202	-0.678568	-0.620419	-0.0679955	-0.189225		18
ENSG00000172663	TMEM134	protein_coding	14.4962	0	0	0.386199	0.456055	0.470978	0.702639	0.437141	-0.338944	-0.310275	-0.163884	-0.0456339	0.462075	0.442729	-0.31644	-0.246584	-0.231661	0.231661	-0.265498	-1.04158	-1.01291	-0.866523	-0.748272	-0.240563	-0.259909	GMC	18
ENSG00000175164	ABO	protein_coding	7.87232	0	0	0.533702	0.43123	0.527066	0.702444	0.314986	-0.381617	-0.494079	-0.189393	-0.0720619	0.64833	0.589131	-0.168742	-0.271214	-0.175378	0.054114	-0.387458	-1.08406	-1.19652	-0.891837	-0.774506	-0.054114	-0.113313		3
ENSG00000260019	LINC01992	non-coding	0.154783	44.5682	66.5738	0.388957	0.201689	0.28848	0.702429	0.456454	-0.345384	-0.371804	-0.0108079	-0.0343568	0.438832	0.453678	-0.313472	-0.500739	-0.413949	0.245974	-0.245974	-1.04781	-1.07423	-0.713237	-0.736785	-0.263597	-0.24875		10
ENSG00000257702	LBX2-AS1	non-coding	9.3178	0	0	0.517363	0.503129	0.60221	0.702402	0.445715	-0.340692	-0.405464	-0.156688	-0.0248244	0.680806	0.527016	-0.185039	-0.199273	-0.100191	0.0215961	-0.256687	-1.04309	-1.10787	-0.85909	-0.727226	-0.0215961	-0.175386		3
ENSG00000263400	TMEM220-AS1	non-coding	2.7297	0	0	0.644671	0.54213	0.528349	0.702343	0.318857	-0.46585	-0.511006	-0.319819	-0.19872	0.566092	0.578636	-0.0576717	-0.160213	-0.173994	0.0576717	-0.383486	-1.16819	-1.21335	-1.02216	-0.901063	-0.136251	-0.123706		3
ENSG00000134242	PTPN22	protein_coding	2.51471	0	0	0.392366	0.308422	0.497041	0.702317	0.44416	-0.206446	-0.288077	-0.0109291	0.0654038	0.748513	0.697204	-0.356147	-0.440091	-0.251472	-0.0461964	-0.304353	-0.954959	-1.03659	-0.759442	-0.683109	0.0461964	-0.0513089		32
ENSG00000198589	LRBA	protein_coding	9.00461	0	0	0.552882	0.407491	0.427372	0.702071	0.48273	-0.304515	-0.449778	-0.0381162	0.010369	0.533832	0.488394	-0.149189	-0.29458	-0.274699	0.149189	-0.219341	-1.00659	-1.15185	-0.740187	-0.691702	-0.168239	-0.213677		18
ENSG00000171302	CANT1	protein_coding	28.8795	0	0	0.374091	0.3896	0.473801	0.701847	0.566207	-0.258406	-0.329001	0.0441751	0.0869285	0.599948	0.523089	-0.327756	-0.312247	-0.228046	0.101899	-0.13564	-0.960253	-1.03085	-0.657672	-0.614919	-0.101899	-0.178758		18
ENSG00000189045	ANKDD1B	protein_coding	1.1353	0	0.278552	0.29523	0.103035	0.240961	0.701668	0.429744	-0.215161	-0.282534	0.0580303	0.0382727	0.523093	0.432917	-0.406438	-0.598632	-0.460706	0.178575	-0.271923	-0.916829	-0.984201	-0.643637	-0.663395	-0.178575	-0.26875	GMC	25
ENSG00000103449	SALL1	protein_coding	1.51886	3.62117	23.1198	0.475733	0.486762	0.633629	0.701586	0.39864	-0.320081	-0.358549	-0.196377	-0.0169133	0.685862	0.670214	-0.225853	-0.214824	-0.0679569	0.0157238	-0.302946	-1.02167	-1.06014	-0.897962	-0.718499	-0.0157238	-0.0313718		3
ENSG00000136052	SLC41A2	protein_coding	15.9059	0	0	0.628602	0.633617	0.605077	0.701318	0.409144	-0.425065	-0.593425	-0.221738	-0.0630437	0.55296	0.583906	-0.0727168	-0.0677016	-0.096241	0.0677016	-0.292174	-1.12638	-1.29474	-0.923056	-0.764362	-0.148359	-0.117412		3
ENSG00000244753	RPL15P21	non-coding	0.661567	14.4847	19.4986	0.567199	0.385351	0.476707	0.701198	0.231478	-0.443227	-0.479039	-0.302034	-0.200063	0.537472	0.562427	-0.133999	-0.315847	-0.224491	0.133999	-0.46972	-1.14443	-1.18024	-1.00323	-0.901261	-0.163726	-0.138771		22
ENSG00000167286	CD3D	protein_coding	5.27662	0	0	0.49334	0.387549	0.485636	0.700885	0.417555	-0.351959	-0.377223	-0.064809	-0.0489937	0.895827	0.771768	-0.402486	-0.508278	-0.410191	-0.194942	-0.478272	-1.24779	-1.27305	-0.960636	-0.944821	0.124059	-0.124059		32
ENSG00000250033	SLC7A11-AS1	non-coding	0.222654	22.2841	60.4457	0.475656	0.385994	0.381548	0.700855	0.289204	-0.376639	-0.419769	-0.227658	-0.0957888	0.438466	0.558982	-0.225199	-0.314861	-0.319307	0.141873	-0.411651	-1.07749	-1.12062	-0.928513	-0.796644	-0.262389	-0.141873		0
ENSG00000143036	SLC44A3	protein_coding	14.7614	0	0	0.601012	0.65287	0.64648	0.700681	0.397567	-0.460442	-0.554817	-0.246558	-0.052117	0.618684	0.598919	-0.0996687	-0.0478109	-0.0542006	0.0478109	-0.303115	-1.16112	-1.2555	-0.947239	-0.752798	-0.0819969	-0.101762		3
ENSG00000184305	CCSER1	protein_coding	0.401303	0	9.47075	0.505525	0.496031	0.578978	0.700645	0.33285	-0.302138	-0.374201	-0.234316	-0.0696268	0.584665	0.592672	-0.19512	-0.204614	-0.121668	0.107974	-0.367796	-1.00278	-1.07485	-0.934962	-0.770272	-0.11598	-0.107974		3
ENSG00000261209	SULT1C2P2	non-coding	0.6227	36.2117	37.3259	0.530569	0.357816	0.373193	0.70054	0.359149	-0.431144	-0.517	-0.160177	-0.0731788	0.586303	0.534446	-0.169971	-0.342724	-0.327348	0.114238	-0.341391	-1.13168	-1.21754	-0.860717	-0.773719	-0.114238	-0.166094		25
ENSG00000167106	FAM102A	protein_coding	76.1567	0	0	0.406806	0.157675	0.238242	0.700539	0.378596	-0.23889	-0.339889	-0.06976	-0.0905741	0.421496	0.480809	-0.293733	-0.542864	-0.462297	0.21973	-0.321943	-0.939428	-1.04043	-0.770299	-0.791113	-0.279042	-0.21973	GMC	22
ENSG00000266283	RP11-627G18.1	non-coding	1.78139	7.79944	8.91365	0.621408	0.52742	0.514383	0.700499	0.404305	-0.396816	-0.593527	-0.175377	-0.0741472	0.588216	0.571469	-0.0790917	-0.17308	-0.186116	0.0790917	-0.296195	-1.09732	-1.29403	-0.875877	-0.774647	-0.112284	-0.12903		3
ENSG00000259925	CTA-363E6.2	non-coding	0.303245	25.9053	43.7326	0.449236	0.398829	0.565418	0.700488	0.459147	-0.356967	-0.415843	-0.126551	0.0135196	0.673799	0.595287	-0.251252	-0.301659	-0.13507	0.0266888	-0.241342	-1.05745	-1.11633	-0.827039	-0.686969	-0.0266888	-0.105202		0
ENSG00000230638	RP11-486B10.4	non-coding	0.518206	9.7493	23.3983	0.576539	0.516976	0.578264	0.700378	0.306262	-0.462131	-0.469572	-0.317638	-0.120316	0.56009	0.601954	-0.123839	-0.183402	-0.122113	0.0984238	-0.394115	-1.16251	-1.16995	-1.01802	-0.820694	-0.140287	-0.0984238		3
ENSG00000186314	PRELID2	protein_coding	2.06659	0	0	0.578887	0.585751	0.55498	0.700161	0.397036	-0.408966	-0.45687	-0.281765	-0.0911058	0.562587	0.569569	-0.121274	-0.11441	-0.145181	0.11441	-0.303125	-1.10913	-1.15703	-0.981926	-0.791267	-0.137573	-0.130591		3
ENSG00000265800	RP11-649A18.5	non-coding	0.625317	15.0418	19.7772	0.403004	0.225908	0.333416	0.700015	0.458062	-0.252451	-0.335564	-0.0413006	0.0037371	0.485813	0.533761	-0.297012	-0.474107	-0.3666	0.166254	-0.241953	-0.952467	-1.03558	-0.741316	-0.696278	-0.214202	-0.166254	GMC	22
ENSG00000211899	IGHM	IG_gene	272.468	0	0	0.619695	0.51489	0.510217	0.699399	0.339929	-0.519876	-0.527313	-0.165793	-0.0775139	0.690577	0.903183	-0.283488	-0.388293	-0.392966	-0.203785	-0.563254	-1.42306	-1.4305	-1.06898	-0.980697	-0.212606	0.203785	PC	19
ENSG00000111412	C12orf49	protein_coding	9.81681	0	0	0.595997	0.588058	0.571228	0.699226	0.443787	-0.386823	-0.562807	-0.161346	-0.00301012	0.607583	0.571233	-0.103229	-0.111168	-0.127998	0.0916429	-0.255439	-1.08605	-1.26203	-0.860572	-0.702236	-0.0916429	-0.127993		3
ENSG00000175348	TMEM9B	protein_coding	30.588	0	0	0.550436	0.45938	0.458955	0.699049	0.431311	-0.296998	-0.464732	-0.0696071	0.0344079	0.551698	0.493958	-0.148613	-0.239669	-0.240093	0.147351	-0.267737	-0.996047	-1.16378	-0.768656	-0.664641	-0.147351	-0.205091		18
ENSG00000136541	ERMN	protein_coding	1.02403	0.835655	6.96379	0.585484	0.447857	0.460018	0.698975	0.330799	-0.413607	-0.525106	-0.206088	-0.0733466	0.607712	0.633868	-0.113491	-0.251118	-0.238958	0.0651075	-0.368177	-1.11258	-1.22408	-0.905063	-0.772322	-0.0912639	-0.0651075		3
ENSG00000116260	QSOX1	protein_coding	73.2413	0	0	0.273344	0.179427	0.275691	0.698691	0.622246	-0.121906	-0.188304	0.186973	0.136677	0.507768	0.392334	-0.425347	-0.519264	-0.423	0.0764447	-0.0764447	-0.820597	-0.886994	-0.511718	-0.562014	-0.190923	-0.306357		25
ENSG00000165591	FAAH2	protein_coding	5.35849	0.278552	0.278552	0.565044	0.656297	0.631595	0.698309	0.311913	-0.428914	-0.526503	-0.267182	-0.0452302	0.61477	0.625646	-0.133265	-0.0420117	-0.0667141	0.0420117	-0.386396	-1.12722	-1.22481	-0.96549	-0.743539	-0.0835383	-0.0726629		3
ENSG00000244067	GSTA2	protein_coding	7.17219	13.0919	16.9916	0.715424	0.607474	0.504217	0.698226	0.30231	-0.533356	-0.679201	-0.311971	-0.206196	0.558294	0.631261	0.0171977	-0.10795	-0.211206	-0.0171977	-0.413113	-1.24878	-1.39462	-1.02739	-0.92162	-0.15713	-0.0841629		1
ENSG00000211966	IGHV5-51	IG_gene	78.125	4.73538	5.29248	0.609028	0.501718	0.482064	0.698073	0.341679	-0.506628	-0.519185	-0.141655	-0.0723368	0.722914	0.947261	-0.338232	-0.445543	-0.465196	-0.249187	-0.605581	-1.45389	-1.46645	-1.08892	-1.0196	-0.224346	0.224346	PC	19
ENSG00000230118	AC092569.2	non-coding	1.94545	24.234	24.234	0.6243	0.555071	0.600104	0.697604	0.299593	-0.430711	-0.507392	-0.312629	-0.108828	0.53498	0.574775	-0.0733042	-0.142534	-0.0975004	0.0733042	-0.398011	-1.12831	-1.205	-1.01023	-0.806433	-0.162625	-0.12283		3
ENSG00000275897	RP11-94C24.13	non-coding	0.563125	3.89972	23.3983	0.675129	0.574604	0.530448	0.697489	0.263936	-0.50627	-0.649562	-0.317095	-0.173838	0.57163	0.556924	-0.0223601	-0.122885	-0.167041	0.0223601	-0.433552	-1.20376	-1.34705	-1.01458	-0.871326	-0.125859	-0.140565		3
ENSG00000107159	CA9	protein_coding	459.001	0	0	0.69016	0.720594	0.602865	0.697433	0.334524	-0.553845	-0.615405	-0.390809	-0.19313	0.498592	0.532269	-0.0304343	0.0231611	-0.117729	-0.0231611	-0.386071	-1.27444	-1.336	-1.1114	-0.913724	-0.222002	-0.188325		3
ENSG00000215895	RP11-334L9.1	non-coding	0.327396	1.94986	23.1198	0.474831	0.395574	0.483809	0.697417	0.443218	-0.353035	-0.400673	-0.142983	-0.0534538	0.59511	0.577802	-0.222586	-0.301843	-0.213608	0.102307	-0.254199	-1.05045	-1.09809	-0.8404	-0.750871	-0.102307	-0.119615		18
ENSG00000143153	ATP1B1	protein_coding	268.405	0	0	0.769513	0.603032	0.526804	0.697373	0.330134	-0.522273	-0.665099	-0.304684	-0.13998	0.524666	0.601446	0.0721409	-0.166481	-0.242709	-0.0721409	-0.43938	-1.29179	-1.43461	-1.0742	-0.909493	-0.244848	-0.168067		3
ENSG00000234602	MCIDAS	protein_coding	1.72469	17.5487	24.7911	0.638657	0.637527	0.624853	0.69708	0.407337	-0.489524	-0.598345	-0.302172	-0.135784	0.614966	0.556994	-0.0584234	-0.0595533	-0.0722273	0.0584234	-0.289743	-1.1866	-1.29542	-0.999252	-0.832864	-0.0821146	-0.140086		3
ENSG00000280924	LINC00628	non-coding	0.153974	28.1337	54.8747	0.412141	0.445244	0.434988	0.696665	0.491769	-0.347213	-0.382684	-0.125585	-0.00392246	0.501917	0.533716	-0.284525	-0.251421	-0.261677	0.16295	-0.204896	-1.04388	-1.07935	-0.82225	-0.700588	-0.194749	-0.16295		10
ENSG00000257093	KIAA1147	protein_coding	25.0945	0	0	0.43945	0.324039	0.349972	0.696578	0.3549	-0.239601	-0.430528	-0.0608512	-0.0293543	0.499957	0.447837	-0.257128	-0.372539	-0.346605	0.196621	-0.341678	-0.936179	-1.12711	-0.757429	-0.725932	-0.196621	-0.24874	GMC	25
ENSG00000095066	HOOK2	protein_coding	30.0482	0	0	0.558339	0.584558	0.627169	0.69656	0.368633	-0.424998	-0.445038	-0.274192	-0.107073	0.611021	0.540896	-0.138221	-0.112002	-0.0693908	0.0693908	-0.327927	-1.12156	-1.1416	-0.970751	-0.803633	-0.0855386	-0.155664		3
ENSG00000033170	FUT8	protein_coding	16.8175	0	0	0.519335	0.578019	0.583152	0.696507	0.502386	-0.347213	-0.478418	-0.0920607	0.0173439	0.636866	0.587601	-0.177172	-0.118489	-0.113355	0.0596412	-0.194121	-1.04372	-1.17493	-0.788568	-0.679163	-0.0596412	-0.108906		3
ENSG00000263588	RP11-595B24.2	non-coding	1.86275	22.2841	22.8412	0.712072	0.59277	0.541179	0.696497	0.382866	-0.534095	-0.563786	-0.319711	-0.224087	0.597794	0.616905	0.0155742	-0.119301	-0.170892	-0.0155742	-0.329206	-1.24617	-1.27586	-1.03178	-0.936158	-0.114277	-0.0951669		3
ENSG00000187510	PLEKHG7	protein_coding	0.440084	14.4847	27.2981	0.651118	0.46465	0.560962	0.696433	0.349467	-0.439227	-0.521399	-0.161874	-0.0490449	0.694876	0.691369	-0.0453152	-0.231784	-0.135471	0.00155745	-0.346966	-1.13566	-1.21783	-0.858307	-0.745478	-0.00155745	-0.0050647		3
ENSG00000111679	PTPN6	protein_coding	17.3175	0	0	0.408454	0.355662	0.470538	0.696362	0.615644	-0.255755	-0.298662	0.164563	0.168928	0.763439	0.650297	-0.354985	-0.407777	-0.292901	-0.0670773	-0.147794	-1.01919	-1.0621	-0.598876	-0.594511	0.0670773	-0.113142		3
ENSG00000249096	RP11-290F5.1	non-coding	0.888036	1.39276	10.3064	0.536309	0.437817	0.5047	0.696245	0.453573	-0.4433	-0.460611	-0.0758536	-0.0129017	0.724009	0.856146	-0.319837	-0.418329	-0.351446	-0.159901	-0.402573	-1.29945	-1.31676	-0.932	-0.869048	-0.132137	0.132137		19
ENSG00000179361	ARID3B	protein_coding	7.32206	0	0	0.384062	0.386407	0.426252	0.695707	0.345648	-0.28181	-0.294372	-0.167054	-0.0369668	0.507764	0.554955	-0.311645	-0.3093	-0.269454	0.140752	-0.350059	-0.977517	-0.990079	-0.862761	-0.732674	-0.187943	-0.140752		18
ENSG00000211941	IGHV3-11	IG_gene	30.3669	7.24234	9.1922	0.589128	0.501455	0.48908	0.695687	0.357501	-0.490429	-0.493844	-0.13739	-0.0812833	0.713106	0.934061	-0.344933	-0.432606	-0.444981	-0.238374	-0.576559	-1.42449	-1.4279	-1.07145	-1.01534	-0.220955	0.220955	PC	19
ENSG00000261189	RP3-512B11.3	non-coding	1.47501	0.278552	1.39276	0.565636	0.54235	0.582752	0.695657	0.332873	-0.421437	-0.487303	-0.324958	-0.150559	0.514373	0.531231	-0.13002	-0.153307	-0.112904	0.112904	-0.362783	-1.11709	-1.18296	-1.02061	-0.846216	-0.181284	-0.164425		3
ENSG00000255468	RP11-867G23.8	non-coding	9.20388	0	0.278552	0.702345	0.649638	0.581887	0.695571	0.303295	-0.560652	-0.639289	-0.37001	-0.191359	0.630897	0.583386	0.00677412	-0.0527068	-0.120458	-0.00677412	-0.39905	-1.263	-1.34163	-1.07235	-0.893704	-0.071448	-0.118959		3
ENSG00000131910	NR0B2	protein_coding	28.9902	7.52089	12.5348	0.701236	0.564316	0.545367	0.695477	0.299416	-0.509302	-0.581047	-0.386073	-0.179325	0.513056	0.609883	0.00575918	-0.13692	-0.155869	-0.00575918	-0.401819	-1.21054	-1.28228	-1.08731	-0.880561	-0.18818	-0.0913528		3
ENSG00000162366	PDZK1IP1	protein_coding	44.7133	0.835655	1.67131	0.468881	0.592004	0.613776	0.695366	0.459453	-0.410755	-0.483657	-0.115486	0.0739563	0.656217	0.639391	-0.226485	-0.103362	-0.08159	0.039149	-0.235913	-1.10612	-1.17902	-0.810852	-0.62141	-0.039149	-0.0559748		3
ENSG00000204531	POU5F1	protein_coding	8.08848	0	0	0.615837	0.532983	0.595057	0.695285	0.264462	-0.436013	-0.545507	-0.287401	-0.122296	0.598587	0.618011	-0.0794481	-0.162302	-0.100228	0.0772742	-0.430823	-1.1313	-1.24079	-0.982686	-0.817581	-0.0966979	-0.0772742		3
ENSG00000139163	ETNK1	protein_coding	21.4279	0	0	0.296782	0.0758253	0.262062	0.695256	0.50774	-0.0978727	-0.232733	0.102683	0.0681733	0.503121	0.389953	-0.398474	-0.619431	-0.433194	0.187516	-0.187516	-0.793129	-0.927989	-0.592573	-0.627083	-0.192134	-0.305303	GMC	25
ENSG00000276116	FUT8-AS1	non-coding	2.16363	0.278552	0.278552	0.515957	0.496585	0.554072	0.695098	0.420629	-0.386613	-0.464769	-0.131563	-0.0705939	0.618645	0.568822	-0.179141	-0.198513	-0.141026	0.0764535	-0.274469	-1.08171	-1.15987	-0.826661	-0.765692	-0.0764535	-0.126276		3
ENSG00000079462	PAFAH1B3	protein_coding	13.3014	0	0	0.348461	0.363212	0.458522	0.695051	0.620031	-0.256682	-0.254208	0.0206464	0.0250652	0.63572	0.517222	-0.34659	-0.331839	-0.236529	0.0593307	-0.0750203	-0.951733	-0.949259	-0.674405	-0.669986	-0.0593307	-0.177829		18
ENSG00000213801	ZNF321P	non-coding	7.7263	0	0	0.622454	0.593972	0.625148	0.694772	0.359997	-0.413004	-0.568719	-0.229988	-0.100665	0.63482	0.549495	-0.0723177	-0.1008	-0.0696242	0.0599521	-0.334775	-1.10778	-1.26349	-0.92476	-0.795437	-0.0599521	-0.145277		3
ENSG00000240041	IGHJ4	IG_gene	415.77	1.67131	1.67131	0.60842	0.498517	0.499072	0.694364	0.334504	-0.514941	-0.513634	-0.139643	-0.07947	0.727986	0.965682	-0.357262	-0.467165	-0.466611	-0.271318	-0.631179	-1.48062	-1.47932	-1.10532	-1.04515	-0.237697	0.237697	PC	19
ENSG00000143297	FCRL5	protein_coding	1.04378	2.78552	25.6267	0.569345	0.469632	0.535947	0.694176	0.399517	-0.463047	-0.482555	-0.0822533	-0.0240049	0.782706	0.931772	-0.362427	-0.462139	-0.395825	-0.237596	-0.532254	-1.39482	-1.41433	-1.01402	-0.955776	-0.149066	0.149066		19
ENSG00000159314	ARHGAP27	protein_coding	11.0414	0	0	0.192569	0.00376544	0.218795	0.694088	0.61969	-0.00501889	-0.103909	0.274574	0.211649	0.591515	0.453589	-0.501518	-0.690322	-0.475293	0.0743981	-0.0743981	-0.699107	-0.797996	-0.419514	-0.482439	-0.102573	-0.240499		25
ENSG00000182240	BACE2	protein_coding	22.2104	0	0	0.332631	0.363786	0.464226	0.693954	0.508732	-0.181975	-0.294708	0.00657131	0.0728804	0.559565	0.508649	-0.361323	-0.330168	-0.229728	0.134389	-0.185223	-0.875929	-0.988662	-0.687383	-0.621074	-0.134389	-0.185305		18
ENSG00000211937	IGHV2-5	IG_gene	58.5043	8.35655	9.1922	0.601902	0.506966	0.476264	0.693928	0.354092	-0.5139	-0.531917	-0.15807	-0.0953701	0.717395	0.937126	-0.335224	-0.430159	-0.460862	-0.243197	-0.583034	-1.45103	-1.46904	-1.0952	-1.0325	-0.21973	0.21973	PC	19
ENSG00000157184	CPT2	protein_coding	13.405	0	0	0.603411	0.445165	0.421098	0.693678	0.470026	-0.398558	-0.535663	-0.0618978	-0.0287521	0.533644	0.466114	-0.0902676	-0.248513	-0.27258	0.0902676	-0.223653	-1.09224	-1.22934	-0.755576	-0.72243	-0.160034	-0.227564		3
ENSG00000171970	ZNF57	protein_coding	10.6066	0	0	0.787596	0.569843	0.513279	0.693415	0.301667	-0.516288	-0.692897	-0.291916	-0.183341	0.573372	0.578642	0.0941812	-0.217754	-0.274317	-0.0941812	-0.48593	-1.30388	-1.48049	-1.07951	-0.970938	-0.214224	-0.208955		3
ENSG00000132749	TESMIN	protein_coding	0.770899	0	1.67131	0.534373	0.557789	0.650475	0.693232	0.495981	-0.357769	-0.456087	-0.156017	-0.0237417	0.676585	0.563044	-0.158859	-0.135443	-0.0427575	0.0166469	-0.197251	-1.051	-1.14932	-0.849249	-0.716974	-0.0166469	-0.130189		3
ENSG00000110195	FOLR1	protein_coding	10.4944	1.94986	7.24234	0.693563	0.622157	0.511777	0.693043	0.310908	-0.587348	-0.538342	-0.348949	-0.183917	0.579017	0.620524	0.000519802	-0.0714064	-0.181786	-0.000519802	-0.382655	-1.28091	-1.2319	-1.04251	-0.877481	-0.114546	-0.073039		3
ENSG00000129353	SLC44A2	protein_coding	106.248	0	0	0.486157	0.353463	0.383213	0.692942	0.49833	-0.262146	-0.361088	-0.0396144	0.0247038	0.538254	0.412221	-0.206785	-0.339478	-0.309729	0.154688	-0.194612	-0.955088	-1.05403	-0.732556	-0.668238	-0.154688	-0.280721	GMC	25
ENSG00000272264	RP11-92K15.3	non-coding	1.17585	7.79944	8.91365	0.538093	0.579904	0.528576	0.692829	0.34752	-0.501074	-0.488391	-0.269397	-0.0854805	0.574821	0.605874	-0.154736	-0.112925	-0.164252	0.0869551	-0.345309	-1.1939	-1.18122	-0.962226	-0.778309	-0.118007	-0.0869551		3
ENSG00000088386	SLC15A1	protein_coding	0.508604	5.84958	23.9554	0.594839	0.453145	0.591746	0.69276	0.347927	-0.421327	-0.486991	-0.251861	-0.128809	0.556379	0.540122	-0.0979214	-0.239615	-0.101015	0.0979214	-0.344833	-1.11409	-1.17975	-0.944621	-0.82157	-0.136382	-0.152639		0
ENSG00000159733	ZFYVE28	protein_coding	4.60769	0	0	0.783391	0.443712	0.513509	0.692641	0.285441	-0.467541	-0.579304	-0.252665	-0.183586	0.601694	0.591111	0.0907501	-0.339679	-0.269883	-0.0907501	-0.497951	-1.25093	-1.3627	-1.03606	-0.966977	-0.181698	-0.19228		3
ENSG00000163072	NOSTRIN	protein_coding	16.6539	0	0	0.596976	0.459528	0.513405	0.692614	0.292484	-0.278737	-0.452927	-0.27291	-0.139834	0.523435	0.547748	-0.0956382	-0.233086	-0.179209	0.0956382	-0.40013	-0.971351	-1.14554	-0.965524	-0.832448	-0.16918	-0.144866		3
ENSG00000256802	RP11-680F8.1	non-coding	1.42979	0.278552	1.67131	0.593581	0.40353	0.401787	0.692488	0.397718	-0.437994	-0.510991	-0.181566	-0.156188	0.56777	0.4823	-0.0989074	-0.288958	-0.290701	0.0989074	-0.29477	-1.13048	-1.20348	-0.874054	-0.848676	-0.124718	-0.210188		25
ENSG00000139722	VPS37B	protein_coding	29.7279	0	0	0.432461	0.466209	0.49694	0.6923	0.394924	-0.294519	-0.405304	-0.180573	0.0465384	0.477048	0.535871	-0.25984	-0.226091	-0.19536	0.156429	-0.297377	-0.98682	-1.0976	-0.872874	-0.645762	-0.215252	-0.156429	GMC	18
ENSG00000087586	AURKA	protein_coding	4.26271	0	0	0.400968	0.261312	0.366621	0.691945	0.738956	-0.314796	-0.358357	0.0293321	0.03924	0.521406	0.484965	-0.337988	-0.477644	-0.372335	-0.0470112	0.0470112	-1.05375	-1.09731	-0.709624	-0.699716	-0.21755	-0.253991		10
ENSG00000172071	EIF2AK3	protein_coding	17.0231	0	0	0.532509	0.55375	0.526898	0.691765	0.40569	-0.36881	-0.476195	-0.164945	-0.00838162	0.571919	0.621983	-0.159256	-0.138015	-0.164867	0.0697825	-0.286076	-1.06058	-1.16796	-0.85671	-0.700147	-0.119846	-0.0697825		3
ENSG00000157600	TMEM164	protein_coding	15.2608	0	0	0.527193	0.582897	0.582636	0.691666	0.494742	-0.361012	-0.501605	-0.11312	0.0298094	0.609927	0.526032	-0.164473	-0.108769	-0.10903	0.0817389	-0.196924	-1.05268	-1.19327	-0.804786	-0.661857	-0.0817389	-0.165634		3
ENSG00000257084	U47924.27	non-coding	9.85858	13.0919	14.2061	0.64272	0.613455	0.627733	0.691507	0.296717	-0.506985	-0.605697	-0.32848	-0.107765	0.602977	0.597528	-0.0487871	-0.0780518	-0.0637741	0.0487871	-0.39479	-1.19849	-1.2972	-1.01999	-0.799272	-0.0885298	-0.0939794		3
ENSG00000224081	SLC44A3-AS1	non-coding	0.99511	0	0.278552	0.500581	0.408535	0.575139	0.691469	0.416178	-0.307545	-0.390378	-0.132354	0.00466281	0.652623	0.591542	-0.190888	-0.282934	-0.11633	0.0388466	-0.275292	-0.999014	-1.08185	-0.823823	-0.686807	-0.0388466	-0.0999275		3
ENSG00000185522	LMNTD2	protein_coding	8.95827	0	0	0.65594	0.571723	0.617371	0.691038	0.254774	-0.509267	-0.536642	-0.320166	-0.183039	0.61781	0.579719	-0.0350981	-0.119315	-0.0736668	0.0350981	-0.436264	-1.2003	-1.22768	-1.0112	-0.874076	-0.0732276	-0.111319		3
ENSG00000217801	RP11-465B22.3	non-coding	1.9172	0	1.11421	0.504766	0.519055	0.623047	0.690972	0.296886	-0.429164	-0.41207	-0.35877	-0.155862	0.586992	0.602721	-0.186206	-0.171917	-0.0679249	0.0679249	-0.394086	-1.12014	-1.10304	-1.04974	-0.846834	-0.10398	-0.0882503		3
ENSG00000197822	OCLN	protein_coding	5.36048	0	8.07799	0.659012	0.668566	0.614565	0.690931	0.325914	-0.478545	-0.602124	-0.305257	-0.107254	0.544364	0.589756	-0.0319184	-0.0223651	-0.0763656	0.0223651	-0.365017	-1.16948	-1.29305	-0.996188	-0.798185	-0.146567	-0.101175		3
ENSG00000256612	CYP2B7P	non-coding	0.916046	0.278552	4.17827	0.446391	0.217403	0.328299	0.690864	0.310757	-0.289997	-0.409413	-0.050398	-0.0635119	0.572897	0.49026	-0.244473	-0.473461	-0.362565	0.117967	-0.380107	-0.980861	-1.10028	-0.741262	-0.754376	-0.117967	-0.200605		25
ENSG00000100918	REC8	protein_coding	42.0975	0	0	0.470533	0.521265	0.555431	0.690812	0.473227	-0.384725	-0.34696	-0.235921	-0.064233	0.552914	0.503226	-0.220278	-0.169547	-0.135381	0.135381	-0.217585	-1.07554	-1.03777	-0.926733	-0.755045	-0.137898	-0.187586		3
ENSG00000211945	IGHV1-18	IG_gene	62.8231	4.45682	5.84958	0.602211	0.514107	0.481754	0.690546	0.333449	-0.491831	-0.49941	-0.131337	-0.0569367	0.742551	0.947898	-0.345687	-0.433791	-0.466143	-0.257352	-0.614449	-1.43973	-1.44731	-1.07923	-1.00483	-0.205347	0.205347	PC	19
ENSG00000211949	IGHV3-23	IG_gene	140.07	0.835655	1.11421	0.597846	0.507509	0.492607	0.690418	0.328518	-0.505635	-0.515896	-0.127442	-0.0901559	0.713693	0.94929	-0.351444	-0.441781	-0.456683	-0.258872	-0.620772	-1.45493	-1.46519	-1.07673	-1.03945	-0.235597	0.235597	PC	19
ENSG00000241755	IGKV1-9	IG_gene	44.5007	5.57103	6.12813	0.630721	0.511644	0.493336	0.690302	0.314843	-0.517696	-0.542771	-0.17069	-0.100511	0.718182	0.923463	-0.292742	-0.411819	-0.430127	-0.233161	-0.60862	-1.44116	-1.46623	-1.09415	-1.02397	-0.205281	0.205281	PC	19
ENSG00000015133	CCDC88C	protein_coding	8.63392	0	0	0.540786	0.609527	0.666161	0.690213	0.383689	-0.405154	-0.467983	-0.227818	-0.0363288	0.709195	0.640583	-0.168409	-0.0996681	-0.0430339	-0.0189819	-0.325506	-1.11435	-1.17718	-0.937013	-0.745524	0.0189819	-0.0686126		3
ENSG00000057657	PRDM1	protein_coding	5.4264	0	0	0.414646	0.332281	0.479041	0.690131	0.408504	-0.309452	-0.316992	-0.08511	0.0386487	0.674787	0.747784	-0.333139	-0.415503	-0.268744	-0.0576534	-0.339281	-1.05724	-1.06478	-0.832895	-0.709136	-0.0729975	0.0576534		19
ENSG00000171889	MIR31HG	non-coding	1.1667	16.156	18.663	0.566427	0.555203	0.616352	0.690116	0.379734	-0.421	-0.480117	-0.272592	-0.0942982	0.624782	0.61712	-0.123689	-0.134913	-0.0737642	0.0653334	-0.310382	-1.11112	-1.17023	-0.962708	-0.784414	-0.0653334	-0.0729962		3
ENSG00000116218	NPHS2	protein_coding	0.1134	35.9331	62.6741	0.409419	0.228783	0.230483	0.689881	0.358761	-0.334623	-0.387713	-0.0840661	-0.0724566	0.474226	0.488467	-0.280461	-0.461098	-0.459398	0.201414	-0.33112	-1.0245	-1.07759	-0.773947	-0.762337	-0.215655	-0.201414		25
ENSG00000135100	HNF1A	protein_coding	3.82784	0	3.62117	0.591078	0.656878	0.619498	0.689857	0.386407	-0.485478	-0.560217	-0.258047	-0.0952459	0.604839	0.546575	-0.098779	-0.0329788	-0.0703593	0.0329788	-0.303449	-1.17533	-1.25007	-0.947904	-0.785103	-0.085018	-0.143282		3
ENSG00000170128	GPR25	protein_coding	0.791379	12.8134	21.4485	0.571426	0.46271	0.53756	0.689741	0.365525	-0.423131	-0.494184	-0.118476	-0.0831376	0.83804	0.785405	-0.266614	-0.37533	-0.300479	-0.148298	-0.472515	-1.26117	-1.33222	-0.956515	-0.921177	0.0526348	-0.0526348		19
ENSG00000172461	FUT9	protein_coding	7.9365	4.17827	20.8914	0.63414	0.521513	0.620206	0.68973	0.355757	-0.436239	-0.506441	-0.246899	-0.113172	0.683594	0.660443	-0.0555896	-0.168217	-0.0695236	0.00613594	-0.333973	-1.12597	-1.19617	-0.936629	-0.802902	-0.00613594	-0.0292866		3
ENSG00000196167	COLCA1	non-coding	22.5362	0	0	0.660716	0.601673	0.589425	0.689462	0.28885	-0.50536	-0.551025	-0.365279	-0.21765	0.662768	0.638955	-0.0287463	-0.087789	-0.100038	0.0266945	-0.400613	-1.19482	-1.24049	-1.05474	-0.907112	-0.0266945	-0.0505072		3
ENSG00000269097	TPRG1LP1	non-coding	0.988637	12.8134	23.3983	0.447714	0.162689	0.239719	0.689246	0.277362	-0.373799	-0.396762	-0.11202	-0.122977	0.480036	0.43226	-0.241532	-0.526558	-0.449528	0.20921	-0.411884	-1.06305	-1.08601	-0.801267	-0.812224	-0.20921	-0.256986	GMC	25
ENSG00000235545	RP11-230B22.1	non-coding	0.483524	3.62117	10.0279	0.430954	0.301189	0.379039	0.689086	0.475233	-0.292694	-0.331266	-0.131589	-0.118411	0.548513	0.460524	-0.258132	-0.387897	-0.310047	0.140574	-0.213854	-0.98178	-1.02035	-0.820675	-0.807497	-0.140574	-0.228562		22
ENSG00000099219	ERMP1	protein_coding	10.8477	0	0	0.653292	0.415003	0.4428	0.688897	0.46898	-0.335581	-0.513744	-0.107869	-0.0837979	0.566347	0.504702	-0.0356049	-0.273894	-0.246097	0.0356049	-0.219917	-1.02448	-1.20264	-0.796766	-0.772694	-0.12255	-0.184195		3
ENSG00000233529	HCG21	non-coding	0.885961	27.2981	30.9192	0.462119	0.346231	0.355927	0.688659	0.331694	-0.362883	-0.385504	-0.213024	-0.0897629	0.419457	0.444395	-0.22654	-0.342428	-0.332732	0.22654	-0.356965	-1.05154	-1.07416	-0.901684	-0.778422	-0.269203	-0.244264	GMC	22
ENSG00000237737	DCTN1-AS1	non-coding	0.22501	3.06407	33.1476	0.431593	0.299598	0.469347	0.688597	0.501018	-0.302296	-0.370119	-0.0508242	0.0181893	0.629554	0.533137	-0.257004	-0.388999	-0.21925	0.0590433	-0.187579	-0.990893	-1.05872	-0.739421	-0.670408	-0.0590433	-0.155459		10
ENSG00000158125	XDH	protein_coding	0.370594	9.1922	38.4401	0.456778	0.379165	0.542447	0.688535	0.364473	-0.385796	-0.385731	-0.187931	-0.0387229	0.523459	0.566722	-0.231757	-0.309371	-0.146088	0.121813	-0.324063	-1.07433	-1.07427	-0.876467	-0.727258	-0.165076	-0.121813		0
ENSG00000013725	CD6	protein_coding	2.7053	0	0	0.469237	0.450825	0.555383	0.687959	0.43755	-0.342912	-0.320689	-0.0911796	-0.0256371	0.858633	0.774768	-0.389396	-0.407808	-0.30325	-0.170674	-0.421082	-1.20154	-1.17932	-0.949812	-0.88427	0.083865	-0.083865		32
ENSG00000176040	TMPRSS7	protein_coding	0.205925	21.1699	37.6045	0.672189	0.58296	0.566281	0.687823	0.25695	-0.519481	-0.630392	-0.3576	-0.197008	0.535175	0.60559	-0.0156345	-0.104863	-0.121542	0.0156345	-0.430873	-1.2073	-1.31821	-1.04542	-0.884831	-0.152648	-0.0822334		3
ENSG00000211660	IGLV2-23	IG_gene	84.3337	1.94986	3.62117	0.605475	0.500216	0.498643	0.687666	0.351647	-0.503614	-0.492362	-0.128629	-0.0885904	0.717267	0.942941	-0.337466	-0.442725	-0.444298	-0.255275	-0.591294	-1.44656	-1.4353	-1.07157	-1.03153	-0.225675	0.225675	PC	19
ENSG00000280079	CTC-260E6.4	non-coding	2.02781	0	0.557103	0.496647	0.494921	0.563497	0.687626	0.524593	-0.41139	-0.450165	-0.181761	-0.0577729	0.60894	0.54806	-0.190979	-0.192705	-0.124129	0.0786861	-0.163033	-1.09902	-1.13779	-0.869388	-0.745399	-0.0786861	-0.139567		3
ENSG00000075240	GRAMD4	protein_coding	19.5495	0	0	0.449954	0.351614	0.434432	0.687606	0.463086	-0.271068	-0.363513	-0.0517664	0.00226336	0.574963	0.445737	-0.237652	-0.335992	-0.253174	0.112643	-0.22452	-0.958674	-1.05112	-0.739372	-0.685343	-0.112643	-0.241869		25
ENSG00000239855	IGKV1-6	IG_gene	35.2475	7.52089	8.07799	0.600814	0.502668	0.480362	0.68742	0.333973	-0.510777	-0.501794	-0.165757	-0.0892906	0.705296	0.926138	-0.325324	-0.42347	-0.445776	-0.238718	-0.592165	-1.43692	-1.42793	-1.09189	-1.01543	-0.220842	0.220842	PC	19
ENSG00000091409	ITGA6	protein_coding	40.3232	0	0	0.58772	0.433886	0.498829	0.687013	0.321559	-0.298861	-0.466684	-0.264144	-0.0810343	0.49294	0.559981	-0.0992924	-0.253127	-0.188184	0.0992924	-0.365454	-0.985874	-1.1537	-0.951157	-0.768047	-0.194073	-0.127032		18
ENSG00000250376	CTD-2005D20.1	non-coding	1.7402	29.2479	34.5404	0.637478	0.500447	0.515859	0.686988	0.329502	-0.490446	-0.56207	-0.327235	-0.205687	0.592564	0.577929	-0.0495106	-0.186541	-0.171129	0.0495106	-0.357486	-1.17743	-1.24906	-1.01422	-0.892675	-0.0944245	-0.109059		0
ENSG00000242887	IGHJ3	IG_gene	136.17	8.91365	8.91365	0.610144	0.491369	0.494451	0.686946	0.323324	-0.50825	-0.5161	-0.143132	-0.0880272	0.729952	0.959929	-0.349785	-0.46856	-0.465478	-0.272983	-0.636605	-1.46818	-1.47603	-1.10306	-1.04796	-0.229977	0.229977	PC	19
ENSG00000178075	GRAMD1C	protein_coding	4.43537	0	0.278552	0.802788	0.619353	0.58278	0.686925	0.240307	-0.539053	-0.672215	-0.353804	-0.204516	0.599301	0.621078	0.115863	-0.183434	-0.220007	-0.115863	-0.56248	-1.34184	-1.475	-1.15659	-1.0073	-0.203487	-0.181709		3
ENSG00000176515	RP5-856G1.2	non-coding	0.161653	22.5627	59.61	0.419306	0.304432	0.40755	0.686666	0.527296	-0.265403	-0.397975	-0.0509457	0.0419728	0.550873	0.493377	-0.26736	-0.382235	-0.279117	0.135793	-0.15937	-0.952069	-1.08464	-0.737612	-0.644693	-0.135793	-0.19329		10
ENSG00000110448	CD5	protein_coding	2.18109	0	0.278552	0.423586	0.415519	0.531814	0.686427	0.495579	-0.298667	-0.318557	-0.039413	0.048369	0.743119	0.711192	-0.319533	-0.3276	-0.211305	-0.0566918	-0.24754	-1.04179	-1.06168	-0.782532	-0.69475	0.0319272	-0.0319272		32
ENSG00000134827	TCN1	protein_coding	53.585	5.29248	13.649	0.546411	0.499015	0.538084	0.686371	0.392731	-0.420312	-0.49894	-0.183848	-0.0501337	0.642845	0.66435	-0.139959	-0.187355	-0.148287	0.0220204	-0.29364	-1.10668	-1.18531	-0.870219	-0.736504	-0.0435257	-0.0220204		3
ENSG00000276775	IGHV4-4	IG_gene	23.2458	10.8635	12.8134	0.61011	0.516604	0.50173	0.68614	0.336557	-0.50524	-0.527091	-0.187909	-0.0827304	0.699684	0.872933	-0.262822	-0.356329	-0.371202	-0.186793	-0.536376	-1.37817	-1.40002	-1.06084	-0.955663	-0.173248	0.173248	PC	19
ENSG00000183048	SLC25A10	protein_coding	25.0868	0	0	0.589083	0.643076	0.608148	0.685898	0.399247	-0.500243	-0.584612	-0.27083	-0.0667984	0.588291	0.532033	-0.0968147	-0.0428224	-0.0777499	0.0428224	-0.286651	-1.18614	-1.27051	-0.956728	-0.752696	-0.0976075	-0.153866		3
ENSG00000161921	CXCL16	protein_coding	28.0653	0	0	0.341186	0.342408	0.485073	0.685897	0.547687	-0.201141	-0.249599	0.0505795	0.112217	0.581794	0.570598	-0.344711	-0.343489	-0.200824	0.104103	-0.13821	-0.887038	-0.935496	-0.635317	-0.57368	-0.104103	-0.115299		18
ENSG00000211595	IGKJ3	IG_gene	552.518	0.278552	0.278552	0.60525	0.50289	0.495373	0.685845	0.320192	-0.515908	-0.505424	-0.14006	-0.0841634	0.73149	0.959727	-0.354477	-0.456837	-0.464354	-0.273881	-0.639535	-1.47563	-1.46515	-1.09979	-1.04389	-0.228237	0.228237	PC	19
ENSG00000109062	SLC9A3R1	protein_coding	88.6223	0	0	0.82194	0.57155	0.512672	0.685796	0.265649	-0.567833	-0.662934	-0.323885	-0.211883	0.533477	0.598792	0.136144	-0.25039	-0.309268	-0.136144	-0.556291	-1.38977	-1.48487	-1.14583	-1.03382	-0.288463	-0.223148		3
ENSG00000211659	IGLV3-25	IG_gene	144.656	6.40669	6.40669	0.586571	0.497146	0.463457	0.685694	0.356629	-0.510483	-0.502773	-0.139791	-0.0724981	0.753628	0.933417	-0.346846	-0.43627	-0.46996	-0.247722	-0.576787	-1.4439	-1.43619	-1.07321	-1.00591	-0.179789	0.179789	PC	19
ENSG00000135220	UGT2A3	protein_coding	0.471823	22.5627	46.2396	0.542643	0.432747	0.463753	0.685678	0.45841	-0.402578	-0.498253	-0.222103	-0.131669	0.558504	0.530449	-0.143035	-0.252931	-0.221925	0.127174	-0.227268	-1.08826	-1.18393	-0.90778	-0.817347	-0.127174	-0.155229		0
ENSG00000260459	FTLP14	non-coding	2.70459	18.3844	19.4986	0.539852	0.609412	0.622385	0.685675	0.355708	-0.472868	-0.457095	-0.30778	-0.110147	0.563984	0.596651	-0.145823	-0.0762626	-0.0632893	0.0632893	-0.329967	-1.15854	-1.14277	-0.993455	-0.795821	-0.121691	-0.0890239		3
ENSG00000251546	IGKV1D-39	IG_gene	6.23422	13.9276	15.3203	0.612213	0.491918	0.474265	0.685573	0.325257	-0.510332	-0.506908	-0.146063	-0.103479	0.718437	0.946589	-0.334376	-0.454671	-0.472324	-0.261016	-0.621333	-1.45692	-1.4535	-1.09265	-1.05007	-0.228152	0.228152	PC	19
ENSG00000211598	IGKV4-1	IG_gene	128.234	1.39276	1.39276	0.600328	0.520929	0.501492	0.684754	0.349475	-0.506419	-0.50954	-0.140334	-0.0856907	0.735787	0.958735	-0.358407	-0.437806	-0.457244	-0.273981	-0.60926	-1.46515	-1.46828	-1.09907	-1.04443	-0.222949	0.222949	PC	19
ENSG00000204614	TRIM40	protein_coding	0.215921	37.3259	71.5877	0.273814	0.137705	0.204555	0.684319	0.457772	-0.243853	-0.24681	0.0183725	0.0492019	0.379477	0.433398	-0.410505	-0.546614	-0.479764	0.226547	-0.226547	-0.928172	-0.931129	-0.665946	-0.635117	-0.304842	-0.250921		0
ENSG00000171813	PWWP2B	protein_coding	21.7125	0	0	0.394029	0.411886	0.473339	0.684319	0.399427	-0.295302	-0.35833	-0.0567658	-0.0363113	0.618568	0.4779	-0.290289	-0.272432	-0.210979	0.065751	-0.284892	-0.97962	-1.04265	-0.741084	-0.72063	-0.065751	-0.206419		3
ENSG00000211900	IGHJ6	IG_gene	194.504	4.73538	4.73538	0.598274	0.514731	0.48487	0.684253	0.333972	-0.516442	-0.513448	-0.144631	-0.0898849	0.729923	0.952263	-0.353989	-0.437532	-0.467393	-0.268011	-0.618291	-1.4687	-1.46571	-1.09689	-1.04215	-0.22234	0.22234	PC	19
ENSG00000178826	TMEM139	protein_coding	3.21304	0	0.557103	0.590095	0.619891	0.619888	0.684242	0.410119	-0.439264	-0.549686	-0.244796	-0.0672729	0.637756	0.567405	-0.0941471	-0.0643506	-0.0643539	0.0464853	-0.274122	-1.12351	-1.23393	-0.929038	-0.751515	-0.0464853	-0.116836		3
ENSG00000183828	NUDT14	protein_coding	16.6179	0	0	0.617109	0.553033	0.624586	0.684078	0.375235	-0.434732	-0.435311	-0.234653	-0.142268	0.659967	0.586271	-0.0669688	-0.131045	-0.0594921	0.0241107	-0.308843	-1.11881	-1.11939	-0.918731	-0.826346	-0.0241107	-0.0978071		3
ENSG00000103811	CTSH	protein_coding	50.0537	0	0	0.344052	0.26961	0.32436	0.683701	0.598096	-0.189802	-0.248513	0.146937	0.090132	0.607628	0.470704	-0.339649	-0.414091	-0.35934	0.0760722	-0.0856049	-0.873502	-0.932213	-0.536763	-0.593569	-0.0760722	-0.212996		10
ENSG00000270550	IGHV3-30	IG_gene	91.7741	2.50696	2.78552	0.580716	0.521035	0.517174	0.683673	0.355478	-0.498482	-0.50967	-0.135359	-0.058379	0.719146	0.922638	-0.341922	-0.401603	-0.405464	-0.238965	-0.56716	-1.42112	-1.43231	-1.058	-0.981017	-0.203492	0.203492	PC	19
ENSG00000240898	RP11-48B14.1	non-coding	3.39487	0	0	0.499819	0.437345	0.490894	0.683587	0.367748	-0.354628	-0.491406	-0.17687	0.0127885	0.541694	0.500358	-0.183769	-0.246243	-0.192693	0.141893	-0.31584	-1.03822	-1.17499	-0.860457	-0.670799	-0.141893	-0.18323		3
ENSG00000214274	ANG	protein_coding	47.7652	0	0	0.22439	0.131746	0.231046	0.683482	0.508911	-0.118389	-0.167119	0.183676	0.0570605	0.483359	0.381756	-0.459092	-0.551736	-0.452436	0.174571	-0.174571	-0.801871	-0.850601	-0.499806	-0.626422	-0.200123	-0.301726	GMC	25
ENSG00000214944	ARHGEF28	protein_coding	19.0349	0	0	0.738348	0.640934	0.616286	0.683442	0.273447	-0.481664	-0.666126	-0.315787	-0.129211	0.606828	0.605433	0.054906	-0.0974142	-0.122062	-0.054906	-0.464901	-1.22001	-1.40447	-1.05414	-0.867559	-0.13152	-0.132915		3
ENSG00000211649	IGLV7-46	IG_gene	53.6305	12.5348	13.3705	0.599794	0.4982	0.503029	0.68343	0.339192	-0.466285	-0.5132	-0.149556	-0.0687397	0.691395	0.891518	-0.291724	-0.393318	-0.388488	-0.208088	-0.552326	-1.3578	-1.40472	-1.04107	-0.960257	-0.200123	0.200123	PC	19
ENSG00000146386	ABRACL	protein_coding	20.8685	0	0	0.478829	0.557581	0.562017	0.683427	0.488728	-0.330654	-0.478457	-0.0551527	0.0591988	0.642915	0.590148	-0.204598	-0.125846	-0.12141	0.0405117	-0.194699	-1.01408	-1.16188	-0.73858	-0.624228	-0.0405117	-0.0932792		3
ENSG00000257588	RP11-469H8.6	non-coding	0.634976	18.1058	26.4624	0.475923	0.472239	0.639176	0.682949	0.455666	-0.373127	-0.398227	-0.176762	-0.0160882	0.636827	0.613312	-0.207026	-0.21071	-0.0437733	0.0437733	-0.227283	-1.05608	-1.08118	-0.859711	-0.699037	-0.0461221	-0.0696368		3
ENSG00000214215	C12orf74	non-coding	0.104737	26.7409	57.3816	0.597164	0.474642	0.544928	0.682797	0.378253	-0.398182	-0.521798	-0.138253	-0.0374432	0.634608	0.650974	-0.0856329	-0.208155	-0.137869	0.0318225	-0.304544	-1.08098	-1.20459	-0.82105	-0.72024	-0.0481889	-0.0318225		3
ENSG00000278035	RP11-234K24.6	non-coding	2.03471	3.62117	4.45682	0.696109	0.456616	0.456416	0.682553	0.315048	-0.484868	-0.625275	-0.245888	-0.149924	0.609558	0.573816	0.0135558	-0.239493	-0.239692	-0.0135558	-0.381061	-1.18098	-1.32138	-0.941997	-0.846032	-0.0865504	-0.122293		3
ENSG00000236699	ARHGEF38	protein_coding	1.08696	4.73538	23.1198	0.573735	0.607435	0.64996	0.682305	0.327777	-0.417955	-0.526542	-0.27953	-0.0217391	0.634127	0.640692	-0.108569	-0.07487	-0.0323441	0.0323441	-0.354527	-1.10026	-1.20885	-0.961834	-0.704044	-0.0481781	-0.0416123		3
ENSG00000147813	NAPRT	protein_coding	56.2231	0	0	0.318018	0.288681	0.371116	0.682304	0.48754	-0.201381	-0.289146	0.0551925	0.0684932	0.504635	0.387679	-0.364286	-0.393623	-0.311188	0.177669	-0.194763	-0.883685	-0.97145	-0.627111	-0.613811	-0.177669	-0.294625	GMC	25
ENSG00000132623	ANKEF1	protein_coding	2.59558	0	0	0.564364	0.569575	0.634466	0.682258	0.482731	-0.344905	-0.48401	-0.103883	0.0387913	0.646988	0.576322	-0.117894	-0.112682	-0.0477915	0.0352702	-0.199527	-1.02716	-1.16627	-0.78614	-0.643467	-0.0352702	-0.105936		3
ENSG00000211905	IGHJ1	IG_gene	19.2513	22.5627	22.5627	0.60421	0.492226	0.498021	0.682186	0.322268	-0.483994	-0.495926	-0.140207	-0.0734363	0.720204	0.931335	-0.327124	-0.439109	-0.433314	-0.249149	-0.609067	-1.41533	-1.42726	-1.07154	-1.00477	-0.211131	0.211131	PC	19
ENSG00000167653	PSCA	protein_coding	2092.75	0.557103	0.835655	0.689846	0.589701	0.570325	0.68213	0.27524	-0.497333	-0.583098	-0.294904	-0.183784	0.561873	0.57243	0.00771672	-0.100145	-0.119522	-0.00771672	-0.414606	-1.18718	-1.27294	-0.98475	-0.873631	-0.127973	-0.117416		3
ENSG00000069974	RAB27A	protein_coding	29.7875	0	0	0.352639	0.291145	0.306569	0.681995	0.528054	-0.215124	-0.328683	0.0700987	0.0863178	0.457388	0.445432	-0.329357	-0.390851	-0.375427	0.153941	-0.153941	-0.897119	-1.01068	-0.611897	-0.595677	-0.224607	-0.236564	GMC	22
ENSG00000248778	RP11-311D14.1	non-coding	2.58494	14.7632	19.7772	0.611893	0.589933	0.664585	0.681651	0.315827	-0.451161	-0.546683	-0.267805	-0.0446271	0.661506	0.640172	-0.0697582	-0.0917176	-0.0170655	0.0170655	-0.365823	-1.13281	-1.22833	-0.949456	-0.726278	-0.0201449	-0.0414783		3
ENSG00000175544	CABP4	protein_coding	1.39269	0	0	0.396223	0.380798	0.588459	0.681333	0.486946	-0.234127	-0.267501	-0.007722	0.0583503	0.682082	0.520563	-0.285858	-0.301283	-0.0936224	-0.000748694	-0.195136	-0.916209	-0.949583	-0.689804	-0.623731	0.000748694	-0.161519		3
ENSG00000122952	ZWINT	protein_coding	8.01842	0	0	0.332245	0.272075	0.364553	0.681169	0.866723	-0.234516	-0.298658	0.127614	0.11046	0.544612	0.479731	-0.534477	-0.594647	-0.502169	-0.185554	0.185554	-1.10124	-1.16538	-0.739108	-0.756263	-0.322111	-0.386992	MTC	10
ENSG00000137942	FNBP1L	protein_coding	18.1136	0	0	0.580837	0.567347	0.621797	0.68097	0.382741	-0.320007	-0.445142	-0.233316	-0.0370023	0.592379	0.548382	-0.100133	-0.113623	-0.0591727	0.0591727	-0.298229	-1.00098	-1.12611	-0.914285	-0.717972	-0.088591	-0.132587		3
ENSG00000226777	FAM30A	non-coding	0.8261	3.62117	27.5766	0.580557	0.487871	0.530362	0.680927	0.361198	-0.461755	-0.479992	-0.133324	-0.0668874	0.778675	0.916847	-0.33629	-0.428976	-0.386485	-0.23592	-0.555649	-1.3786	-1.39684	-1.05017	-0.983735	-0.138172	0.138172		19
ENSG00000236409	NRADDP	non-coding	1.05412	0.557103	3.06407	0.351689	0.300481	0.434595	0.680828	0.382325	-0.26177	-0.350348	-0.112439	-0.000377129	0.501895	0.531889	-0.329139	-0.380347	-0.246232	0.148938	-0.298502	-0.942598	-1.03118	-0.793266	-0.681205	-0.178933	-0.148938		18
ENSG00000224373	IGHV4-59	IG_gene	48.8401	4.17827	5.29248	0.611762	0.507732	0.480891	0.680658	0.33853	-0.509242	-0.515128	-0.149293	-0.0683996	0.730519	0.942281	-0.330519	-0.434549	-0.46139	-0.261623	-0.603751	-1.45152	-1.45741	-1.09157	-1.01068	-0.211762	0.211762	PC	19
ENSG00000123836	PFKFB2	protein_coding	12.8968	0	0	0.66647	0.651409	0.546579	0.68042	0.286634	-0.504243	-0.682983	-0.334032	-0.118115	0.50289	0.571904	-0.0139502	-0.029011	-0.133841	0.0139502	-0.393785	-1.18466	-1.3634	-1.01445	-0.798535	-0.17753	-0.108516		3
ENSG00000120341	SEC16B	protein_coding	9.16857	0	0	0.684519	0.381432	0.46045	0.680391	0.317122	-0.385936	-0.538138	-0.205301	-0.157569	0.559113	0.525394	0.00412821	-0.303087	-0.224069	-0.00412821	-0.367397	-1.07045	-1.22266	-0.88982	-0.842088	-0.125406	-0.159125		3
ENSG00000089876	DHX32	protein_coding	22.4881	0	0	0.611375	0.474194	0.43754	0.680262	0.388942	-0.376296	-0.555238	-0.130811	-0.0851567	0.551883	0.505476	-0.0688873	-0.206068	-0.242722	0.0688873	-0.291321	-1.05656	-1.2355	-0.811073	-0.765419	-0.128379	-0.174786		3
ENSG00000168781	PPIP5K1	protein_coding	5.8187	0	0	0.295154	0.105272	0.303982	0.680222	0.55648	-0.128586	-0.199798	0.045888	0.0258187	0.514396	0.368377	-0.385068	-0.57495	-0.37624	0.123742	-0.123742	-0.808808	-0.88002	-0.634334	-0.654403	-0.165826	-0.311845		25
ENSG00000156869	FRRS1	protein_coding	3.1527	0	0	0.673234	0.428054	0.441261	0.680207	0.413771	-0.345407	-0.483761	-0.173778	-0.112029	0.543718	0.515684	-0.00697235	-0.252152	-0.238946	0.00697235	-0.266436	-1.02561	-1.16397	-0.853985	-0.792235	-0.136488	-0.164522		3
ENSG00000141198	TOM1L1	protein_coding	10.9278	0	0	0.620631	0.654133	0.547326	0.680123	0.325201	-0.422865	-0.613496	-0.262048	-0.117687	0.501795	0.547475	-0.0594926	-0.0259905	-0.132797	0.0259905	-0.354922	-1.10299	-1.29362	-0.942171	-0.79781	-0.178328	-0.132648		3
ENSG00000170927	PKHD1	protein_coding	0.557846	4.45682	26.4624	0.620064	0.602459	0.635008	0.679982	0.29683	-0.442165	-0.53702	-0.305381	-0.142358	0.645336	0.614469	-0.0599184	-0.0775236	-0.0449741	0.0346464	-0.383153	-1.12215	-1.217	-0.985364	-0.82234	-0.0346464	-0.0655133		3
ENSG00000211933	IGHV6-1	IG_gene	16.5773	11.6992	12.2563	0.600591	0.511763	0.493981	0.679976	0.349471	-0.487923	-0.504521	-0.143159	-0.0844511	0.676338	0.887498	-0.286907	-0.375735	-0.393517	-0.207522	-0.538027	-1.37542	-1.39202	-1.03066	-0.971949	-0.211161	0.207522	PC	19
ENSG00000169026	MFSD7	protein_coding	11.8189	0	0	0.349368	0.326459	0.45735	0.67993	0.505456	-0.215207	-0.288744	0.0760588	0.154357	0.629827	0.490955	-0.330562	-0.35347	-0.222579	0.0501029	-0.174474	-0.895136	-0.968673	-0.603871	-0.525572	-0.0501029	-0.188975		18
ENSG00000238271	IFNWP19	non-coding	0.586524	26.4624	27.0195	0.559341	0.536527	0.592349	0.679927	0.345615	-0.440219	-0.475711	-0.238425	-0.0716012	0.629019	0.622616	-0.120586	-0.1434	-0.0875779	0.0509081	-0.334311	-1.12015	-1.15564	-0.918352	-0.751528	-0.0509081	-0.0573112		3
ENSG00000139410	SDSL	protein_coding	5.85518	0	0	0.594084	0.577486	0.543994	0.679873	0.417049	-0.507206	-0.49227	-0.206942	-0.0812813	0.546062	0.545874	-0.0857885	-0.102387	-0.135879	0.0857885	-0.262824	-1.18708	-1.17214	-0.886815	-0.761154	-0.13381	-0.133998		3
ENSG00000196074	SYCP2	protein_coding	3.30794	0	0	0.5497	0.403535	0.504883	0.67983	0.355415	-0.345804	-0.422449	-0.220737	-0.109339	0.602707	0.49999	-0.13013	-0.276295	-0.174947	0.0771232	-0.324415	-1.02563	-1.10228	-0.900567	-0.789169	-0.0771232	-0.17984		25
ENSG00000178538	CA8	protein_coding	4.93278	0	0	0.738445	0.555906	0.621859	0.679701	0.328818	-0.445335	-0.55363	-0.267826	-0.131356	0.659154	0.650482	0.0587441	-0.182539	-0.116586	-0.0587441	-0.409627	-1.18378	-1.29207	-1.00627	-0.869801	-0.0792912	-0.0879629		3
ENSG00000211947	IGHV3-21	IG_gene	60.9084	5.57103	6.40669	0.596987	0.503413	0.488759	0.679532	0.340374	-0.490686	-0.501338	-0.142306	-0.0889394	0.705122	0.947249	-0.350263	-0.443836	-0.45849	-0.267717	-0.606875	-1.43794	-1.44859	-1.08956	-1.03619	-0.242127	0.242127	PC	19
ENSG00000156709	AIFM1	protein_coding	30.9017	0	0	0.731068	0.399083	0.352457	0.679472	0.423192	-0.459856	-0.584657	-0.131522	-0.134267	0.497029	0.495336	0.0515958	-0.331985	-0.378611	-0.0515958	-0.307876	-1.19092	-1.31572	-0.862589	-0.865335	-0.234039	-0.235731		43
ENSG00000166803	PCLAF	protein_coding	1.30984	0.835655	11.9777	0.353367	0.369095	0.487662	0.679444	0.820684	-0.304363	-0.314265	0.0236394	0.0572689	0.584568	0.524345	-0.467316	-0.451589	-0.333022	-0.141239	0.141239	-1.12505	-1.13495	-0.797044	-0.763415	-0.236115	-0.296338		10
ENSG00000182107	TMEM30B	protein_coding	27.3229	0	0	0.646539	0.712684	0.604088	0.679378	0.296547	-0.477939	-0.576904	-0.382544	-0.157383	0.484885	0.585111	-0.0661443	0.0333062	-0.108596	-0.0333062	-0.416137	-1.19062	-1.28959	-1.09523	-0.870067	-0.227798	-0.127573		3
ENSG00000164877	MICALL2	protein_coding	44.2163	0	0	0.249018	0.190165	0.372392	0.679206	0.454138	-0.156581	-0.177503	0.0430275	0.0542495	0.544991	0.428173	-0.430188	-0.489041	-0.306814	0.134215	-0.225068	-0.835787	-0.856709	-0.636179	-0.624957	-0.134215	-0.251033		25
ENSG00000282600	IGHV3-69-1	non-coding	3.56699	20.6128	22.0056	0.584872	0.486203	0.46942	0.679199	0.360182	-0.486839	-0.494329	-0.122736	-0.066354	0.703896	0.934562	-0.34969	-0.448359	-0.465142	-0.255363	-0.57438	-1.4214	-1.42889	-1.0573	-1.00092	-0.230666	0.230666	PC	19
ENSG00000129925	TMEM8A	protein_coding	56.7928	0	0	0.583576	0.586272	0.547381	0.67894	0.379398	-0.452183	-0.510991	-0.22704	-0.0704241	0.573842	0.522442	-0.0953645	-0.0926686	-0.131559	0.0926686	-0.299542	-1.13112	-1.18993	-0.90598	-0.749364	-0.105099	-0.156498		3
ENSG00000224051	CPTP	protein_coding	34.1741	0	0	0.693118	0.48673	0.477451	0.678882	0.336921	-0.475137	-0.553833	-0.228031	-0.159884	0.594388	0.52777	0.0142367	-0.206388	-0.215668	-0.0142367	-0.356197	-1.16826	-1.24695	-0.921149	-0.853002	-0.0987308	-0.165348		3
ENSG00000211674	IGLJ1	IG_gene	21.4445	12.8134	12.8134	0.600253	0.50853	0.482589	0.678804	0.306638	-0.511018	-0.513836	-0.17544	-0.104094	0.730856	0.961656	-0.361404	-0.453127	-0.479068	-0.282853	-0.655018	-1.47267	-1.47549	-1.1371	-1.06575	-0.230801	0.230801	PC	19
ENSG00000244187	TMEM141	protein_coding	86.5945	0	0	0.696408	0.610481	0.55046	0.678697	0.36443	-0.532007	-0.565711	-0.290926	-0.138231	0.569546	0.515557	0.0177113	-0.0859269	-0.145948	-0.0177113	-0.331978	-1.22842	-1.26212	-0.987334	-0.834639	-0.126862	-0.180851		3
ENSG00000169583	CLIC3	protein_coding	5.73135	0	0	0.389462	0.289964	0.410231	0.678567	0.561067	-0.217329	-0.234921	0.0155164	0.0456138	0.562497	0.470154	-0.289105	-0.388603	-0.268336	0.11607	-0.1175	-0.895896	-0.913488	-0.663051	-0.632953	-0.11607	-0.208413		10
ENSG00000213585	VDAC1	protein_coding	119.209	0	0	0.455447	0.27582	0.290631	0.678531	0.538557	-0.224161	-0.397687	0.0549633	0.0344558	0.463498	0.445318	-0.223085	-0.402711	-0.3879	0.139975	-0.139975	-0.902693	-1.07622	-0.623568	-0.644076	-0.215033	-0.233213		22
ENSG00000167799	NUDT8	protein_coding	9.50597	0	0	0.437502	0.463677	0.505692	0.678462	0.558727	-0.357551	-0.392911	-0.0741687	0.00871151	0.586278	0.485412	-0.24096	-0.214786	-0.17277	0.0921842	-0.119735	-1.03601	-1.07137	-0.752631	-0.669751	-0.0921842	-0.19305		3
ENSG00000116133	DHCR24	protein_coding	132.192	0	0	0.652094	0.608441	0.521009	0.678406	0.43349	-0.495873	-0.590216	-0.205409	-0.0527833	0.537852	0.539603	-0.0263119	-0.0699654	-0.157397	0.0263119	-0.244916	-1.17428	-1.26862	-0.883815	-0.731189	-0.140554	-0.138803		3
ENSG00000159173	TNNI1	protein_coding	0.635547	0.278552	9.1922	0.527137	0.474138	0.443881	0.678316	0.388643	-0.433177	-0.477925	-0.239428	-0.123741	0.526625	0.525516	-0.151179	-0.204178	-0.234435	0.151179	-0.289673	-1.11149	-1.15624	-0.917744	-0.802057	-0.151691	-0.1528	GMC	3
ENSG00000119782	FKBP1B	protein_coding	15.8826	0	0	0.547384	0.539761	0.647664	0.678302	0.318178	-0.37682	-0.449786	-0.220753	-0.075134	0.585031	0.523416	-0.130918	-0.138541	-0.0306373	0.0306373	-0.360123	-1.05512	-1.12809	-0.899055	-0.753436	-0.0932706	-0.154886		3
ENSG00000124915	DKFZP434K028	non-coding	0.456287	13.0919	38.4401	0.481383	0.528685	0.547658	0.678142	0.27342	-0.422357	-0.41212	-0.340506	-0.144709	0.460542	0.56345	-0.196759	-0.149458	-0.130485	0.114692	-0.404722	-1.1005	-1.09026	-1.01865	-0.822852	-0.217601	-0.114692		0
ENSG00000240864	IGKV1-16	IG_gene	31.9212	10.3064	11.1421	0.60979	0.527572	0.49335	0.67795	0.333415	-0.500409	-0.507325	-0.165438	-0.0747141	0.703767	0.934076	-0.324286	-0.406504	-0.440726	-0.256126	-0.600661	-1.43448	-1.4414	-1.09951	-1.00879	-0.230309	0.230309	PC	19
ENSG00000106537	TSPAN13	protein_coding	49.6749	0	0	0.54401	0.665186	0.635903	0.677912	0.414948	-0.400447	-0.475895	-0.277622	-0.042441	0.554093	0.58787	-0.133902	-0.0127259	-0.0420093	0.0127259	-0.262964	-1.07836	-1.15381	-0.955534	-0.720353	-0.123819	-0.090042		3
ENSG00000023171	GRAMD1B	protein_coding	6.21666	0	0	0.595157	0.657813	0.630016	0.677873	0.366768	-0.50257	-0.522337	-0.31966	-0.115924	0.622687	0.553314	-0.0827166	-0.0200604	-0.0478573	0.0200604	-0.311105	-1.18044	-1.20021	-0.997533	-0.793798	-0.0551859	-0.124559		3
ENSG00000142235	LMTK3	protein_coding	2.27205	0	0	0.576449	0.553069	0.624485	0.677707	0.331271	-0.42398	-0.487715	-0.230926	-0.0578264	0.635183	0.557825	-0.101258	-0.124637	-0.0532221	0.0425239	-0.346436	-1.10169	-1.16542	-0.908633	-0.735533	-0.0425239	-0.119882		3
ENSG00000211675	IGLC1	IG_gene	614.177	0.278552	0.278552	0.604537	0.508368	0.493713	0.677683	0.311022	-0.516181	-0.5065	-0.158312	-0.100992	0.740977	0.974635	-0.370098	-0.466267	-0.480922	-0.296952	-0.663613	-1.49082	-1.48114	-1.13295	-1.07563	-0.233658	0.233658	PC	19
ENSG00000211962	IGHV1-46	IG_gene	25.4604	8.91365	11.4206	0.599116	0.502547	0.497027	0.677615	0.329301	-0.504514	-0.491513	-0.136587	-0.0874548	0.729533	0.94371	-0.344594	-0.441163	-0.446683	-0.266095	-0.614409	-1.44822	-1.43522	-1.0803	-1.03117	-0.214178	0.214178	PC	19
ENSG00000125898	FAM110A	protein_coding	5.10445	0	0	0.40028	0.489168	0.606009	0.677341	0.561785	-0.299454	-0.291253	-0.0510234	0.0554861	0.697513	0.595156	-0.297232	-0.208345	-0.0915034	-0.0201722	-0.135728	-0.996967	-0.988765	-0.748536	-0.642027	0.0201722	-0.102356		3
ENSG00000278196	IGLV2-8	IG_gene	111.18	4.45682	5.84958	0.594122	0.532109	0.518827	0.677328	0.328743	-0.507205	-0.51333	-0.157129	-0.0908614	0.703363	0.922267	-0.328145	-0.390158	-0.40344	-0.244939	-0.593524	-1.42947	-1.4356	-1.0794	-1.01313	-0.218904	0.218904	PC	19
ENSG00000236311	TLX1NB	non-coding	0.0768341	55.1532	76.6017	0.367943	0.207057	0.234287	0.677324	0.432679	-0.378339	-0.388397	-0.000123884	-0.0229797	0.499006	0.473347	-0.30938	-0.470267	-0.443037	0.178318	-0.244645	-1.05566	-1.06572	-0.677448	-0.700304	-0.178318	-0.203977		#N/A
ENSG00000242371	IGKV1-39	IG_gene	53.8505	2.50696	4.45682	0.603824	0.510261	0.495947	0.677231	0.313197	-0.506621	-0.496805	-0.132591	-0.0989792	0.745253	0.950823	-0.346999	-0.440563	-0.454877	-0.273592	-0.637626	-1.45744	-1.44763	-1.08341	-1.0498	-0.205571	0.205571	PC	19
ENSG00000211651	IGLV1-44	IG_gene	76.8253	4.45682	5.01393	0.58804	0.523224	0.500273	0.677164	0.320296	-0.506697	-0.508331	-0.162224	-0.0758077	0.742952	0.95095	-0.36291	-0.427725	-0.450677	-0.273786	-0.630654	-1.45765	-1.45928	-1.11317	-1.02676	-0.207998	0.207998	PC	19
ENSG00000240891	PLCXD2	protein_coding	0.782729	0	0.557103	0.50292	0.494516	0.523785	0.677117	0.390079	-0.369462	-0.367193	-0.221675	-0.0626743	0.587117	0.650733	-0.174198	-0.182601	-0.153333	0.026384	-0.287038	-1.04658	-1.04431	-0.898792	-0.739792	-0.09	-0.026384		18
ENSG00000211593	IGKJ5	IG_gene	725.418	3.06407	3.06407	0.593914	0.502243	0.500697	0.676974	0.331448	-0.506347	-0.496995	-0.140382	-0.0792975	0.739586	0.964486	-0.370572	-0.462243	-0.46379	-0.287513	-0.633038	-1.47083	-1.46148	-1.10487	-1.04378	-0.2249	0.2249	PC	19
ENSG00000172139	SLC9C1	protein_coding	0.298459	4.17827	24.5125	0.721585	0.576305	0.617151	0.676966	0.225653	-0.473666	-0.634352	-0.360339	-0.170721	0.613794	0.634897	0.0446197	-0.14528	-0.104435	-0.0446197	-0.495933	-1.19525	-1.35594	-1.08192	-0.892306	-0.107791	-0.0866888		3
ENSG00000211596	IGKJ2	IG_gene	1636.32	0.278552	0.278552	0.606125	0.509303	0.493691	0.676829	0.329374	-0.515326	-0.506177	-0.142233	-0.0824682	0.741092	0.972892	-0.366766	-0.463589	-0.4792	-0.296063	-0.643517	-1.48822	-1.47907	-1.11512	-1.05536	-0.2318	0.2318	PC	19
ENSG00000035499	DEPDC1B	protein_coding	1.04942	0	5.01393	0.293645	0.220468	0.312663	0.676717	0.84209	-0.192644	-0.254241	0.111481	0.0835543	0.525321	0.493293	-0.548445	-0.621622	-0.529427	-0.165373	0.165373	-1.03473	-1.09633	-0.730609	-0.758536	-0.316769	-0.348797	MTC	10
ENSG00000263325	LA16c-325D7.1	non-coding	0.45696	35.6546	35.9331	0.436071	0.415884	0.464397	0.676686	0.35458	-0.377157	-0.402711	-0.216252	-0.0667653	0.521291	0.582745	-0.240615	-0.260802	-0.212289	0.0939416	-0.322106	-1.05384	-1.0794	-0.892938	-0.743452	-0.155395	-0.0939416		18
ENSG00000211964	IGHV3-48	IG_gene	44.7127	3.34262	4.73538	0.6154	0.514275	0.478336	0.676634	0.345623	-0.512527	-0.527033	-0.14673	-0.0863421	0.709111	0.924849	-0.30945	-0.410574	-0.446514	-0.248216	-0.579227	-1.43738	-1.45188	-1.07158	-1.01119	-0.215739	0.215739	PC	19
ENSG00000151276	MAGI1	protein_coding	13.2373	0	0	0.676564	0.620178	0.634053	0.676631	0.298032	-0.394502	-0.551429	-0.32445	-0.131797	0.559264	0.537441	-6.71482e-05	-0.0564531	-0.0425785	6.71482e-05	-0.3786	-1.07113	-1.22806	-1.00108	-0.808428	-0.117367	-0.13919		3
ENSG00000224520	KRT8P45	non-coding	1.21937	1.94986	10.8635	0.393701	0.387813	0.360848	0.676512	0.398148	-0.365213	-0.421869	-0.126466	-0.0210181	0.448426	0.537775	-0.282812	-0.2887	-0.315664	0.138738	-0.278364	-1.04173	-1.09838	-0.802978	-0.69753	-0.228087	-0.138738		18
ENSG00000254632	RP11-21L23.4	non-coding	0.408272	37.0474	44.5682	0.442469	0.186911	0.271622	0.676339	0.432023	-0.296417	-0.425387	-0.0200792	-0.0356324	0.510516	0.440826	-0.23387	-0.489429	-0.404717	0.165823	-0.244317	-0.972757	-1.10173	-0.696419	-0.711972	-0.165823	-0.235513	GMC	25
ENSG00000211592	IGKC	IG_gene	4076.42	0	0	0.599548	0.508287	0.490181	0.676332	0.322679	-0.522922	-0.503635	-0.138172	-0.0839435	0.741888	0.980853	-0.381305	-0.472566	-0.490672	-0.30452	-0.658173	-1.50377	-1.48449	-1.11902	-1.0648	-0.238965	0.238965	PC	19
ENSG00000211597	IGKJ1	IG_gene	1772.92	0	0	0.599214	0.510745	0.488559	0.676292	0.328084	-0.516305	-0.5073	-0.146102	-0.0902967	0.731804	0.973794	-0.37458	-0.463049	-0.485235	-0.297502	-0.64571	-1.4901	-1.48109	-1.1199	-1.06409	-0.24199	0.24199	PC	19
ENSG00000243238	IGKV2-30	IG_gene	46.6517	7.24234	7.79944	0.607274	0.508113	0.489167	0.676186	0.318946	-0.502054	-0.523684	-0.168231	-0.092059	0.698138	0.921882	-0.314608	-0.413769	-0.432714	-0.245696	-0.602936	-1.42394	-1.44557	-1.09011	-1.01394	-0.223744	0.223744	PC	19
ENSG00000120053	GOT1	protein_coding	63.4199	0	0	0.789348	0.469668	0.403949	0.676103	0.257882	-0.521515	-0.635667	-0.324636	-0.2045	0.484325	0.581572	0.113244	-0.319679	-0.385399	-0.113244	-0.531465	-1.31086	-1.42501	-1.11398	-0.993847	-0.305023	-0.207776		1
ENSG00000152253	SPC25	protein_coding	1.7956	1.94986	7.79944	0.348962	0.361062	0.394251	0.676051	0.719438	-0.294629	-0.338605	-0.0122885	0.0176752	0.500794	0.500227	-0.370476	-0.358376	-0.325187	-0.0433873	0.0433873	-1.01407	-1.05804	-0.731727	-0.701763	-0.218645	-0.219212		10
ENSG00000128298	BAIAP2L2	protein_coding	7.44057	0	0	0.360815	0.415253	0.592625	0.676008	0.471207	-0.278575	-0.289904	-0.198967	-0.025215	0.516407	0.475606	-0.315193	-0.260754	-0.0833827	0.0833827	-0.204801	-0.954583	-0.965912	-0.874975	-0.701223	-0.159601	-0.200401		18
ENSG00000211890	IGHA2	IG_gene	727.505	0	0	0.602399	0.491691	0.487771	0.675965	0.33684	-0.519111	-0.519407	-0.159471	-0.0839424	0.703727	0.93618	-0.33378	-0.444489	-0.448409	-0.260215	-0.59934	-1.45529	-1.45559	-1.09565	-1.02012	-0.232452	0.232452	PC	19
ENSG00000232093	DCST1-AS1	non-coding	1.58624	0.278552	0.278552	0.461676	0.444968	0.445788	0.675799	0.443421	-0.392382	-0.416166	-0.150138	-0.0795097	0.548564	0.463793	-0.214123	-0.230831	-0.230011	0.127234	-0.232378	-1.06818	-1.09196	-0.825937	-0.755308	-0.127234	-0.212006		3
ENSG00000196482	ESRRG	protein_coding	10.7236	0	6.96379	0.839695	0.591363	0.541974	0.675693	0.286883	-0.533941	-0.67878	-0.347786	-0.211808	0.591828	0.621133	0.164002	-0.248332	-0.297721	-0.164002	-0.552811	-1.37364	-1.51847	-1.18748	-1.0515	-0.247867	-0.218562	PAC	3
ENSG00000239951	IGKV3-20	IG_gene	291.464	0.278552	0.278552	0.611047	0.524235	0.505286	0.675677	0.326152	-0.492013	-0.493843	-0.148572	-0.0780954	0.736596	0.964955	-0.353908	-0.44072	-0.459669	-0.289277	-0.638803	-1.45697	-1.4588	-1.11353	-1.04305	-0.228358	0.228358	PC	19
ENSG00000211959	IGHV4-39	IG_gene	80.0731	3.89972	5.01393	0.597912	0.476767	0.470147	0.675622	0.324074	-0.478651	-0.498377	-0.145922	-0.0641545	0.712468	0.932221	-0.334308	-0.455454	-0.462074	-0.256598	-0.608147	-1.41087	-1.4306	-1.07814	-0.996375	-0.219753	0.219753	PC	19
ENSG00000171236	LRG1	protein_coding	18.0123	0	0	0.43832	0.4606	0.504444	0.6751	0.496315	-0.288578	-0.427642	-0.014187	0.164721	0.574141	0.55231	-0.236781	-0.2145	-0.170657	0.100959	-0.178785	-0.963679	-1.10274	-0.689287	-0.510379	-0.100959	-0.12279		3
ENSG00000283635	RP11-5O24.1	non-coding	0.511699	7.79944	22.5627	0.640114	0.52297	0.549993	0.674938	0.31246	-0.487097	-0.606795	-0.269728	-0.142042	0.557674	0.532211	-0.034824	-0.151968	-0.124945	0.034824	-0.362478	-1.16204	-1.28173	-0.944666	-0.81698	-0.117264	-0.142727		3
ENSG00000231475	IGHV4-31	IG_gene	19.6534	8.07799	11.1421	0.55666	0.504177	0.506269	0.674798	0.349168	-0.486746	-0.48647	-0.123127	-0.0582143	0.700934	0.896738	-0.340078	-0.39256	-0.390469	-0.22194	-0.547569	-1.38348	-1.38321	-1.01987	-0.954952	-0.195803	0.195803	PC	19
ENSG00000259078	PTBP1P	non-coding	0.510108	8.35655	22.8412	0.55049	0.512169	0.61094	0.674795	0.337737	-0.467969	-0.477001	-0.249213	-0.130545	0.638855	0.607971	-0.124305	-0.162626	-0.063855	0.0359395	-0.337058	-1.14276	-1.1518	-0.924008	-0.80534	-0.0359395	-0.066824		3
ENSG00000211663	IGLV3-19	IG_gene	91.524	4.73538	5.29248	0.60285	0.538453	0.495909	0.674776	0.334006	-0.507679	-0.50938	-0.15961	-0.0825322	0.713641	0.928849	-0.325999	-0.390396	-0.43294	-0.254073	-0.594843	-1.43653	-1.43823	-1.08846	-1.01138	-0.215208	0.215208	PC	19
ENSG00000211594	IGKJ4	IG_gene	1270.05	1.11421	1.11421	0.60498	0.509909	0.48282	0.674653	0.312431	-0.519526	-0.509144	-0.144387	-0.0877922	0.734206	0.974569	-0.369588	-0.46466	-0.491748	-0.299915	-0.662138	-1.49409	-1.48371	-1.11896	-1.06236	-0.240362	0.240362	PC	19
ENSG00000113790	EHHADH	protein_coding	4.93446	0	0	0.718923	0.514543	0.503596	0.674643	0.44224	-0.452088	-0.58264	-0.164884	-0.11627	0.552626	0.502939	0.0442801	-0.20438	-0.215327	-0.0442801	-0.276683	-1.17101	-1.30156	-0.883807	-0.835193	-0.166297	-0.215984		3
ENSG00000085276	MECOM	protein_coding	35.0904	0	0	0.630895	0.552145	0.549777	0.674554	0.424392	-0.37185	-0.565342	-0.181159	-0.0635574	0.572971	0.514917	-0.043659	-0.122409	-0.124777	0.043659	-0.250161	-1.0464	-1.2399	-0.855713	-0.738111	-0.101583	-0.159636		3
ENSG00000241351	IGKV3-11	IG_gene	150.099	1.67131	2.50696	0.61111	0.524752	0.502203	0.674536	0.306321	-0.518003	-0.514528	-0.164997	-0.093771	0.728745	0.958844	-0.347733	-0.434091	-0.45664	-0.284308	-0.652522	-1.47685	-1.47337	-1.12384	-1.05261	-0.230098	0.230098	PC	19
ENSG00000211895	IGHA1	IG_gene	3834.54	0	0	0.595654	0.492363	0.487772	0.674514	0.317314	-0.500847	-0.499863	-0.146514	-0.0955722	0.738211	0.958219	-0.362564	-0.465856	-0.470447	-0.283705	-0.640904	-1.45907	-1.45808	-1.10473	-1.05379	-0.220008	0.220008	PC	19
ENSG00000042445	RETSAT	protein_coding	43.8518	0	0	0.346012	0.167434	0.214218	0.674377	0.526318	-0.167048	-0.350098	0.122335	0.0410358	0.449415	0.339366	-0.328365	-0.506943	-0.460159	0.148059	-0.148059	-0.841425	-1.02448	-0.552042	-0.633341	-0.224962	-0.335011		25
ENSG00000244116	IGKV2-28	IG_gene	42.1486	5.01393	6.40669	0.587276	0.50887	0.502616	0.674143	0.31461	-0.498308	-0.502952	-0.139943	-0.0802116	0.730004	0.95202	-0.364743	-0.44315	-0.449404	-0.277877	-0.63741	-1.45033	-1.45497	-1.09196	-1.03223	-0.222016	0.222016	PC	19
ENSG00000213214	ARHGEF35	protein_coding	2.36157	1.39276	5.29248	0.440929	0.473002	0.480903	0.674068	0.433965	-0.35406	-0.428801	-0.170911	-0.0397187	0.520317	0.525179	-0.233139	-0.201065	-0.193165	0.148889	-0.240103	-1.02813	-1.10287	-0.844978	-0.713786	-0.15375	-0.148889		18
ENSG00000162073	PAQR4	protein_coding	7.27976	0	0	0.512983	0.572031	0.64961	0.673977	0.524625	-0.375871	-0.447031	-0.155268	0.0121285	0.632475	0.532053	-0.160994	-0.101946	-0.0243677	0.0243677	-0.149353	-1.04985	-1.12101	-0.829245	-0.661849	-0.0415021	-0.141924		3
ENSG00000263429	LINC00675	protein_coding	41.9689	2.22841	8.07799	0.582831	0.581195	0.571787	0.673924	0.278148	-0.498685	-0.438184	-0.369393	-0.13623	0.572383	0.612618	-0.0910934	-0.0927293	-0.102137	0.0613062	-0.395777	-1.17261	-1.11211	-1.04332	-0.810154	-0.101541	-0.0613062		3
ENSG00000225698	IGHV3-72	IG_gene	18.1216	9.1922	12.2563	0.634487	0.519209	0.500035	0.673731	0.330267	-0.515867	-0.544347	-0.175805	-0.101119	0.643752	0.884224	-0.249737	-0.365015	-0.384189	-0.210493	-0.553957	-1.40009	-1.42857	-1.06003	-0.985343	-0.240472	0.210493	PC	19
ENSG00000226041	AC010745.1	non-coding	0.152924	60.4457	66.5738	0.317911	0.210119	0.266779	0.673592	0.584142	-0.298664	-0.335285	0.00207627	0.0244385	0.468604	0.446543	-0.355681	-0.463474	-0.406814	0.0894507	-0.0894507	-0.972257	-1.00888	-0.671516	-0.649154	-0.204988	-0.227049		#N/A
ENSG00000211644	IGLV1-51	IG_gene	129.883	0	0	0.597022	0.528374	0.495245	0.673426	0.329256	-0.499037	-0.504783	-0.154159	-0.0760927	0.734276	0.948848	-0.351826	-0.420474	-0.453604	-0.275423	-0.619592	-1.44789	-1.45363	-1.10301	-1.02494	-0.214573	0.214573	PC	19
ENSG00000048462	TNFRSF17	protein_coding	2.40426	8.07799	15.8774	0.601217	0.489972	0.498938	0.673313	0.353102	-0.502819	-0.537882	-0.131223	-0.0903679	0.759854	0.920122	-0.318905	-0.43015	-0.421184	-0.246809	-0.56702	-1.42294	-1.458	-1.05134	-1.01049	-0.160268	0.160268	PC	19
ENSG00000168078	PBK	protein_coding	2.24998	2.78552	18.1058	0.297073	0.251925	0.338799	0.673313	0.883878	-0.243393	-0.236545	0.117142	0.142491	0.513537	0.468298	-0.586805	-0.631953	-0.545078	-0.210565	0.210565	-1.12727	-1.12042	-0.766736	-0.741387	-0.370341	-0.41558	MTC	10
ENSG00000259704	CTD-3094K11.1	non-coding	0.908455	14.7632	16.4345	0.490409	0.351604	0.409526	0.673227	0.35837	-0.351296	-0.410866	-0.0738125	-0.0262625	0.587336	0.567496	-0.182818	-0.321622	-0.263701	0.0858902	-0.314857	-1.02452	-1.08409	-0.747039	-0.699489	-0.0858902	-0.105731		25
ENSG00000110057	UNC93B1	protein_coding	22.7219	0	0	0.293378	0.292526	0.416971	0.673118	0.554217	-0.147953	-0.205891	0.169964	0.0904364	0.620611	0.474677	-0.37974	-0.380591	-0.256147	0.0525074	-0.118901	-0.821071	-0.879009	-0.503154	-0.582682	-0.0525074	-0.198441		18
ENSG00000211955	IGHV3-33	IG_gene	53.2701	3.89972	4.45682	0.582298	0.516244	0.494847	0.673052	0.358541	-0.486751	-0.496799	-0.135137	-0.0926525	0.710293	0.92466	-0.342362	-0.408416	-0.429813	-0.251609	-0.566119	-1.41141	-1.42146	-1.0598	-1.01731	-0.214368	0.214368	PC	19
ENSG00000176855	KRT18P28	non-coding	0.180172	22.2841	39.8329	0.502432	0.547638	0.495272	0.672925	0.378724	-0.42201	-0.484983	-0.21417	-0.0664599	0.519506	0.608534	-0.170493	-0.125287	-0.177653	0.0643915	-0.294202	-1.09494	-1.15791	-0.887095	-0.739385	-0.153419	-0.0643915		18
ENSG00000128283	CDC42EP1	protein_coding	167.526	0	0	0.536665	0.591452	0.605125	0.672639	0.414053	-0.42198	-0.444371	-0.238633	-0.00816952	0.606907	0.590089	-0.135974	-0.0811875	-0.0675145	0.0657326	-0.258587	-1.09462	-1.11701	-0.911273	-0.680809	-0.0657326	-0.0825505		3
ENSG00000065809	FAM107B	protein_coding	50.1534	0	0	0.642381	0.619493	0.611912	0.672575	0.316244	-0.441019	-0.559158	-0.312653	-0.0935236	0.522445	0.615235	-0.0301943	-0.053082	-0.0606637	0.0301943	-0.356331	-1.11359	-1.23173	-0.985228	-0.766099	-0.150131	-0.0573408		3
ENSG00000133710	SPINK5	protein_coding	2.77665	0	3.62117	0.47856	0.300962	0.375416	0.672533	0.50275	-0.310506	-0.413621	-0.0605223	-0.00189806	0.489976	0.485093	-0.193973	-0.371571	-0.297117	0.169783	-0.169783	-0.98304	-1.08615	-0.733055	-0.674431	-0.182557	-0.187441	GMC	0
ENSG00000189377	CXCL17	protein_coding	340.298	2.78552	4.45682	0.493212	0.697473	0.616986	0.672397	0.42599	-0.474637	-0.460707	-0.236256	-0.0306784	0.604091	0.646463	-0.204261	0.0250754	-0.0804866	-0.0250754	-0.271483	-1.17211	-1.15818	-0.933729	-0.728151	-0.093382	-0.05101		3
ENSG00000211666	IGLV2-14	IG_gene	212.189	0.278552	0.278552	0.595454	0.509908	0.493161	0.672114	0.320674	-0.494063	-0.495604	-0.151136	-0.0838632	0.721769	0.954035	-0.358581	-0.444127	-0.460875	-0.281921	-0.633361	-1.4481	-1.44964	-1.10517	-1.0379	-0.232266	0.232266	PC	19
ENSG00000117595	IRF6	protein_coding	28.0851	0	0	0.666693	0.733577	0.609581	0.671831	0.254763	-0.540363	-0.636428	-0.386981	-0.141854	0.493592	0.582728	-0.0668847	0.0617466	-0.123996	-0.0617466	-0.478814	-1.27394	-1.37001	-1.12056	-0.875432	-0.239985	-0.150849		3
ENSG00000211676	IGLJ2	IG_gene	12.3648	13.649	13.649	0.592237	0.4904	0.474886	0.671583	0.329959	-0.512017	-0.507124	-0.133444	-0.0978564	0.728065	0.942724	-0.350487	-0.452324	-0.467838	-0.271141	-0.612765	-1.45474	-1.44985	-1.07617	-1.04058	-0.214659	0.214659	PC	19
ENSG00000243290	IGKV1-12	IG_gene	33.695	8.6351	9.47075	0.599373	0.508098	0.496108	0.671528	0.323444	-0.500641	-0.504046	-0.1453	-0.0836962	0.732364	0.949926	-0.350553	-0.441828	-0.453818	-0.278397	-0.626482	-1.45057	-1.45397	-1.09523	-1.03362	-0.217562	0.217562	PC	19
ENSG00000280265	CTA-363E6.3	non-coding	0.166318	36.2117	52.6462	0.506739	0.365401	0.494791	0.671519	0.402613	-0.342199	-0.429496	-0.110673	-0.0194303	0.5956	0.602826	-0.164781	-0.306118	-0.176728	0.0686934	-0.268906	-1.01372	-1.10101	-0.782192	-0.69095	-0.0759189	-0.0686934		0
ENSG00000234425	RP11-528G1.2	non-coding	0.797399	26.4624	32.312	0.649524	0.456798	0.457224	0.671352	0.267351	-0.518668	-0.58522	-0.251738	-0.214898	0.563513	0.567985	-0.0218278	-0.214554	-0.214127	0.0218278	-0.404001	-1.19002	-1.25657	-0.92309	-0.88625	-0.107839	-0.103366		25
ENSG00000196576	PLXNB2	protein_coding	144.091	0	0	0.446838	0.492368	0.482848	0.671094	0.456815	-0.357384	-0.395809	-0.160056	-0.0577802	0.480177	0.414559	-0.224256	-0.178726	-0.188247	0.178726	-0.214279	-1.02848	-1.0669	-0.83115	-0.728875	-0.190917	-0.256535	GMC	3
ENSG00000137440	FGFBP1	protein_coding	2.09558	5.29248	18.663	0.301268	0.252168	0.280303	0.671081	0.496635	-0.228515	-0.277603	-0.0711646	0.00306125	0.380063	0.452431	-0.369813	-0.418912	-0.390778	0.174446	-0.174446	-0.899596	-0.948684	-0.742245	-0.66802	-0.291018	-0.218649	GMC	0
ENSG00000178935	ZNF552	protein_coding	14.2335	0	0	0.640729	0.598507	0.592809	0.671076	0.355205	-0.426072	-0.630955	-0.20556	-0.053015	0.596517	0.568499	-0.0303471	-0.0725693	-0.0782673	0.0303471	-0.315871	-1.09715	-1.30203	-0.876636	-0.724091	-0.0745588	-0.102577		3
ENSG00000153060	TEKT5	protein_coding	0.219287	9.1922	31.4763	0.398421	0.395149	0.488532	0.670981	0.468005	-0.307286	-0.357392	-0.0996963	-0.0116395	0.553361	0.525442	-0.272561	-0.275832	-0.182449	0.11762	-0.202976	-0.978267	-1.02837	-0.770677	-0.682621	-0.11762	-0.145539		22
ENSG00000151632	AKR1C2	protein_coding	28.8603	0	0	0.317769	0.102543	0.114708	0.670953	0.449289	-0.216222	-0.346285	0.0777129	0.00732959	0.409362	0.406971	-0.353185	-0.568411	-0.556245	0.221664	-0.221664	-0.887176	-1.01724	-0.59324	-0.663624	-0.261591	-0.263982	GMC	25
ENSG00000181392	SYNE4	protein_coding	5.93457	0	0	0.467382	0.596808	0.615831	0.67088	0.393009	-0.402392	-0.44882	-0.235868	-0.0509517	0.59962	0.506546	-0.203498	-0.0740718	-0.0550487	0.0550487	-0.277871	-1.07327	-1.1197	-0.906748	-0.721832	-0.0712599	-0.164334		3
ENSG00000198355	PIM3	protein_coding	152.537	0	0	0.537288	0.542566	0.536011	0.670772	0.294149	-0.389744	-0.494252	-0.231334	-0.016906	0.503014	0.539748	-0.133484	-0.128206	-0.134762	0.128206	-0.376624	-1.06052	-1.16502	-0.902106	-0.687678	-0.167758	-0.131024		3
ENSG00000136883	KIF12	protein_coding	13.1388	2.50696	13.0919	0.607567	0.539398	0.669602	0.670748	0.306128	-0.452365	-0.479447	-0.266185	-0.128842	0.685586	0.610081	-0.078019	-0.146188	-0.0159843	-0.0148384	-0.379458	-1.13795	-1.16503	-0.951771	-0.814427	0.0148384	-0.0755051		3
ENSG00000151575	TEX9	protein_coding	1.50762	0	0	0.491902	0.336396	0.47275	0.670502	0.438805	-0.263776	-0.378488	-0.0602482	-0.0191462	0.636982	0.546618	-0.1786	-0.334106	-0.197751	0.0335194	-0.231697	-0.934278	-1.04899	-0.73075	-0.689648	-0.0335194	-0.123883		25
ENSG00000277496	RP11-93B14.9	non-coding	6.33039	0	0	0.563137	0.563542	0.544718	0.670483	0.353039	-0.449059	-0.519974	-0.15559	-0.0556197	0.628193	0.561656	-0.107346	-0.106941	-0.125765	0.0422895	-0.317444	-1.11954	-1.19046	-0.826073	-0.726102	-0.0422895	-0.108826		3
ENSG00000197299	BLM	protein_coding	0.764984	0	2.22841	0.196087	0.0460823	0.198839	0.670248	0.765233	-0.110394	-0.189451	0.283429	0.157739	0.54551	0.428265	-0.569146	-0.719151	-0.566394	-0.0949852	0.0949852	-0.875627	-0.954684	-0.481804	-0.607494	-0.219723	-0.336968		10
ENSG00000211668	IGLV2-11	IG_gene	102.008	3.34262	4.45682	0.585888	0.486325	0.474632	0.670204	0.315107	-0.491132	-0.493994	-0.133627	-0.0856475	0.711096	0.927601	-0.341713	-0.441276	-0.45297	-0.257397	-0.612494	-1.41873	-1.4216	-1.06123	-1.01325	-0.216505	0.216505	PC	19
ENSG00000253719	ATXN7L3B	protein_coding	39.0921	0	0	0.414236	0.392575	0.434312	0.670124	0.521543	-0.230716	-0.392058	0.0290499	0.0428858	0.580525	0.476297	-0.255888	-0.277549	-0.235812	0.0895993	-0.148581	-0.90084	-1.06218	-0.641074	-0.627238	-0.0895993	-0.193827		18
ENSG00000164626	KCNK5	protein_coding	14.8999	0	0	0.174416	-0.0062876	0.104461	0.670086	0.454856	-0.114908	-0.122379	0.0373932	-7.12114e-05	0.382476	0.311519	-0.495671	-0.676374	-0.565626	0.215231	-0.215231	-0.784994	-0.792465	-0.632693	-0.670158	-0.28761	-0.358568	GMC	25
ENSG00000244575	IGKV1-27	IG_gene	36.0988	10.0279	10.8635	0.604334	0.534444	0.477125	0.669623	0.313276	-0.509191	-0.518391	-0.164191	-0.10411	0.697849	0.930403	-0.326069	-0.395959	-0.453277	-0.26078	-0.617126	-1.43959	-1.44879	-1.09459	-1.03451	-0.232554	0.232554	PC	19
ENSG00000279859	RP11-539L10.4	non-coding	0.248328	26.4624	44.0111	0.359402	0.232472	0.282113	0.669347	0.426153	-0.255827	-0.359337	-0.0356682	-0.00209322	0.507281	0.443102	-0.309945	-0.436875	-0.387234	0.162066	-0.243194	-0.925174	-1.02868	-0.705015	-0.67144	-0.162066	-0.226244	GMC	0
ENSG00000239819	IGKV1D-8	IG_gene	2.16777	19.4986	23.3983	0.589402	0.492103	0.459111	0.669304	0.350949	-0.496334	-0.482907	-0.144961	-0.111187	0.693805	0.920024	-0.330622	-0.42792	-0.460913	-0.250719	-0.569075	-1.41636	-1.40293	-1.06498	-1.03121	-0.226219	0.226219	PC	19
ENSG00000283033	RP11-219A15.5	non-coding	0.034504	38.7187	88.8579	0.458935	0.319489	0.324719	0.669086	0.383701	-0.394437	-0.427694	-0.147017	-0.0542154	0.51182	0.516011	-0.210151	-0.349597	-0.344367	0.153075	-0.285386	-1.06352	-1.09678	-0.816104	-0.723302	-0.157266	-0.153075		0
ENSG00000135722	FBXL8	protein_coding	14.7371	0	0	0.548069	0.507681	0.61592	0.668928	0.330012	-0.394678	-0.415921	-0.233484	-0.115605	0.603493	0.52592	-0.120859	-0.161247	-0.0530079	0.0530079	-0.338916	-1.06361	-1.08485	-0.902412	-0.784533	-0.0654349	-0.143008		3
ENSG00000159399	HK2	protein_coding	14.8102	0	0	0.608529	0.443611	0.433047	0.668916	0.372843	-0.374932	-0.486205	-0.208567	-0.0642043	0.506381	0.568733	-0.0603872	-0.225305	-0.235869	0.0603872	-0.296073	-1.04385	-1.15512	-0.877483	-0.73312	-0.162534	-0.100183		3
ENSG00000243466	IGKV1-5	IG_gene	153.657	0.278552	0.835655	0.613171	0.523317	0.48568	0.668839	0.315948	-0.52602	-0.518898	-0.159146	-0.0837458	0.727417	0.959624	-0.346453	-0.436307	-0.473944	-0.290785	-0.643676	-1.48564	-1.47852	-1.11877	-1.04337	-0.232207	0.232207	PC	19
ENSG00000164142	FAM160A1	protein_coding	1.46106	0	0	0.649227	0.567681	0.558693	0.668755	0.281034	-0.410654	-0.554994	-0.326033	-0.115628	0.51607	0.59628	-0.0195275	-0.101074	-0.110062	0.0195275	-0.38772	-1.07941	-1.22375	-0.994788	-0.784383	-0.152685	-0.072475		3
ENSG00000211637	IGLV4-69	IG_gene	37.0023	10.3064	11.6992	0.604376	0.529179	0.507332	0.668743	0.326456	-0.511969	-0.513839	-0.171413	-0.0945911	0.698819	0.922248	-0.317872	-0.39307	-0.414917	-0.253506	-0.595792	-1.43422	-1.43609	-1.09366	-1.01684	-0.223429	0.223429	PC	19
ENSG00000130787	HIP1R	protein_coding	105.266	0	0	0.711171	0.643743	0.623259	0.668682	0.2691	-0.524958	-0.663664	-0.349986	-0.149149	0.607687	0.589212	0.0424883	-0.0674278	-0.0879119	-0.0424883	-0.44207	-1.23613	-1.37483	-1.06116	-0.86032	-0.103484	-0.121959		3
ENSG00000211673	IGLV3-1	IG_gene	122.794	3.06407	3.89972	0.574193	0.504079	0.499269	0.668604	0.333883	-0.48417	-0.487735	-0.140413	-0.0693944	0.727418	0.936328	-0.362135	-0.432249	-0.43706	-0.267724	-0.602445	-1.4205	-1.42406	-1.07674	-1.00572	-0.20891	0.20891	PC	19
ENSG00000068078	FGFR3	protein_coding	7.98103	0	0	0.620114	0.518198	0.651797	0.668591	0.345269	-0.401754	-0.468731	-0.26781	-0.132362	0.629464	0.589697	-0.0484765	-0.150392	-0.0167936	0.0167936	-0.323321	-1.07035	-1.13732	-0.936401	-0.800953	-0.0391263	-0.0788934		3
ENSG00000253274	IGHV1-67	non-coding	1.9222	24.234	25.9053	0.559392	0.457285	0.431109	0.668245	0.347459	-0.470885	-0.474399	-0.115849	-0.0704597	0.70654	0.928051	-0.368658	-0.470765	-0.496941	-0.259806	-0.580591	-1.39894	-1.40245	-1.0439	-0.99851	-0.221511	0.221511	PC	19
ENSG00000198976	MIR429	non-coding	2.8079	27.8552	27.8552	0.603946	0.507838	0.572647	0.668205	0.286596	-0.448666	-0.581408	-0.227244	-0.118342	0.590221	0.57942	-0.0642594	-0.160366	-0.0955583	0.0642594	-0.381608	-1.11687	-1.24961	-0.895449	-0.786547	-0.0779844	-0.0887845		3
ENSG00000211943	IGHV3-15	IG_gene	59.3801	5.29248	6.12813	0.60699	0.523345	0.503322	0.66819	0.301053	-0.504001	-0.503989	-0.162875	-0.10916	0.68612	0.918503	-0.311514	-0.395158	-0.415182	-0.250314	-0.61745	-1.4225	-1.42249	-1.08138	-1.02766	-0.232383	0.232383	PC	19
ENSG00000213793	ZNF888	protein_coding	7.6583	0	0	0.565567	0.600808	0.663142	0.668124	0.387069	-0.385796	-0.539109	-0.225355	-0.0736365	0.621175	0.551751	-0.102556	-0.0673156	-0.00498227	0.00498227	-0.281054	-1.05392	-1.20723	-0.893479	-0.74176	-0.0469489	-0.116373		3
ENSG00000103460	TOX3	protein_coding	11.5199	0	0	0.506291	0.577076	0.59863	0.668068	0.394401	-0.373685	-0.412987	-0.191952	-0.0299943	0.605618	0.612678	-0.161776	-0.0909916	-0.0694376	0.0553898	-0.273667	-1.04175	-1.08105	-0.86002	-0.698062	-0.0624496	-0.0553898		3
ENSG00000159023	EPB41	protein_coding	10.1097	0	0	0.680915	0.723058	0.622038	0.667908	0.328721	-0.485585	-0.62752	-0.317122	-0.11648	0.564133	0.596521	-0.0421435	0.0421435	-0.10102	-0.0551501	-0.394337	-1.20864	-1.35058	-1.04018	-0.839539	-0.158925	-0.126538		3
ENSG00000254395	IGHV4-55	non-coding	4.91337	11.9777	13.9276	0.5782	0.497468	0.492495	0.667843	0.346136	-0.499906	-0.498366	-0.130209	-0.0677945	0.685217	0.921863	-0.343663	-0.424395	-0.429368	-0.25402	-0.575728	-1.42177	-1.42023	-1.05207	-0.989658	-0.236646	0.236646	PC	19
ENSG00000224650	IGHV3-74	IG_gene	26.7094	1.11421	2.78552	0.595651	0.515304	0.491904	0.667819	0.32333	-0.50164	-0.498879	-0.142701	-0.0570986	0.696184	0.900955	-0.305304	-0.385651	-0.409051	-0.233136	-0.577625	-1.4026	-1.39983	-1.04366	-0.958054	-0.204771	0.204771	PC	19
ENSG00000268628	RP1-122P22.4	non-coding	0.717272	1.11421	6.96379	0.414755	0.184511	0.279116	0.667681	0.314222	-0.320511	-0.334615	-0.14718	-0.121985	0.334811	0.427325	-0.252926	-0.48317	-0.388564	0.240356	-0.353459	-0.988191	-1.0023	-0.814861	-0.789666	-0.332869	-0.240356	GMC	0
ENSG00000226251	RP11-15I11.3	non-coding	1.35747	18.9415	22.0056	0.568548	0.467052	0.431898	0.667615	0.300401	-0.509653	-0.542977	-0.31096	-0.165473	0.465299	0.558865	-0.0990674	-0.200563	-0.235717	0.0990674	-0.367214	-1.17727	-1.21059	-0.978575	-0.833089	-0.202316	-0.10875		1
ENSG00000211965	IGHV3-49	IG_gene	26.1114	9.1922	9.7493	0.600711	0.494077	0.464568	0.667295	0.3375	-0.500905	-0.516847	-0.141878	-0.112824	0.708751	0.918475	-0.317764	-0.424398	-0.453907	-0.25118	-0.580975	-1.41938	-1.43532	-1.06035	-1.0313	-0.209724	0.209724	PC	19
ENSG00000232216	IGHV3-43	IG_gene	17.12	8.35655	10.585	0.603582	0.519046	0.489471	0.667128	0.330838	-0.494653	-0.51284	-0.154221	-0.080221	0.704983	0.912408	-0.308825	-0.393362	-0.422937	-0.24528	-0.58157	-1.40706	-1.42525	-1.06663	-0.992629	-0.207424	0.207424	PC	19
ENSG00000244437	IGKV3-15	IG_gene	81.941	1.67131	2.22841	0.595145	0.49857	0.486442	0.666924	0.325082	-0.487809	-0.487577	-0.125077	-0.0840394	0.744357	0.953028	-0.357883	-0.454458	-0.466586	-0.286103	-0.627946	-1.44084	-1.4406	-1.0781	-1.03707	-0.208671	0.208671	PC	19
ENSG00000211904	IGHJ2	IG_gene	35.3335	16.4345	16.4345	0.596249	0.481471	0.489138	0.666872	0.339402	-0.474026	-0.491071	-0.126563	-0.0841306	0.704545	0.930374	-0.334124	-0.448902	-0.441236	-0.263501	-0.590971	-1.4044	-1.42144	-1.05694	-1.0145	-0.225828	0.225828	PC	19
ENSG00000162194	LBHD1	protein_coding	4.79194	0	0	0.375501	0.344565	0.512746	0.666615	0.592519	-0.212255	-0.288761	-0.0118143	0.0791824	0.622975	0.479294	-0.291115	-0.32205	-0.15387	0.0436408	-0.0740962	-0.87887	-0.955376	-0.67843	-0.587433	-0.0436408	-0.187321		10
ENSG00000211677	IGLC2	IG_gene	509.928	0.278552	0.278552	0.568023	0.499007	0.494001	0.666566	0.339544	-0.492977	-0.481626	-0.124121	-0.0857147	0.740822	0.960977	-0.392955	-0.461971	-0.466976	-0.294411	-0.621434	-1.45395	-1.4426	-1.0851	-1.04669	-0.220156	0.220156	PC	19
ENSG00000186204	CYP4F12	protein_coding	11.6987	0	0	0.283089	0.0297919	0.155255	0.666421	0.422313	-0.180488	-0.231235	0.0678105	-0.0235863	0.463313	0.358725	-0.383332	-0.636629	-0.511165	0.203107	-0.244108	-0.846909	-0.897656	-0.59861	-0.690007	-0.203107	-0.307695	GMC	25
ENSG00000125848	FLRT3	protein_coding	7.25342	0	0	0.676166	0.512502	0.559511	0.666408	0.338189	-0.423	-0.596391	-0.20087	-0.0417438	0.581569	0.564418	0.00975776	-0.163664	-0.116655	-0.00975776	-0.337977	-1.09917	-1.27256	-0.877036	-0.71791	-0.0945969	-0.111748		3
ENSG00000158710	TAGLN2	protein_coding	283.932	0	0	0.144847	0.0518474	0.186136	0.666403	0.576683	0.00894528	-0.0478395	0.167988	0.175974	0.397174	0.359177	-0.521556	-0.614556	-0.480267	0.0897203	-0.0897203	-0.657458	-0.714243	-0.498415	-0.490429	-0.269229	-0.307226		22
ENSG00000235162	C12orf75	protein_coding	27.8459	0	0	0.627542	0.607372	0.605772	0.666297	0.39474	-0.387792	-0.502306	-0.239203	-0.108105	0.585094	0.566075	-0.038755	-0.0589255	-0.0605253	0.038755	-0.271558	-1.05409	-1.1686	-0.9055	-0.774402	-0.0812034	-0.100223		3
ENSG00000127328	RAB3IP	protein_coding	2.9196	0	0	0.584382	0.617721	0.631783	0.666212	0.38072	-0.356347	-0.519145	-0.230347	-0.0282854	0.593828	0.584617	-0.0818296	-0.0484912	-0.0344287	0.0344287	-0.285492	-1.02256	-1.18536	-0.896559	-0.694497	-0.072384	-0.081595		3
ENSG00000211972	IGHV3-66	IG_gene	4.90621	17.5487	19.2201	0.594864	0.49521	0.467701	0.666013	0.314204	-0.501689	-0.506786	-0.135737	-0.0533494	0.68001	0.913374	-0.31851	-0.418164	-0.445673	-0.247361	-0.59917	-1.41506	-1.42016	-1.04911	-0.966723	-0.233364	0.233364	PC	19
ENSG00000274576	IGHV2-70	IG_gene	14.7084	18.663	19.2201	0.569011	0.466354	0.470037	0.665975	0.328464	-0.469986	-0.478267	-0.149209	-0.0912958	0.68316	0.865297	-0.296286	-0.398943	-0.39526	-0.199322	-0.536833	-1.33528	-1.34356	-1.01451	-0.956593	-0.182137	0.182137	PC	19
ENSG00000261104	RP11-734K21.5	non-coding	0.979599	17.2702	25.9053	0.623615	0.67659	0.611124	0.665858	0.391684	-0.523299	-0.582632	-0.324984	-0.1614	0.578606	0.566669	-0.0529751	0.0107318	-0.0654663	-0.0107318	-0.284906	-1.19989	-1.25922	-1.00157	-0.837989	-0.0979841	-0.109921		3
ENSG00000255960	RP11-459D22.1	non-coding	7.76405	18.1058	18.9415	0.624102	0.630914	0.617138	0.665803	0.3518	-0.498565	-0.540603	-0.296918	-0.118614	0.599474	0.579893	-0.0417008	-0.0348894	-0.0486648	0.0348894	-0.314003	-1.16437	-1.20641	-0.962721	-0.784417	-0.0663286	-0.08591		3
ENSG00000263786	RP11-649A18.4	non-coding	0.429648	15.0418	25.0696	0.278055	0.102232	0.206804	0.665746	0.48837	-0.154528	-0.261886	0.0614565	0.0472201	0.420932	0.464908	-0.387691	-0.563514	-0.458942	0.177376	-0.177376	-0.820274	-0.927632	-0.604289	-0.618526	-0.244814	-0.200838	GMC	22
ENSG00000198429	ZNF69	protein_coding	6.10076	0	0	0.665737	0.575276	0.59259	0.665718	0.359256	-0.443967	-0.554634	-0.272323	-0.131012	0.638186	0.549276	1.92402e-05	-0.0904609	-0.0731474	-1.92402e-05	-0.306481	-1.1097	-1.22037	-0.93806	-0.79675	-0.0275516	-0.116462		3
ENSG00000284237	RP11-328D5.4	non-coding	1.46849	0	0.278552	0.476598	0.375713	0.438705	0.665717	0.389568	-0.347125	-0.402363	-0.136605	-0.132511	0.566816	0.447943	-0.189119	-0.290003	-0.227011	0.0989008	-0.276149	-1.01284	-1.06808	-0.802322	-0.798228	-0.0989008	-0.217774		25
ENSG00000125845	BMP2	protein_coding	12.0254	0	0	0.357256	0.278039	0.469247	0.665672	0.433709	-0.152633	-0.220512	-0.00912251	0.128839	0.579149	0.545932	-0.308416	-0.387634	-0.196426	0.0865231	-0.231963	-0.818305	-0.886184	-0.674795	-0.536833	-0.0865231	-0.119741		18
ENSG00000211967	IGHV3-53	IG_gene	14.618	11.4206	14.7632	0.600701	0.516834	0.510263	0.66563	0.33099	-0.496874	-0.497899	-0.144284	-0.0965475	0.679188	0.906465	-0.305764	-0.389631	-0.396202	-0.240836	-0.575475	-1.40334	-1.40436	-1.05075	-1.00301	-0.227277	0.227277	PC	19
ENSG00000188559	RALGAPA2	protein_coding	17.4577	0	0	0.548502	0.553412	0.588486	0.665584	0.461488	-0.315135	-0.463126	-0.12587	0.0508866	0.602076	0.517306	-0.117081	-0.112172	-0.0770977	0.0635079	-0.204096	-0.980718	-1.12871	-0.791454	-0.614697	-0.0635079	-0.148278		3
ENSG00000132744	ACY3	protein_coding	8.35649	6.96379	14.2061	0.567667	0.663803	0.644936	0.665516	0.411259	-0.53476	-0.485059	-0.291021	-0.136588	0.60629	0.583834	-0.0978485	-0.00171315	-0.0205803	0.00171315	-0.254257	-1.20028	-1.15057	-0.956537	-0.802104	-0.0592256	-0.0816823		3
ENSG00000218226	TATDN2P2	non-coding	1.63803	0	1.11421	0.415874	0.361667	0.35774	0.665472	0.381431	-0.262264	-0.407822	-0.102666	-0.00362693	0.437676	0.508733	-0.249598	-0.303805	-0.307732	0.15674	-0.284041	-0.927736	-1.07329	-0.768138	-0.669099	-0.227796	-0.15674	GMC	18
ENSG00000117448	AKR1A1	protein_coding	61.4557	0	0	0.433581	0.519717	0.464677	0.665472	0.565502	-0.336489	-0.391959	-0.033634	0.0379162	0.575051	0.491062	-0.231891	-0.145755	-0.200795	0.0904216	-0.0999699	-1.00196	-1.05743	-0.699106	-0.627556	-0.0904216	-0.17441		3
ENSG00000161267	BDH1	protein_coding	9.59645	0	0	0.588129	0.502396	0.457248	0.665154	0.419435	-0.455949	-0.497644	-0.189445	-0.050047	0.529358	0.469922	-0.0770252	-0.162758	-0.207906	0.0770252	-0.245719	-1.1211	-1.1628	-0.854599	-0.715201	-0.135796	-0.195232		3
ENSG00000211952	IGHV4-28	IG_gene	5.37173	12.2563	13.649	0.59303	0.497138	0.483896	0.665031	0.343176	-0.511222	-0.507844	-0.139104	-0.0961123	0.705122	0.926218	-0.333188	-0.42908	-0.442322	-0.261187	-0.583042	-1.43744	-1.43406	-1.06532	-1.02233	-0.221096	0.221096	PC	19
ENSG00000211957	IGHV3-35	IG_gene	0.953983	25.6267	29.2479	0.527908	0.42414	0.415056	0.665015	0.34174	-0.45127	-0.447834	-0.0994196	-0.0490893	0.666382	0.887752	-0.359844	-0.463612	-0.472696	-0.222736	-0.546012	-1.33902	-1.33559	-0.987171	-0.936841	-0.22137	0.22137	PC	19
ENSG00000215045	GRID2IP	protein_coding	0.32705	0	16.156	0.526803	0.5842	0.581877	0.664834	0.356833	-0.379971	-0.476223	-0.219653	-0.0316011	0.616652	0.549101	-0.13803	-0.0806335	-0.0829563	0.0481814	-0.308001	-1.0448	-1.14106	-0.884487	-0.696435	-0.0481814	-0.115732		3
ENSG00000170476	MZB1	protein_coding	18.6102	1.39276	3.34262	0.568258	0.519494	0.514067	0.664584	0.347496	-0.49998	-0.481354	-0.110991	-0.0423941	0.759406	0.963431	-0.395173	-0.443937	-0.449364	-0.298848	-0.615935	-1.46341	-1.44479	-1.07442	-1.00583	-0.204025	0.204025	PC	19
ENSG00000167699	GLOD4	protein_coding	45.1159	0	0	0.780587	0.436761	0.428752	0.664556	0.305073	-0.443123	-0.605797	-0.231477	-0.195765	0.540221	0.536698	0.11603	-0.343826	-0.351835	-0.11603	-0.475514	-1.22371	-1.38638	-1.01206	-0.976352	-0.240366	-0.243888		3
ENSG00000211662	IGLV3-21	IG_gene	85.061	3.62117	5.57103	0.589737	0.512672	0.5152	0.664494	0.306861	-0.491933	-0.50048	-0.163929	-0.0907012	0.737672	0.928384	-0.338647	-0.415712	-0.413185	-0.26389	-0.621523	-1.42032	-1.42886	-1.09231	-1.01909	-0.190712	0.190712	PC	19
ENSG00000204860	FAM201A	non-coding	0.963773	6.12813	19.7772	0.608415	0.599692	0.660636	0.663877	0.3771	-0.489521	-0.510624	-0.29912	-0.144601	0.636421	0.577142	-0.0554616	-0.0641842	-0.00324083	0.00324083	-0.286777	-1.1534	-1.1745	-0.962997	-0.808478	-0.0274558	-0.0867348		3
ENSG00000070985	TRPM5	protein_coding	0.430649	5.29248	23.9554	0.593456	0.557835	0.598361	0.663862	0.283619	-0.41119	-0.496905	-0.292911	-0.117703	0.596887	0.591498	-0.0704058	-0.106027	-0.0655013	0.0655013	-0.380244	-1.07505	-1.16077	-0.956773	-0.781566	-0.0669752	-0.0723639		3
ENSG00000283906	IGHV4-80	non-coding	1.18124	28.1337	28.9694	0.553658	0.445295	0.446464	0.663842	0.324977	-0.473298	-0.493737	-0.147255	-0.0768757	0.665172	0.888975	-0.335317	-0.44368	-0.442511	-0.225133	-0.563999	-1.36227	-1.38271	-1.03623	-0.965851	-0.223803	0.223803	PC	19
ENSG00000211951	IGHV2-26	IG_gene	8.65636	16.4345	17.5487	0.569936	0.484695	0.509439	0.663829	0.354131	-0.464513	-0.477838	-0.119926	-0.0629408	0.697256	0.905308	-0.335372	-0.420613	-0.395869	-0.241479	-0.551177	-1.36982	-1.38315	-1.02523	-0.968249	-0.208052	0.208052	PC	19
ENSG00000153563	CD8A	protein_coding	6.38503	0	0	0.489899	0.387505	0.514502	0.663796	0.375943	-0.290423	-0.362945	-0.0550684	0.00275627	0.883675	0.732463	-0.393776	-0.496169	-0.369173	-0.219879	-0.507731	-1.1741	-1.24662	-0.938743	-0.880918	0.151212	-0.151212	TC	32
ENSG00000166387	PPFIBP2	protein_coding	19.5144	0	0	0.640059	0.688062	0.597574	0.663785	0.314515	-0.567731	-0.523074	-0.367977	-0.16536	0.590866	0.601984	-0.0480026	0.0242773	-0.0904881	-0.0242773	-0.373547	-1.25579	-1.21114	-1.05604	-0.853422	-0.0971959	-0.086078		3
ENSG00000171954	CYP4F22	protein_coding	1.65259	0.835655	11.6992	0.660652	0.472866	0.372889	0.66358	0.276982	-0.481154	-0.506485	-0.332398	-0.273343	0.456919	0.51738	-0.00292751	-0.190713	-0.290691	0.00292751	-0.386598	-1.14473	-1.17006	-0.995978	-0.936923	-0.20666	-0.146199		22
ENSG00000134028	ADAMDEC1	protein_coding	1.65432	6.12813	15.5989	0.428186	0.333508	0.482133	0.663495	0.494406	-0.335782	-0.337218	0.0757601	0.0473701	0.710444	0.728264	-0.300078	-0.394756	-0.246131	-0.0647686	-0.233857	-1.06405	-1.06548	-0.652504	-0.680894	-0.0178196	0.0178196		0
ENSG00000226330	RP11-739N20.2	non-coding	0.787968	4.17827	6.12813	0.320916	0.240441	0.353555	0.66332	0.50264	-0.175448	-0.291013	-0.0574704	0.0319236	0.517692	0.445097	-0.342404	-0.422879	-0.309765	0.145629	-0.16068	-0.838768	-0.954334	-0.720791	-0.631397	-0.145629	-0.218223		22
ENSG00000166002	SMCO4	protein_coding	32.6588	0	0	0.517801	0.395509	0.420076	0.663194	0.381689	-0.369348	-0.3836	-0.175656	-0.15687	0.519042	0.449264	-0.145394	-0.267685	-0.243118	0.144153	-0.281505	-1.03254	-1.04679	-0.83885	-0.820064	-0.144153	-0.21393		3
ENSG00000240382	IGKV1-17	IG_gene	34.7668	8.07799	8.6351	0.604029	0.515563	0.478365	0.663076	0.313856	-0.521588	-0.529609	-0.134807	-0.13305	0.683211	0.909374	-0.305344	-0.39381	-0.431009	-0.246298	-0.595518	-1.43096	-1.43898	-1.04418	-1.04242	-0.226163	0.226163	PC	19
ENSG00000211664	IGLV2-18	IG_gene	17.1081	15.3203	16.156	0.604653	0.502101	0.488913	0.663035	0.347099	-0.507418	-0.52856	-0.143338	-0.0848451	0.670364	0.89067	-0.286017	-0.388568	-0.401756	-0.227635	-0.54357	-1.39809	-1.41923	-1.03401	-0.975515	-0.220306	0.220306	PC	19
ENSG00000215845	TSTD1	protein_coding	48.8704	0	0	0.677119	0.679987	0.617619	0.662955	0.29307	-0.487676	-0.556117	-0.304171	-0.142098	0.578507	0.561015	-0.00286738	0.00286738	-0.0623675	-0.0170313	-0.386917	-1.16766	-1.2361	-0.984158	-0.822084	-0.10148	-0.118972		3
ENSG00000280587	LINC01348	non-coding	0.691617	1.94986	8.91365	0.400735	0.356708	0.430187	0.662835	0.417154	-0.297882	-0.318187	-0.182882	-0.0108517	0.445837	0.488492	-0.2621	-0.306128	-0.232648	0.174343	-0.245681	-0.960717	-0.981022	-0.845717	-0.673687	-0.216998	-0.174343	GMC	18
ENSG00000185156	MFSD6L	protein_coding	3.67552	3.89972	13.649	0.574454	0.725235	0.658289	0.662761	0.397969	-0.477656	-0.477046	-0.2878	-0.0621408	0.600585	0.565703	-0.150781	0.0624742	-0.0669461	-0.0624742	-0.327266	-1.20289	-1.20228	-1.01304	-0.787376	-0.12465	-0.159532		3
ENSG00000264727	RP11-680C21.1	non-coding	1.34134	1.11421	9.47075	0.549923	0.447983	0.642486	0.662557	0.342605	-0.364721	-0.463493	-0.232876	-0.0774673	0.666631	0.597337	-0.116708	-0.218648	-0.024145	-0.00407357	-0.324026	-1.03135	-1.13012	-0.899507	-0.744098	0.00407357	-0.0692938		3
ENSG00000211935	IGHV1-3	IG_gene	31.546	8.35655	9.47075	0.556089	0.495983	0.502487	0.662539	0.342634	-0.473249	-0.501719	-0.166518	-0.0933172	0.680607	0.836484	-0.280395	-0.340501	-0.333997	-0.173945	-0.493851	-1.30973	-1.3382	-1.003	-0.929802	-0.155877	0.155877	PC	19
ENSG00000111291	GPRC5D	protein_coding	1.06341	2.50696	7.24234	0.446134	0.413357	0.474422	0.662374	0.362196	-0.355516	-0.343888	-0.196982	-0.0724393	0.555993	0.718658	-0.272523	-0.305301	-0.244236	-0.0562841	-0.356461	-1.07417	-1.06255	-0.91564	-0.791097	-0.162665	0.0562841		18
ENSG00000169758	TMEM266	protein_coding	0.644494	0	0.835655	0.327704	0.120792	0.248507	0.662295	0.487532	-0.218159	-0.261805	0.0643302	0.00940376	0.534814	0.405089	-0.334591	-0.541504	-0.413788	0.127481	-0.174764	-0.880454	-0.924101	-0.597965	-0.652892	-0.127481	-0.257206		25
ENSG00000134508	CABLES1	protein_coding	6.45435	0	0	0.417898	0.456089	0.461715	0.662286	0.402466	-0.296064	-0.372487	-0.085167	-0.0394778	0.606414	0.474814	-0.244388	-0.206196	-0.20057	0.0558719	-0.259819	-0.95835	-1.03477	-0.747453	-0.701763	-0.0558719	-0.187472		3
ENSG00000143674	MAP3K21	protein_coding	7.85411	0	0.835655	0.722388	0.688203	0.626646	0.662275	0.320614	-0.467286	-0.63086	-0.353367	-0.143199	0.583023	0.603534	0.0341846	-0.0341846	-0.0957425	-0.060113	-0.401774	-1.18967	-1.35325	-1.07575	-0.865587	-0.139365	-0.118854		3
ENSG00000124701	APOBEC2	protein_coding	14.2932	0	0	0.751871	0.520582	0.486941	0.662261	0.295581	-0.512052	-0.620657	-0.297993	-0.183891	0.543462	0.616588	0.0896099	-0.231289	-0.264929	-0.0896099	-0.456289	-1.26392	-1.37253	-1.04986	-0.935761	-0.208408	-0.135282		3
ENSG00000160113	NR2F6	protein_coding	45.8391	0	0	0.412033	0.433387	0.450711	0.662228	0.388003	-0.36603	-0.414985	-0.101636	-0.0461857	0.546806	0.437632	-0.250195	-0.228841	-0.211517	0.115422	-0.274225	-1.02826	-1.07721	-0.763864	-0.708414	-0.115422	-0.224596		3
ENSG00000123473	STIL	protein_coding	1.26963	0	0.278552	0.239152	0.169595	0.306693	0.661903	0.831538	-0.134472	-0.210106	0.186587	0.15626	0.535224	0.444546	-0.592386	-0.661943	-0.524845	-0.169634	0.169634	-0.96601	-1.04164	-0.644951	-0.675278	-0.296314	-0.386992	MTC	10
ENSG00000117620	SLC35A3	protein_coding	5.65528	0	0	0.478563	0.49772	0.545437	0.661703	0.44905	-0.256732	-0.412804	-0.130739	-0.0131825	0.552541	0.484467	-0.18314	-0.163983	-0.116266	0.109162	-0.212652	-0.918435	-1.07451	-0.792442	-0.674885	-0.109162	-0.177236		3
ENSG00000211653	IGLV1-40	IG_gene	150.034	1.67131	2.22841	0.597066	0.500522	0.467428	0.661592	0.30236	-0.499976	-0.495852	-0.140743	-0.0993156	0.732881	0.947603	-0.350537	-0.447081	-0.480175	-0.286011	-0.645243	-1.44758	-1.44346	-1.08835	-1.04692	-0.214723	0.214723	PC	19
ENSG00000135960	EDAR	protein_coding	0.127399	16.9916	59.3315	0.539003	0.403877	0.463913	0.661577	0.325645	-0.464526	-0.409929	-0.235827	-0.134863	0.614615	0.657038	-0.122574	-0.2577	-0.197665	0.00453959	-0.335932	-1.1261	-1.07151	-0.897405	-0.796441	-0.0469618	-0.00453959		0
ENSG00000143942	CHAC2	protein_coding	3.43202	0	0	0.419239	0.333486	0.391753	0.661571	0.573939	-0.254935	-0.378495	0.0165751	0.0415237	0.537285	0.492134	-0.242332	-0.328085	-0.269818	0.0876318	-0.0876318	-0.916505	-1.04007	-0.644996	-0.620047	-0.124286	-0.169437		10
ENSG00000253598	SLC10A5	protein_coding	0.771266	0	0.835655	0.371779	0.234997	0.346984	0.661365	0.357992	-0.270051	-0.347515	-0.0808353	-0.0209788	0.482451	0.428304	-0.289586	-0.426368	-0.314381	0.178913	-0.303372	-0.931416	-1.00888	-0.7422	-0.682343	-0.178913	-0.233061	GMC	25
ENSG00000186193	SAPCD2	protein_coding	2.85209	0	1.67131	0.441829	0.564102	0.602386	0.661249	0.640004	-0.425346	-0.388097	-0.159076	0.0178618	0.590257	0.568976	-0.21942	-0.0971468	-0.0588632	0.0212452	-0.0212452	-1.0866	-1.04935	-0.820325	-0.643387	-0.0709919	-0.092273		10
ENSG00000026297	RNASET2	protein_coding	33.5487	0	0	0.556122	0.676106	0.631889	0.660783	0.350701	-0.472981	-0.472276	-0.22924	-0.0619956	0.629243	0.609451	-0.119983	0.0153227	-0.0442165	-0.0153227	-0.325405	-1.14909	-1.14838	-0.905346	-0.738101	-0.0468624	-0.0666549		3
ENSG00000225697	SLC26A6	protein_coding	44.0764	0	0	0.636854	0.475507	0.559878	0.660694	0.29375	-0.3776	-0.526332	-0.220068	-0.048417	0.598586	0.554041	-0.0238399	-0.185187	-0.100817	0.0238399	-0.366944	-1.03829	-1.18703	-0.880762	-0.709111	-0.0621085	-0.106653		3
ENSG00000211611	IGKV6-21	IG_gene	10.0554	18.663	19.2201	0.598854	0.522292	0.508633	0.660575	0.330096	-0.483365	-0.484997	-0.190385	-0.0821364	0.681935	0.894765	-0.295911	-0.372474	-0.386132	-0.23419	-0.564669	-1.37813	-1.37976	-1.08515	-0.976902	-0.21283	0.21283	PC	19
ENSG00000253234	IGLV2-5	non-coding	1.83019	24.7911	24.7911	0.569188	0.447093	0.436634	0.660514	0.3341	-0.472548	-0.494391	-0.121788	-0.10072	0.686168	0.908386	-0.339198	-0.461293	-0.471752	-0.247872	-0.574286	-1.38093	-1.40278	-1.03017	-1.00911	-0.222218	0.222218	PC	19
ENSG00000211968	IGHV1-58	IG_gene	5.92275	20.6128	21.4485	0.576267	0.481776	0.451057	0.660114	0.31969	-0.47969	-0.491903	-0.141546	-0.0920687	0.692128	0.877607	-0.301341	-0.395831	-0.426551	-0.217493	-0.557917	-1.3573	-1.36951	-1.01915	-0.969676	-0.185479	0.185479	PC	19
ENSG00000281103	TRG-AS1	non-coding	1.6878	0	3.62117	0.771051	0.51836	0.538673	0.660047	0.328241	-0.492507	-0.58517	-0.20666	-0.117919	0.751867	0.740942	0.0191833	-0.252691	-0.232378	-0.111003	-0.44281	-1.26356	-1.35622	-0.977711	-0.88897	-0.0191833	-0.0301082		3
ENSG00000230519	RP11-1060J15.5	non-coding	0.682739	23.1198	30.0836	0.490655	0.281438	0.304449	0.659549	0.318064	-0.391101	-0.439518	-0.103378	-0.112683	0.547781	0.454165	-0.168894	-0.378111	-0.3551	0.111767	-0.341485	-1.05065	-1.09907	-0.762927	-0.772232	-0.111767	-0.205384		25
ENSG00000060566	CREB3L3	protein_coding	0.711594	10.3064	36.7688	0.336389	0.20441	0.26949	0.659541	0.421534	-0.256693	-0.349361	0.0532886	0.0229542	0.411316	0.431961	-0.323152	-0.455131	-0.390051	0.22758	-0.238007	-0.916234	-1.0089	-0.606253	-0.636587	-0.248225	-0.22758	GMC	0
ENSG00000094755	GABRP	protein_coding	1.73118	0.278552	15.5989	0.477568	0.437735	0.570475	0.659453	0.385523	-0.370462	-0.418795	-0.177897	-0.0270369	0.658747	0.622495	-0.181885	-0.221718	-0.0889774	0.000705841	-0.27393	-1.02991	-1.07825	-0.83735	-0.68649	-0.000705841	-0.0369583		0
ENSG00000211632	IGKV3D-11	IG_gene	3.14468	18.1058	20.3343	0.632909	0.50537	0.453271	0.659238	0.298508	-0.516108	-0.519635	-0.17477	-0.10104	0.699259	0.931286	-0.298378	-0.425916	-0.478016	-0.272048	-0.632779	-1.44739	-1.45092	-1.10606	-1.03233	-0.232028	0.232028	PC	19
ENSG00000253883	IGHV3-19	non-coding	1.88011	24.7911	27.0195	0.590685	0.456376	0.451102	0.659059	0.347051	-0.469327	-0.491193	-0.125916	-0.120896	0.693272	0.900158	-0.309473	-0.443783	-0.449056	-0.241099	-0.553107	-1.36948	-1.39135	-1.02607	-1.02105	-0.206886	0.206886	PC	19
ENSG00000137265	IRF4	protein_coding	2.95103	0	0.835655	0.461331	0.375017	0.462015	0.659037	0.365043	-0.338074	-0.358587	-0.0424252	0.0176543	0.680711	0.85926	-0.397929	-0.484244	-0.397245	-0.200223	-0.494217	-1.19733	-1.21785	-0.901686	-0.841606	-0.178549	0.178549	PC	19
ENSG00000066230	SLC9A3	protein_coding	43.4604	0	0	0.833967	0.559798	0.519362	0.658904	0.252614	-0.548568	-0.654852	-0.312924	-0.164379	0.575355	0.653074	0.175063	-0.274169	-0.314606	-0.175063	-0.581353	-1.38254	-1.48882	-1.14689	-0.998346	-0.258613	-0.180894	PAC	3
ENSG00000261572	RP11-384L8.1	non-coding	2.06674	0	0	0.578088	0.611827	0.650111	0.658834	0.411101	-0.389643	-0.524721	-0.260891	-0.0820789	0.580243	0.50762	-0.0807461	-0.0470068	-0.00872276	0.00872276	-0.247734	-1.04848	-1.18355	-0.919725	-0.740913	-0.078591	-0.151214		3
ENSG00000271178	IGHV3OR16-13	IG_gene	1.91322	28.6908	30.9192	0.561303	0.423321	0.398598	0.658832	0.333562	-0.479426	-0.490666	-0.105135	-0.0819174	0.682765	0.899043	-0.337739	-0.475722	-0.500445	-0.24021	-0.565481	-1.37847	-1.38971	-1.00418	-0.98096	-0.216278	0.216278	PC	19
ENSG00000143549	TPM3	protein_coding	44.3317	0	0	0.321725	0.22414	0.309928	0.658481	0.552845	-0.0504495	-0.170809	0.0943086	0.151293	0.462733	0.452344	-0.336756	-0.434341	-0.348553	0.105636	-0.105636	-0.70893	-0.82929	-0.564172	-0.507188	-0.195747	-0.206137		18
ENSG00000154760	SLFN13	protein_coding	4.76206	0	0	0.367092	0.290844	0.459839	0.658245	0.577174	-0.26692	-0.279178	-0.0595043	0.0151693	0.574578	0.472505	-0.291152	-0.367401	-0.198405	0.0810704	-0.0810704	-0.925164	-0.937423	-0.717749	-0.643075	-0.0836672	-0.18574		10
ENSG00000240671	IGKV1-8	IG_gene	6.11242	17.2702	18.1058	0.574277	0.533327	0.52447	0.658108	0.339627	-0.490447	-0.491051	-0.176477	-0.0687416	0.695299	0.903578	-0.329302	-0.370251	-0.379108	-0.24547	-0.563951	-1.39403	-1.39463	-1.08005	-0.97232	-0.208279	0.208279	PC	19
ENSG00000272189	RP3-325F22.5	non-coding	0.807236	8.91365	20.3343	0.570427	0.667414	0.615835	0.658011	0.381762	-0.459411	-0.536865	-0.320962	-0.0756019	0.55441	0.543136	-0.0969876	0.00940336	-0.051579	-0.00940336	-0.285652	-1.12682	-1.20428	-0.988377	-0.743016	-0.113004	-0.124278		3
ENSG00000224041	IGKV3D-15	IG_gene	4.60984	19.4986	21.727	0.599913	0.482044	0.434053	0.658004	0.298456	-0.501849	-0.50326	-0.165519	-0.104888	0.702227	0.930342	-0.330429	-0.448298	-0.496289	-0.272338	-0.631886	-1.43219	-1.4336	-1.09586	-1.03523	-0.228115	0.228115	PC	19
ENSG00000151364	KCTD14	protein_coding	7.65032	0	0	0.304461	0.350332	0.334124	0.657863	0.526276	-0.258521	-0.350475	0.0768231	0.118546	0.530564	0.491231	-0.353402	-0.307531	-0.323739	0.127299	-0.131587	-0.916385	-1.00834	-0.58104	-0.539317	-0.127299	-0.166632		18
ENSG00000124813	RUNX2	protein_coding	1.92048	0	0	0.381064	0.262514	0.500421	0.657609	0.414102	-0.195573	-0.263051	0.0209271	0.0799657	0.713321	0.703167	-0.332257	-0.450807	-0.2129	-0.0557121	-0.299219	-0.908894	-0.976372	-0.692394	-0.633355	0.010154	-0.010154		19
ENSG00000222037	IGLC6	non-coding	44.3218	9.47075	10.3064	0.601575	0.493007	0.465001	0.657541	0.284584	-0.527256	-0.514424	-0.154466	-0.0879225	0.715849	0.942909	-0.341333	-0.449902	-0.477907	-0.285368	-0.658324	-1.47017	-1.45733	-1.09737	-1.03083	-0.22706	0.22706	PC	19
ENSG00000184860	SDR42E1	protein_coding	2.23276	0	0	0.570928	0.606573	0.582465	0.657405	0.401538	-0.410441	-0.553486	-0.207055	-0.086008	0.581019	0.526359	-0.0864775	-0.0508323	-0.0749406	0.0508323	-0.255867	-1.06785	-1.21089	-0.86446	-0.743413	-0.076386	-0.131046		3
ENSG00000178750	STX19	protein_coding	6.16839	1.67131	6.12813	0.689705	0.665259	0.607971	0.657263	0.280616	-0.527351	-0.618552	-0.321922	-0.103078	0.574113	0.583091	0.0244461	-0.0244461	-0.081734	-0.0324419	-0.40909	-1.21706	-1.30826	-1.01163	-0.792783	-0.115593	-0.106614		3
ENSG00000007968	E2F2	protein_coding	1.04794	1.11421	18.663	0.233032	0.185704	0.286237	0.657129	0.858781	-0.179743	-0.22695	0.213343	0.156443	0.544887	0.480718	-0.625749	-0.673077	-0.572544	-0.201652	0.201652	-1.03852	-1.08573	-0.645438	-0.702339	-0.313894	-0.378064	MTC	10
ENSG00000229092	IGHV3-47	non-coding	1.0366	30.0836	32.312	0.557799	0.442415	0.41665	0.657021	0.329211	-0.478991	-0.491623	-0.135794	-0.0832303	0.665874	0.897596	-0.339797	-0.455181	-0.480946	-0.240576	-0.568385	-1.37659	-1.38922	-1.03339	-0.980826	-0.231722	0.231722	PC	19
ENSG00000182901	RGS7	protein_coding	1.02646	2.50696	11.4206	0.697712	0.568961	0.618551	0.657019	0.212238	-0.502159	-0.574304	-0.442026	-0.262419	0.567415	0.579141	0.0406927	-0.128751	-0.0791606	-0.0406927	-0.485474	-1.19987	-1.27202	-1.13974	-0.960131	-0.130297	-0.11857		3
ENSG00000182957	SPATA13	protein_coding	13.1588	0	0	0.42987	0.376323	0.480082	0.656995	0.329759	-0.198485	-0.356063	-0.172876	0.0320597	0.493264	0.482347	-0.227125	-0.280673	-0.176914	0.163731	-0.327236	-0.85548	-1.01306	-0.829871	-0.624936	-0.163731	-0.174648	GMC	18
ENSG00000246575	AC093162.5	non-coding	3.07325	0	0	0.511259	0.411045	0.50151	0.656713	0.244824	-0.336626	-0.428369	-0.161103	-0.0653802	0.637405	0.575386	-0.145454	-0.245667	-0.155203	0.0193077	-0.411888	-0.993339	-1.08508	-0.817816	-0.722093	-0.0193077	-0.0813261		3
ENSG00000198380	GFPT1	protein_coding	23.245	0	0	0.396614	0.520803	0.515114	0.656613	0.448453	-0.302646	-0.322044	-0.152957	-0.0142698	0.514977	0.547502	-0.259999	-0.13581	-0.141499	0.10911	-0.20816	-0.959259	-0.978657	-0.80957	-0.670883	-0.141635	-0.10911		18
ENSG00000278857	IGKV1D-12	IG_gene	2.99264	22.5627	23.9554	0.555966	0.485011	0.483934	0.65654	0.321183	-0.482467	-0.473092	-0.116114	-0.0509228	0.712002	0.926389	-0.370423	-0.441378	-0.442455	-0.269849	-0.605206	-1.40886	-1.39948	-1.0425	-0.977312	-0.214387	0.214387	PC	19
ENSG00000211678	IGLJ3	IG_gene	19.6456	12.2563	12.2563	0.564933	0.484883	0.481487	0.656456	0.31959	-0.470009	-0.467914	-0.134344	-0.0826798	0.709453	0.934846	-0.369912	-0.449963	-0.453358	-0.27839	-0.615255	-1.40485	-1.40276	-1.06919	-1.01753	-0.225393	0.225393	PC	19
ENSG00000146376	ARHGAP18	protein_coding	19.357	0	0	0.744986	0.638064	0.582787	0.656386	0.373036	-0.453461	-0.585761	-0.284776	-0.114955	0.566983	0.592346	0.0886005	-0.106922	-0.1622	-0.0886005	-0.37195	-1.19845	-1.33075	-1.02976	-0.859941	-0.178003	-0.15264		3
ENSG00000211956	IGHV4-34	IG_gene	35.9442	5.01393	6.12813	0.586149	0.5422	0.482097	0.656268	0.315359	-0.482133	-0.482812	-0.153318	-0.0855773	0.711194	0.906318	-0.320169	-0.364118	-0.424221	-0.25005	-0.590959	-1.38845	-1.38913	-1.05964	-0.991895	-0.195123	0.195123	PC	19
ENSG00000198851	CD3E	protein_coding	10.1921	0	0	0.476585	0.376201	0.504769	0.656172	0.397207	-0.312789	-0.343762	-0.0064976	0.00697324	0.940871	0.762637	-0.464286	-0.56467	-0.436102	-0.284699	-0.543664	-1.25366	-1.28463	-0.947369	-0.933898	0.178234	-0.178234	TC	32
ENSG00000241294	IGKV2-24	IG_gene	36.6473	10.8635	11.4206	0.611431	0.558662	0.520533	0.656102	0.314815	-0.511989	-0.504619	-0.185262	-0.0777866	0.67857	0.884602	-0.273172	-0.32594	-0.364069	-0.2285	-0.569787	-1.39659	-1.38922	-1.06986	-0.962389	-0.206032	0.206032	PC	19
ENSG00000023892	DEF6	protein_coding	16.9575	0	0	0.452254	0.637936	0.63408	0.656036	0.353846	-0.418863	-0.35862	-0.232143	-0.0206472	0.664219	0.659897	-0.211965	-0.0262837	-0.0301389	-0.00818373	-0.310374	-1.08308	-1.02284	-0.896363	-0.684866	0.00432198	-0.00432198		3
ENSG00000180089	TMEM86B	protein_coding	19.2035	0	0	0.822355	0.486798	0.528487	0.655996	0.162778	-0.530278	-0.614612	-0.390534	-0.301187	0.538976	0.5691	0.16636	-0.335557	-0.293868	-0.16636	-0.659577	-1.35263	-1.43697	-1.21289	-1.12354	-0.28338	-0.253255	PAC	3
ENSG00000165959	CLMN	protein_coding	9.43064	0	0	0.540875	0.290341	0.428646	0.65598	0.3768	-0.191644	-0.387798	-0.0629405	0.0333146	0.603518	0.505962	-0.115105	-0.36564	-0.227334	0.0524623	-0.279181	-0.847625	-1.04378	-0.718921	-0.622666	-0.0524623	-0.150018		18
ENSG00000129235	TXNDC17	protein_coding	38.1403	0	0	0.668551	0.610684	0.518912	0.655928	0.37808	-0.485169	-0.544386	-0.290055	-0.147039	0.451993	0.516258	0.012623	-0.0578667	-0.149639	-0.012623	-0.290471	-1.15372	-1.21294	-0.958606	-0.81559	-0.216558	-0.152293		3
ENSG00000235280	MCF2L-AS1	non-coding	4.4959	0.835655	1.39276	0.673865	0.642378	0.623107	0.655851	0.303266	-0.50553	-0.529848	-0.358144	-0.180989	0.59025	0.5556	0.0180142	-0.0314866	-0.0507583	-0.0180142	-0.370598	-1.1794	-1.20371	-1.03201	-0.854854	-0.0836148	-0.118265		3
ENSG00000155093	PTPRN2	protein_coding	23.0622	0	0	0.642915	0.731405	0.671535	0.655603	0.238722	-0.488114	-0.550504	-0.382905	-0.147085	0.57069	0.56034	-0.0884893	0.0598696	-0.0598696	-0.0758018	-0.492683	-1.21952	-1.28191	-1.11431	-0.87849	-0.160715	-0.171064		3
ENSG00000164825	DEFB1	protein_coding	20.5917	4.17827	4.45682	0.631935	0.556529	0.524685	0.655434	0.245807	-0.496209	-0.56568	-0.335142	-0.126604	0.534048	0.574398	-0.0234987	-0.0989045	-0.130748	0.0234987	-0.409627	-1.15164	-1.22111	-0.990575	-0.782038	-0.121386	-0.0810357		3
ENSG00000117984	CTSD	protein_coding	446.382	0	0	0.358464	0.386537	0.386605	0.655342	0.563723	-0.235523	-0.323879	0.129518	0.121005	0.554894	0.438128	-0.296878	-0.268805	-0.268737	0.0916189	-0.0916189	-0.890865	-0.979221	-0.525824	-0.534337	-0.100448	-0.217214		18
ENSG00000211976	IGHV3-73	IG_gene	10.1936	10.585	11.4206	0.592121	0.524478	0.483599	0.65522	0.326846	-0.474018	-0.48702	-0.155881	-0.0862808	0.69138	0.875863	-0.283743	-0.351385	-0.392265	-0.220643	-0.549017	-1.34988	-1.36288	-1.03174	-0.962144	-0.184483	0.184483	PC	19
ENSG00000205560	CPT1B	protein_coding	18.8575	0	0	0.431345	0.357492	0.549674	0.65522	0.295936	-0.354032	-0.340436	-0.196301	-0.0407642	0.625988	0.535843	-0.223874	-0.297728	-0.105546	0.0292311	-0.359283	-1.00925	-0.995656	-0.851521	-0.695984	-0.0292311	-0.119376		3
ENSG00000253549	CA3-AS1	non-coding	0.920932	1.11421	3.06407	0.690624	0.550092	0.552209	0.655191	0.33752	-0.510659	-0.578017	-0.337453	-0.167963	0.526827	0.545153	0.0354326	-0.140532	-0.138414	-0.0354326	-0.353104	-1.20128	-1.26864	-1.02808	-0.858587	-0.163797	-0.145471		3
ENSG00000282639	IGHV3-64D	IG_gene	14.3435	16.9916	17.8273	0.602517	0.492488	0.474152	0.655068	0.285365	-0.501465	-0.521097	-0.176108	-0.123761	0.649053	0.846441	-0.243924	-0.353954	-0.372289	-0.191373	-0.561076	-1.34791	-1.36754	-1.02255	-0.970202	-0.197388	0.191373	PC	19
ENSG00000183856	IQGAP3	protein_coding	4.17092	0	2.50696	0.220326	0.136359	0.245325	0.654838	0.909108	-0.18715	-0.17486	0.163663	0.10116	0.466997	0.425447	-0.688782	-0.772749	-0.663783	-0.254269	0.254269	-1.09626	-1.08397	-0.745444	-0.807948	-0.44211	-0.483661	MTC	10
ENSG00000255367	RP13-726E6.2	non-coding	0.295019	1.39276	18.1058	0.549744	0.382242	0.434459	0.654617	0.301927	-0.391146	-0.463899	-0.171821	-0.0475459	0.573758	0.541179	-0.104873	-0.272375	-0.220158	0.0808591	-0.35269	-1.04576	-1.11852	-0.826438	-0.702163	-0.0808591	-0.113439		25
ENSG00000142949	PTPRF	protein_coding	39.5246	0	0	0.420426	0.36821	0.381903	0.654295	0.424185	-0.2381	-0.385558	-0.0198149	-0.0331226	0.500922	0.374693	-0.233869	-0.286085	-0.272392	0.153372	-0.230109	-0.892395	-1.03985	-0.67411	-0.687417	-0.153372	-0.279602	GMC	25
ENSG00000255774	AP000439.3	non-coding	0.218967	54.8747	64.9025	0.279172	0.112623	0.197331	0.654244	0.458703	-0.258928	-0.288293	0.0720179	0.0223867	0.488958	0.433649	-0.375072	-0.541621	-0.456913	0.165286	-0.195541	-0.913172	-0.942537	-0.582226	-0.631857	-0.165286	-0.220595		#N/A
ENSG00000211625	IGKV3D-20	IG_gene	10.0978	13.0919	14.4847	0.596935	0.497277	0.484687	0.654185	0.313074	-0.463127	-0.488898	-0.150089	-0.0869309	0.70291	0.93508	-0.338145	-0.437803	-0.450393	-0.280896	-0.622007	-1.39821	-1.42398	-1.08517	-1.02201	-0.23217	0.23217	PC	19
ENSG00000107954	NEURL1	protein_coding	2.8787	0	0	0.448496	0.526301	0.780783	0.654129	0.275545	-0.384381	-0.402093	-0.237526	-0.0501765	0.60898	0.581984	-0.332288	-0.254482	0.126654	-0.126654	-0.505239	-1.16516	-1.18288	-1.01831	-0.83096	-0.171803	-0.1988		3
ENSG00000172531	PPP1CA	protein_coding	86.9106	0	0	0.253464	0.311349	0.330986	0.653985	0.605867	-0.196469	-0.248331	0.153806	0.12452	0.493629	0.398984	-0.400521	-0.342637	-0.322999	0.0481185	-0.0481185	-0.850454	-0.902316	-0.500179	-0.529465	-0.160356	-0.255002		18
ENSG00000136574	GATA4	protein_coding	28.8195	1.11421	8.35655	0.704217	0.651598	0.58428	0.653924	0.304448	-0.550215	-0.626764	-0.365417	-0.179893	0.505911	0.509898	0.0502928	-0.0526185	-0.119937	-0.0502928	-0.399769	-1.25443	-1.33098	-1.06963	-0.88411	-0.198306	-0.194318		3
ENSG00000108187	PBLD	protein_coding	29.0585	0	0	0.787999	0.657746	0.583882	0.653753	0.312976	-0.559475	-0.661562	-0.343359	-0.184645	0.551774	0.554194	0.130253	-0.130253	-0.204117	-0.134246	-0.475023	-1.34747	-1.44956	-1.13136	-0.972644	-0.236225	-0.233805		3
ENSG00000264755	MIR3131	non-coding	1.3433	47.6323	47.6323	0.438723	0.317442	0.381758	0.653735	0.348659	-0.330266	-0.418462	-0.150615	-0.0738883	0.471432	0.500375	-0.215012	-0.336293	-0.271977	0.153359	-0.305076	-0.984001	-1.0722	-0.80435	-0.727623	-0.182303	-0.153359	GMC	22
ENSG00000204128	C2orf72	protein_coding	10.127	0	0.557103	0.63038	0.625589	0.658152	0.653731	0.29057	-0.51243	-0.522978	-0.314094	-0.13403	0.647294	0.599585	-0.0277718	-0.0325628	0.00442025	-0.00442025	-0.367581	-1.17058	-1.18113	-0.972246	-0.792182	-0.0108572	-0.058567		3
ENSG00000186765	FSCN2	protein_coding	1.1965	0	0.278552	0.372554	0.346139	0.402169	0.653466	0.399598	-0.295779	-0.284453	-0.122272	-0.00709865	0.536507	0.451086	-0.280912	-0.307326	-0.251296	0.116958	-0.253868	-0.949245	-0.937919	-0.775738	-0.660565	-0.116958	-0.20238		18
ENSG00000182372	CLN8	protein_coding	6.37463	0	0	0.686573	0.580575	0.53272	0.653462	0.253496	-0.413529	-0.577758	-0.311389	-0.125881	0.523817	0.580199	0.0331113	-0.105999	-0.153853	-0.0331113	-0.433078	-1.1001	-1.26433	-0.997962	-0.812454	-0.162756	-0.106375		3
ENSG00000162552	WNT4	protein_coding	3.60124	0	0.557103	0.527122	0.50929	0.647286	0.653409	0.32413	-0.443047	-0.453797	-0.23912	-0.0663943	0.676098	0.650304	-0.148976	-0.166808	-0.0288117	-0.0226886	-0.351967	-1.11914	-1.12989	-0.915217	-0.742492	0.0226886	-0.0257932		3
ENSG00000167757	KLK11	protein_coding	63.6467	0.278552	2.50696	0.820427	0.678902	0.607454	0.6534	0.195067	-0.602281	-0.656396	-0.483704	-0.297472	0.470429	0.526852	0.141525	-0.141525	-0.212973	-0.167027	-0.62536	-1.42271	-1.47682	-1.30413	-1.1179	-0.349998	-0.293575		3
ENSG00000101057	MYBL2	protein_coding	4.44901	0.557103	5.84958	0.238703	0.238089	0.329549	0.653343	0.888918	-0.223639	-0.21259	0.156051	0.108834	0.53301	0.505532	-0.650215	-0.650828	-0.559369	-0.235575	0.235575	-1.11256	-1.10151	-0.732866	-0.780084	-0.355908	-0.383385	MTC	10
ENSG00000211648	IGLV1-47	IG_gene	78.6838	6.12813	6.40669	0.581421	0.51841	0.494118	0.652827	0.316493	-0.488787	-0.480228	-0.149175	-0.0800929	0.731143	0.949409	-0.367988	-0.430999	-0.455291	-0.296582	-0.632916	-1.4382	-1.42964	-1.09858	-1.0295	-0.218266	0.218266	PC	19
ENSG00000280035	RP11-10J21.2	non-coding	0.17768	6.96379	38.1616	0.442509	0.374912	0.399748	0.652391	0.325951	-0.328165	-0.362836	-0.202106	-0.057284	0.461842	0.515878	-0.209882	-0.277479	-0.252643	0.136513	-0.326441	-0.980556	-1.01523	-0.854498	-0.709675	-0.190549	-0.136513		0
ENSG00000165025	SYK	protein_coding	8.40618	0	0	0.239774	0.129868	0.271483	0.652105	0.708006	-0.0683349	-0.151082	0.268009	0.238613	0.616948	0.505549	-0.468232	-0.578137	-0.436522	-0.055901	0.055901	-0.77634	-0.859088	-0.439997	-0.469392	-0.0910577	-0.202457		10
ENSG00000118017	A4GNT	protein_coding	5.78539	3.62117	10.8635	0.551295	0.496409	0.599812	0.652009	0.446193	-0.415794	-0.442344	-0.159409	-0.0405253	0.657659	0.609917	-0.106364	-0.16125	-0.0578469	-0.00564928	-0.211466	-1.07345	-1.1	-0.817068	-0.698184	0.00564928	-0.0477421		3
ENSG00000130957	FBP2	protein_coding	41.9553	3.62117	7.24234	0.698764	0.71925	0.594663	0.652007	0.239114	-0.526436	-0.65903	-0.374266	-0.187444	0.594335	0.598131	-0.0204855	0.0204855	-0.124587	-0.0672425	-0.480135	-1.24569	-1.37828	-1.09352	-0.906694	-0.124915	-0.121119		3
ENSG00000137166	FOXP4	protein_coding	46.4091	0	0	0.625521	0.675977	0.657549	0.651732	0.286355	-0.476962	-0.497948	-0.339268	-0.147374	0.584705	0.545857	-0.0504562	0.0184284	-0.0184284	-0.0242452	-0.389622	-1.15294	-1.17393	-1.01525	-0.823351	-0.0912725	-0.13012		3
ENSG00000120549	KIAA1217	protein_coding	10.7636	0	0	0.354622	0.34891	0.482105	0.651664	0.4081	-0.144648	-0.206108	-0.139072	0.0589466	0.520631	0.459183	-0.297043	-0.302754	-0.16956	0.131033	-0.243564	-0.796312	-0.857772	-0.790736	-0.592718	-0.131033	-0.192482		18
ENSG00000251191	LINC00589	non-coding	0.054746	55.1532	84.1226	0.272592	0.165865	0.183505	0.651462	0.333524	-0.285287	-0.268493	-0.0395363	0.0042609	0.431957	0.438843	-0.37887	-0.485597	-0.467957	0.212619	-0.317938	-0.93675	-0.919956	-0.690999	-0.647201	-0.219505	-0.212619		#N/A
ENSG00000008283	CYB561	protein_coding	32.1446	0	0	0.489722	0.691572	0.653864	0.651451	0.411173	-0.463125	-0.443339	-0.250687	-0.0373914	0.580061	0.572655	-0.20185	0.0377077	-0.0377077	-0.0401214	-0.280399	-1.1547	-1.13491	-0.942259	-0.728964	-0.111511	-0.118917		3
ENSG00000196407	THEM5	protein_coding	1.09704	0.835655	3.34262	0.553857	0.655724	0.643865	0.651337	0.334347	-0.397222	-0.502514	-0.287827	-0.0611039	0.585967	0.600039	-0.101867	0.00438678	-0.011859	-0.00438678	-0.321376	-1.05295	-1.15824	-0.943551	-0.716828	-0.0697568	-0.0556851		3
ENSG00000157111	TMEM171	protein_coding	25.3409	1.94986	10.0279	0.883769	0.593246	0.496227	0.651331	0.18154	-0.626371	-0.730656	-0.427328	-0.283011	0.539487	0.626851	0.232438	-0.290523	-0.387542	-0.232438	-0.702229	-1.51014	-1.61442	-1.3111	-1.16678	-0.344282	-0.256918	PAC	1
ENSG00000081923	ATP8B1	protein_coding	35.0335	0	0	0.602392	0.745917	0.620549	0.651283	0.349525	-0.46806	-0.551765	-0.354064	-0.132421	0.476845	0.538693	-0.143524	0.0946335	-0.125368	-0.0946335	-0.396392	-1.21398	-1.29768	-1.09998	-0.878338	-0.269072	-0.207223		3
ENSG00000029153	ARNTL2	protein_coding	4.71347	0	0	0.254022	0.205151	0.309039	0.651256	0.529062	-0.108371	-0.185809	0.0367147	0.0814792	0.410065	0.457013	-0.397234	-0.446106	-0.342217	0.122194	-0.122194	-0.759627	-0.837065	-0.614541	-0.569777	-0.241191	-0.194244		18
ENSG00000127831	VIL1	protein_coding	1.39972	1.67131	19.4986	0.539086	0.584353	0.707962	0.651168	0.418449	-0.420123	-0.458871	-0.270135	-0.0737523	0.566871	0.570602	-0.168876	-0.123609	0.0567943	-0.0567943	-0.289513	-1.12808	-1.16683	-0.978097	-0.781715	-0.141091	-0.13736		3
ENSG00000162571	TTLL10	protein_coding	0.423423	0	6.68524	0.452049	0.389941	0.509598	0.651147	0.303525	-0.283238	-0.384048	-0.203396	-0.0577696	0.525987	0.486916	-0.199098	-0.261206	-0.141549	0.12516	-0.347623	-0.934385	-1.0352	-0.854543	-0.708917	-0.12516	-0.164231		18
ENSG00000146038	DCDC2	protein_coding	1.008	4.45682	24.5125	0.784976	0.614171	0.577913	0.650953	0.250597	-0.564129	-0.674	-0.376871	-0.212979	0.524959	0.566375	0.134023	-0.170806	-0.207063	-0.134023	-0.534379	-1.34911	-1.45898	-1.16185	-0.997956	-0.260018	-0.218602		1
ENSG00000145113	MUC4	protein_coding	2.253	0	28.1337	0.191491	0.137212	0.269563	0.650873	0.525993	-0.13973	-0.187413	0.0918628	0.129575	0.480111	0.442848	-0.459382	-0.513661	-0.38131	0.12488	-0.12488	-0.790603	-0.838287	-0.55901	-0.521298	-0.170762	-0.208025		0
ENSG00000115718	PROC	protein_coding	2.0181	0.278552	3.89972	0.625295	0.644725	0.630889	0.650169	0.267413	-0.48626	-0.528751	-0.334646	-0.191246	0.556741	0.565258	-0.0248741	-0.00544413	-0.01928	0.00544413	-0.382756	-1.13643	-1.17892	-0.984815	-0.841415	-0.0934286	-0.0849111		3
ENSG00000253957	IGHV3-22	non-coding	0.94818	25.9053	27.5766	0.540082	0.469929	0.47104	0.650157	0.354073	-0.490204	-0.4769	-0.129009	-0.0688414	0.662482	0.870723	-0.330641	-0.400794	-0.399684	-0.220566	-0.516651	-1.36093	-1.34762	-0.999732	-0.939565	-0.208241	0.208241	PC	19
ENSG00000211946	IGHV3-20	IG_gene	15.9115	10.3064	12.5348	0.575417	0.50065	0.471695	0.650136	0.33218	-0.48066	-0.484344	-0.142878	-0.0556079	0.692472	0.885518	-0.310101	-0.384868	-0.413822	-0.235382	-0.553338	-1.36618	-1.36986	-1.0284	-0.941126	-0.193045	0.193045	PC	19
ENSG00000204529	GUCY2EP	non-coding	0.218336	22.0056	57.1031	0.451795	0.191749	0.220312	0.650113	0.293512	-0.30137	-0.400061	-0.0156357	-0.0883951	0.479641	0.427902	-0.198319	-0.458365	-0.429802	0.170472	-0.356602	-0.951484	-1.05017	-0.665749	-0.738509	-0.170472	-0.222212		0
ENSG00000142657	PGD	protein_coding	68.2857	0	0	0.334805	0.263509	0.302616	0.649883	0.616489	-0.160492	-0.299117	0.178384	0.158759	0.493681	0.44083	-0.315078	-0.386374	-0.347267	0.0333938	-0.0333938	-0.810375	-0.949	-0.471499	-0.491124	-0.156202	-0.209053		22
ENSG00000204618	RNF39	protein_coding	9.5362	0	0	0.483786	0.506355	0.616178	0.649829	0.212467	-0.396082	-0.356447	-0.312732	-0.138523	0.502712	0.585684	-0.166043	-0.143474	-0.0336513	0.0336513	-0.437362	-1.04591	-1.00628	-0.962561	-0.788352	-0.147117	-0.0641453		18
ENSG00000029993	HMGB3	protein_coding	5.0497	0	0	0.317191	0.261436	0.388751	0.649567	0.666718	-0.162122	-0.312847	0.0954334	0.107664	0.473562	0.428096	-0.349527	-0.405282	-0.277967	-0.0171509	0.0171509	-0.82884	-0.979564	-0.571284	-0.559054	-0.193156	-0.238622		10
ENSG00000109586	GALNT7	protein_coding	21.3911	0	0	0.390075	0.403461	0.474414	0.649411	0.521576	-0.222823	-0.374164	0.0024884	0.0295879	0.516522	0.442352	-0.259336	-0.245951	-0.174997	0.127835	-0.127835	-0.872234	-1.02358	-0.646923	-0.619823	-0.132889	-0.20706		18
ENSG00000011009	LYPLA2	protein_coding	45.5473	0	0	0.287698	0.322662	0.406549	0.649386	0.547981	-0.141496	-0.239935	0.09031	0.145886	0.524595	0.416373	-0.361688	-0.326724	-0.242837	0.101405	-0.101405	-0.790883	-0.889321	-0.559076	-0.5035	-0.124791	-0.233013		18
ENSG00000246082	NUDT16P1	non-coding	6.88202	0	0	0.624382	0.646638	0.577008	0.649362	0.38504	-0.429387	-0.542246	-0.236026	-0.0976904	0.585328	0.505286	-0.0249799	-0.00272438	-0.0723535	0.00272438	-0.264322	-1.07875	-1.19161	-0.885389	-0.747052	-0.0640339	-0.144076		3
ENSG00000211640	IGLV6-57	IG_gene	71.783	7.79944	8.07799	0.571528	0.481269	0.461842	0.649309	0.332039	-0.492447	-0.503351	-0.131468	-0.0692747	0.698232	0.918564	-0.347035	-0.437295	-0.456721	-0.269254	-0.586525	-1.41101	-1.42191	-1.05003	-0.987838	-0.220332	0.220332	PC	19
ENSG00000260828	HMGB3P32	non-coding	0.905974	16.156	21.1699	0.629718	0.552575	0.605781	0.649281	0.361456	-0.456537	-0.495602	-0.282107	-0.153604	0.639538	0.56758	-0.0195623	-0.0967053	-0.0434997	0.00974281	-0.287825	-1.10582	-1.14488	-0.931388	-0.802884	-0.00974281	-0.0817011		3
ENSG00000211942	IGHV3-13	IG_gene	11.9101	17.2702	19.2201	0.60327	0.490499	0.499874	0.649178	0.352778	-0.474144	-0.483642	-0.126646	-0.0697176	0.657416	0.872463	-0.269194	-0.381965	-0.372589	-0.223285	-0.519685	-1.34661	-1.35611	-0.999109	-0.942181	-0.215047	0.215047	PC	19
ENSG00000243063	IGKV3-7	IG_gene	2.97954	19.7772	21.727	0.575305	0.466026	0.445128	0.649108	0.308857	-0.482488	-0.495602	-0.128952	-0.0709529	0.695378	0.937823	-0.362518	-0.471797	-0.492695	-0.288715	-0.628966	-1.42031	-1.43342	-1.06677	-1.00878	-0.242444	0.242444	PC	19
ENSG00000187808	SOWAHD	protein_coding	1.45545	1.94986	4.17827	0.767526	0.547354	0.524624	0.649032	0.287651	-0.553619	-0.627936	-0.26987	-0.184337	0.678173	0.684056	0.0834698	-0.220172	-0.242902	-0.118494	-0.479875	-1.32115	-1.39546	-1.0374	-0.951863	-0.0893533	-0.0834698		1
ENSG00000167183	PRR15L	protein_coding	100.669	0.278552	3.34262	0.655445	0.735015	0.630819	0.648976	0.309272	-0.546326	-0.614344	-0.345766	-0.123809	0.555145	0.541788	-0.0795698	0.0795698	-0.104196	-0.0860388	-0.425743	-1.28134	-1.34936	-1.08078	-0.858824	-0.179869	-0.193227		3
ENSG00000147082	CCNB3	protein_coding	0.377557	0.557103	15.5989	0.713663	0.612402	0.525896	0.648681	0.315146	-0.462641	-0.631719	-0.308213	-0.135388	0.531533	0.539378	0.0649823	-0.101261	-0.187767	-0.0649823	-0.398517	-1.1763	-1.34538	-1.02188	-0.849051	-0.18213	-0.174285		3
ENSG00000232680	AC002511.3	non-coding	1.60411	5.57103	13.0919	0.538193	0.487888	0.613709	0.648612	0.313337	-0.416335	-0.438697	-0.297952	-0.120025	0.620361	0.662588	-0.124395	-0.1747	-0.0488799	-0.013976	-0.349252	-1.07892	-1.10129	-0.96054	-0.782614	-0.0422275	0.013976		3
ENSG00000242076	IGKV1-33	IG_gene	28.4268	7.52089	8.91365	0.573407	0.5015	0.521353	0.648276	0.307942	-0.475885	-0.471821	-0.131373	-0.056454	0.74409	0.940217	-0.366809	-0.438717	-0.418863	-0.291941	-0.632275	-1.4161	-1.41204	-1.07159	-0.996671	-0.196127	0.196127	PC	19
ENSG00000170293	CMTM8	protein_coding	16.146	0	0	0.590186	0.734528	0.665453	0.64823	0.366728	-0.454382	-0.540952	-0.295639	-0.0875951	0.563526	0.543129	-0.144342	0.0690752	-0.0690752	-0.0862984	-0.3678	-1.18891	-1.27548	-1.03017	-0.822123	-0.171002	-0.191399		3
ENSG00000223350	IGLV9-49	IG_gene	7.8073	20.3343	21.4485	0.567536	0.508038	0.471997	0.647841	0.337491	-0.502291	-0.494196	-0.160678	-0.114989	0.67392	0.845367	-0.277831	-0.337329	-0.373371	-0.197527	-0.507877	-1.34766	-1.33956	-1.00605	-0.960357	-0.171447	0.171447	PC	19
ENSG00000264016	CTC-297N7.9	non-coding	2.02678	0	0	0.621993	0.531011	0.468911	0.647801	0.280804	-0.456285	-0.499372	-0.310607	-0.195885	0.52392	0.51922	-0.0258085	-0.11679	-0.17889	0.0258085	-0.366997	-1.10409	-1.14717	-0.958408	-0.843686	-0.123881	-0.128581		3
ENSG00000159228	CBR1	protein_coding	62.5336	0	0	0.423472	0.145685	0.172022	0.647618	0.413291	-0.250126	-0.411092	0.067434	-0.0989441	0.400574	0.345589	-0.224146	-0.501933	-0.475596	0.224146	-0.234328	-0.897744	-1.05871	-0.580184	-0.746562	-0.247044	-0.30203	GMC	25
ENSG00000125746	EML2	protein_coding	14.6272	0	0	0.276846	0.193288	0.320633	0.647494	0.59243	-0.103119	-0.163039	0.175981	0.0974657	0.527493	0.395101	-0.370648	-0.454206	-0.326861	0.0550637	-0.0550637	-0.750613	-0.810533	-0.471513	-0.550028	-0.120001	-0.252393		25
ENSG00000260963	RP11-297L17.2	non-coding	0.168721	29.805	47.6323	0.474907	0.469389	0.529275	0.64739	0.431179	-0.39647	-0.490767	-0.157727	-0.0297626	0.588448	0.540404	-0.172483	-0.178001	-0.118115	0.0589412	-0.216211	-1.04386	-1.13816	-0.805117	-0.677152	-0.0589412	-0.106985		3
ENSG00000178814	OPLAH	protein_coding	26.6017	0	0	0.719813	0.479226	0.442791	0.647126	0.26915	-0.503775	-0.615001	-0.236071	-0.137783	0.493713	0.476155	0.0726864	-0.240587	-0.277022	-0.0726864	-0.450663	-1.22359	-1.33481	-0.955884	-0.857596	-0.2261	-0.243657		3
ENSG00000135898	GPR55	protein_coding	0.386363	2.50696	20.8914	0.579652	0.438613	0.479316	0.647035	0.333322	-0.407654	-0.440446	-0.125965	-0.0709361	0.76949	0.69809	-0.189837	-0.330877	-0.290174	-0.122454	-0.436168	-1.17714	-1.20994	-0.895454	-0.840426	0.0713996	-0.0713996		3
ENSG00000136457	CHAD	protein_coding	10.1917	0	0.278552	0.700357	0.725768	0.596975	0.64689	0.191411	-0.568106	-0.631454	-0.420652	-0.232625	0.518202	0.561912	-0.0254114	0.0254114	-0.128793	-0.0788776	-0.534357	-1.29387	-1.35722	-1.14642	-0.958393	-0.207566	-0.163856		3
ENSG00000187266	EPOR	protein_coding	17.2574	0	0	0.629808	0.533651	0.652987	0.646667	0.191733	-0.414003	-0.472597	-0.310692	-0.138323	0.650746	0.589083	-0.0231789	-0.119336	0.00224054	-0.00632004	-0.461254	-1.06699	-1.12558	-0.963679	-0.79131	-0.00224054	-0.0639038		3
ENSG00000225345	SNX18P3	non-coding	0.400329	13.9276	25.0696	0.572771	0.583594	0.637102	0.646615	0.306768	-0.415536	-0.516905	-0.317109	-0.0788171	0.579498	0.558468	-0.0738449	-0.0630216	-0.00951387	0.00951387	-0.339848	-1.06215	-1.16352	-0.963725	-0.725433	-0.0671173	-0.0881478		3
ENSG00000065923	SLC9A7	protein_coding	5.48051	0	0	0.527948	0.708253	0.641018	0.646524	0.393223	-0.448139	-0.504229	-0.232259	-0.0182306	0.619497	0.601243	-0.180305	0.0617284	-0.0672351	-0.0617284	-0.31503	-1.15639	-1.21248	-0.940511	-0.726483	-0.088756	-0.107009		3
ENSG00000181378	CFAP65	protein_coding	0.26078	0.835655	45.4039	0.639638	0.491602	0.497512	0.646016	0.140508	-0.444262	-0.548801	-0.331342	-0.193904	0.536333	0.572362	-0.00637785	-0.154414	-0.148504	0.00637785	-0.505508	-1.09028	-1.19482	-0.977358	-0.83992	-0.109684	-0.0736539		0
ENSG00000186891	TNFRSF18	protein_coding	2.32713	0	0.557103	0.459333	0.436522	0.492657	0.645975	0.335907	-0.390435	-0.380854	-0.0881938	0.00594507	0.683578	0.864131	-0.404797	-0.427608	-0.371473	-0.218156	-0.528223	-1.25457	-1.24498	-0.952324	-0.858185	-0.180553	0.180553	PC	19
ENSG00000257279	RP11-231I16.1	non-coding	0.460205	1.39276	10.0279	0.621137	0.4934	0.547943	0.64583	0.218494	-0.387302	-0.520899	-0.276363	-0.136631	0.596582	0.587226	-0.0246931	-0.15243	-0.0978874	0.0246931	-0.427337	-1.03313	-1.16673	-0.922193	-0.782462	-0.0492487	-0.0586039		3
ENSG00000165125	TRPV6	protein_coding	8.77854	0	2.22841	0.640927	0.52612	0.589876	0.645374	0.272328	-0.435641	-0.563531	-0.297496	-0.106959	0.598323	0.622743	-0.00444693	-0.119254	-0.0554983	0.00444693	-0.373046	-1.08102	-1.20891	-0.94287	-0.752334	-0.0470508	-0.0226307		3
ENSG00000198373	WWP2	protein_coding	18.1304	0	0	0.379988	0.331109	0.414061	0.645346	0.515398	-0.156687	-0.265604	0.076017	0.104977	0.576261	0.424864	-0.265358	-0.314236	-0.231285	0.0690844	-0.129947	-0.802033	-0.91095	-0.569329	-0.540369	-0.0690844	-0.220481		18
ENSG00000242048	RP13-452N2.1	non-coding	2.75058	6.96379	19.4986	0.745812	0.601156	0.504638	0.645273	0.188158	-0.582689	-0.669817	-0.39082	-0.22308	0.515332	0.59421	0.100539	-0.144656	-0.241174	-0.100539	-0.557654	-1.3285	-1.41563	-1.13663	-0.968892	-0.23048	-0.151602		1
ENSG00000130770	ATPIF1	protein_coding	62.0272	0	0	0.459498	0.473027	0.526442	0.645248	0.434199	-0.325434	-0.335548	-0.157451	-0.0495593	0.523481	0.422251	-0.18575	-0.172221	-0.118806	0.118806	-0.211048	-0.970682	-0.980796	-0.802699	-0.694807	-0.121766	-0.222997		3
ENSG00000153551	CMTM7	protein_coding	10.0491	0	0	0.157544	0.111485	0.268368	0.645161	0.633944	-0.0164767	-0.100521	0.250941	0.188953	0.552606	0.39713	-0.487617	-0.533676	-0.376792	0.0112164	-0.0112164	-0.661638	-0.745682	-0.39422	-0.456208	-0.0925554	-0.248031		10
ENSG00000258791	LINC00520	non-coding	1.03722	27.2981	56.546	0.230423	0.0716409	0.12815	0.64514	0.343218	-0.203739	-0.21706	0.0507626	-0.0214649	0.294304	0.381866	-0.414717	-0.573499	-0.516989	0.263274	-0.301922	-0.848878	-0.862199	-0.594377	-0.666604	-0.350835	-0.263274		0
ENSG00000063245	EPN1	protein_coding	37.6106	0	0	0.661116	0.658846	0.584197	0.645068	0.248417	-0.502401	-0.620792	-0.302241	-0.141143	0.543461	0.516059	0.00226992	-0.00226992	-0.0769187	-0.0160474	-0.412699	-1.16352	-1.28191	-0.963357	-0.802259	-0.117655	-0.145057		3
ENSG00000205312	KRT17P4	non-coding	0.129409	33.4262	58.2173	0.469348	0.335719	0.36649	0.645063	0.413676	-0.389988	-0.400406	-0.145106	-0.0631524	0.476918	0.476641	-0.175716	-0.309344	-0.278573	0.168145	-0.231387	-1.03505	-1.04547	-0.79017	-0.708216	-0.168145	-0.168422		0
ENSG00000112715	VEGFA	protein_coding	80.3557	0	0	0.432729	0.339922	0.440616	0.645049	0.267723	-0.29511	-0.274559	-0.192344	-0.0262961	0.470595	0.515829	-0.21232	-0.305128	-0.204433	0.12922	-0.377327	-0.940159	-0.919609	-0.837393	-0.671345	-0.174454	-0.12922		18
ENSG00000160209	PDXK	protein_coding	17.2223	0	0	0.411936	0.339268	0.454187	0.644703	0.436909	-0.207115	-0.313714	0.00197152	0.0505213	0.575744	0.454137	-0.232766	-0.305435	-0.190516	0.0689585	-0.207794	-0.851818	-0.958417	-0.642731	-0.594181	-0.0689585	-0.190566		3
ENSG00000242534	IGKV2D-28	IG_gene	1.46354	26.7409	29.805	0.559461	0.445424	0.415312	0.644636	0.314474	-0.479207	-0.476311	-0.150448	-0.0851499	0.658757	0.879822	-0.320361	-0.434398	-0.46451	-0.235186	-0.565348	-1.35903	-1.35613	-1.03027	-0.964972	-0.221065	0.221065	PC	19
ENSG00000170498	KISS1	protein_coding	0.704925	17.2702	23.1198	0.554284	0.611111	0.648226	0.644615	0.348966	-0.441006	-0.468938	-0.315923	-0.149749	0.511103	0.517806	-0.0939418	-0.0371153	0.00361116	-0.00361116	-0.299261	-1.08923	-1.11716	-0.964149	-0.797975	-0.137123	-0.13042		3
ENSG00000204930	FAM221B	protein_coding	0.245645	4.45682	30.3621	0.569761	0.486471	0.597844	0.644561	0.321528	-0.422811	-0.497235	-0.244187	-0.0832535	0.634016	0.597644	-0.0747994	-0.15809	-0.0467168	0.0105447	-0.323032	-1.06737	-1.1418	-0.888748	-0.727814	-0.0105447	-0.0469168		3
ENSG00000274173	RP4-568C11.4	non-coding	26.2373	3.06407	6.68524	0.707818	0.733214	0.612324	0.644464	0.254194	-0.548795	-0.686271	-0.356802	-0.119692	0.528114	0.583389	-0.0253955	0.0253955	-0.12089	-0.08875	-0.47902	-1.28201	-1.41948	-1.09002	-0.852906	-0.2051	-0.149825		3
ENSG00000100078	PLA2G3	protein_coding	0.820666	8.35655	30.3621	0.443493	0.517839	0.526489	0.644015	0.496729	-0.388319	-0.443566	-0.211027	0.0102772	0.466962	0.504518	-0.200523	-0.126177	-0.117526	0.117526	-0.147287	-1.03233	-1.08758	-0.855043	-0.633738	-0.177053	-0.139497		10
ENSG00000175538	KCNE3	protein_coding	8.15087	0	0	0.266273	0.211563	0.370724	0.64397	0.655268	-0.11765	-0.215695	0.159919	0.126086	0.636703	0.47998	-0.388995	-0.443704	-0.284544	-0.0112971	0.0112971	-0.772917	-0.870962	-0.495349	-0.529182	-0.0185644	-0.175288		10
ENSG00000254560	BBOX1-AS1	non-coding	0.256088	23.1198	44.2897	0.532147	0.378857	0.497767	0.643939	0.329916	-0.422183	-0.410882	-0.199394	-0.179107	0.494193	0.519622	-0.111792	-0.265082	-0.146172	0.111792	-0.314023	-1.06612	-1.05482	-0.843333	-0.823046	-0.149746	-0.124317		0
ENSG00000164465	DCBLD1	protein_coding	6.22162	0	0	0.302484	0.306257	0.499688	0.643797	0.521906	-0.101965	-0.135181	-0.0236724	0.083377	0.612931	0.47471	-0.341313	-0.33754	-0.14411	0.0308664	-0.121891	-0.745763	-0.778978	-0.66747	-0.56042	-0.0308664	-0.169088		18
ENSG00000164362	TERT	protein_coding	0.235272	18.1058	39.2758	0.469437	0.560672	0.628913	0.643685	0.485089	-0.455381	-0.451345	-0.248175	-0.0782029	0.5891	0.568931	-0.174248	-0.0830132	-0.0147718	0.0147718	-0.158596	-1.09907	-1.09503	-0.891859	-0.721888	-0.0545848	-0.0747539		10
ENSG00000147168	IL2RG	protein_coding	10.2442	0	0	0.370321	0.297462	0.413612	0.643615	0.442676	-0.245531	-0.241526	0.103825	0.139722	0.797158	0.808365	-0.438044	-0.510903	-0.394753	-0.16475	-0.365689	-1.0539	-1.04989	-0.70454	-0.668643	-0.0112066	0.0112066		32
ENSG00000253709	IGHV1-14	non-coding	1.48356	29.805	29.805	0.543382	0.427917	0.395692	0.643521	0.333755	-0.450991	-0.476151	-0.101509	-0.0748847	0.661223	0.880081	-0.336699	-0.452163	-0.484388	-0.23656	-0.546326	-1.33107	-1.35623	-0.98159	-0.954965	-0.218858	0.218858	PC	19
ENSG00000260792	RP11-982M15.8	non-coding	0.0764295	15.8774	72.9805	0.365061	0.245116	0.344275	0.643493	0.390835	-0.264896	-0.310209	-0.0752749	-0.0535994	0.54357	0.448918	-0.278432	-0.398376	-0.299217	0.099923	-0.252657	-0.908388	-0.953701	-0.718767	-0.697092	-0.099923	-0.194574		0
ENSG00000241244	IGKV1D-16	IG_gene	4.34102	20.8914	21.727	0.578039	0.497078	0.466139	0.64343	0.309876	-0.474758	-0.494879	-0.157803	-0.105709	0.680272	0.898177	-0.320138	-0.4011	-0.432039	-0.254747	-0.588302	-1.37294	-1.39306	-1.05598	-1.00389	-0.217905	0.217905	PC	19
ENSG00000257302	FAHD2P1	non-coding	0.14211	52.6462	62.6741	0.274355	0.0698002	0.169581	0.643357	0.3373	-0.245061	-0.238207	0.0293029	0.0338598	0.428237	0.418175	-0.369001	-0.573556	-0.473776	0.215119	-0.306057	-0.888417	-0.881564	-0.614054	-0.609497	-0.215119	-0.225182		#N/A
ENSG00000227802	DNAJB3	non-coding	0.0872887	43.1755	67.9666	0.464112	0.357652	0.379985	0.643352	0.357095	-0.305139	-0.415426	-0.147392	-0.0245707	0.491582	0.481986	-0.17924	-0.285701	-0.263368	0.151771	-0.286257	-0.948492	-1.05878	-0.790744	-0.667923	-0.151771	-0.161367		0
ENSG00000229212	RP11-561C5.4	non-coding	1.26265	0.557103	2.50696	0.430128	0.309082	0.346123	0.64333	0.350964	-0.334805	-0.395995	-0.11433	-0.082273	0.447372	0.449497	-0.213201	-0.334247	-0.297206	0.193833	-0.292365	-0.978134	-1.03932	-0.75766	-0.725603	-0.195957	-0.193833	GMC	25
ENSG00000029534	ANK1	protein_coding	0.575895	0	3.62117	0.40794	0.238361	0.453351	0.643184	0.409485	-0.201083	-0.308794	-0.0196421	0.00130511	0.539401	0.470194	-0.235244	-0.404823	-0.189833	0.103783	-0.233699	-0.844267	-0.951978	-0.662826	-0.641879	-0.103783	-0.17299		0
ENSG00000211655	IGLV1-36	IG_gene	12.5544	17.2702	18.3844	0.59989	0.509548	0.493063	0.643166	0.287767	-0.496595	-0.507497	-0.17222	-0.118957	0.720771	0.92378	-0.323889	-0.414232	-0.430716	-0.280614	-0.636013	-1.42037	-1.43128	-1.096	-1.04274	-0.203009	0.203009	PC	19
ENSG00000278473	IGHV3-41	non-coding	1.42706	27.2981	28.9694	0.574231	0.449478	0.413978	0.642976	0.297031	-0.469003	-0.486533	-0.139305	-0.0877508	0.670199	0.89829	-0.324059	-0.448811	-0.484312	-0.255313	-0.601259	-1.36729	-1.38482	-1.03759	-0.98604	-0.228091	0.228091	PC	19
ENSG00000135549	PKIB	protein_coding	15.4941	0	1.11421	0.598553	0.758887	0.630983	0.64291	0.236157	-0.513748	-0.61609	-0.361553	-0.116399	0.486741	0.542853	-0.160334	0.115977	-0.127904	-0.115977	-0.52273	-1.27264	-1.37498	-1.12044	-0.875286	-0.272146	-0.216034		3
ENSG00000132359	RAP1GAP2	protein_coding	42.4009	0	0	0.807013	0.58173	0.538544	0.642895	0.205708	-0.517532	-0.668101	-0.370849	-0.218531	0.50473	0.550722	0.164118	-0.225283	-0.268469	-0.164118	-0.601305	-1.32455	-1.47511	-1.17786	-1.02554	-0.302283	-0.256291	PAC	3
ENSG00000130202	NECTIN2	protein_coding	53.9956	0	0	0.313938	0.357809	0.413788	0.642841	0.476751	-0.18108	-0.240897	-0.020222	0.112117	0.416841	0.434205	-0.328903	-0.285032	-0.229053	0.16609	-0.16609	-0.823921	-0.883738	-0.663063	-0.530724	-0.226	-0.208636	GMC	18
ENSG00000160972	PPP1R16A	protein_coding	36.8582	0	0	0.417446	0.456874	0.489268	0.642834	0.36024	-0.349802	-0.370875	-0.131449	-0.0214621	0.533043	0.413973	-0.225388	-0.18596	-0.153566	0.109791	-0.282594	-0.992636	-1.01371	-0.774283	-0.664296	-0.109791	-0.22886		3
ENSG00000136868	SLC31A1	protein_coding	15.9515	0	0	0.646509	0.483001	0.402825	0.64274	0.39546	-0.423348	-0.529526	-0.196738	-0.0988766	0.426654	0.496239	0.00376923	-0.163508	-0.243684	-0.00376923	-0.251049	-1.06986	-1.17603	-0.843247	-0.745386	-0.219855	-0.15027		18
ENSG00000280138	RP11-463O12.5	non-coding	2.35825	0	0.278552	0.478615	0.42495	0.51021	0.642473	0.255775	-0.287439	-0.343338	-0.304092	-0.0674928	0.490462	0.545538	-0.163858	-0.217524	-0.132264	0.0969354	-0.386698	-0.929913	-0.985811	-0.946566	-0.709966	-0.152011	-0.0969354		18
ENSG00000197417	SHPK	protein_coding	12.1702	0	0	0.386899	0.434124	0.440859	0.642441	0.459015	-0.240631	-0.315012	-0.0725292	0.0351243	0.48441	0.388103	-0.255542	-0.208317	-0.201581	0.158031	-0.183426	-0.883072	-0.957452	-0.71497	-0.607316	-0.158031	-0.254338	GMC	3
ENSG00000211950	IGHV1-24	IG_gene	25.915	11.6992	12.5348	0.583951	0.489612	0.506262	0.642412	0.307704	-0.482221	-0.48694	-0.13597	-0.0901477	0.715337	0.906485	-0.322534	-0.416872	-0.400223	-0.264073	-0.59878	-1.38871	-1.39342	-1.04245	-0.996632	-0.191147	0.191147	PC	19
ENSG00000188993	LRRC66	protein_coding	1.39966	0	0.278552	0.297083	-0.00722311	0.120233	0.642264	0.367921	-0.163992	-0.242638	0.100958	0.0163409	0.45846	0.340258	-0.345181	-0.649487	-0.522031	0.183804	-0.274343	-0.806256	-0.884902	-0.541306	-0.625923	-0.183804	-0.302006	GMC	25
ENSG00000211958	IGHV3-38	IG_gene	0.491998	30.6407	34.5404	0.507726	0.382663	0.389489	0.642189	0.338713	-0.422419	-0.435355	-0.0583878	-0.0183269	0.654833	0.857329	-0.349603	-0.474666	-0.46784	-0.21514	-0.518616	-1.27975	-1.29268	-0.915716	-0.875655	-0.202496	0.202496	PC	19
ENSG00000139144	PIK3C2G	protein_coding	16.2469	0.278552	14.4847	0.693413	0.71961	0.637388	0.64212	0.31689	-0.477759	-0.619367	-0.301078	-0.115138	0.565093	0.58441	-0.0261967	0.0261967	-0.0822218	-0.0774897	-0.40272	-1.19737	-1.33898	-1.02069	-0.834748	-0.154517	-0.135199		3
ENSG00000183323	CCDC125	protein_coding	6.56885	0	0	0.425314	0.457594	0.536945	0.641675	0.471347	-0.277947	-0.337671	-0.146042	0.0160824	0.54409	0.421578	-0.216361	-0.184081	-0.10473	0.097585	-0.170328	-0.919622	-0.979346	-0.787717	-0.625592	-0.097585	-0.220097		3
ENSG00000211970	IGHV4-61	IG_gene	9.26285	11.9777	14.4847	0.604482	0.499265	0.49108	0.641581	0.317167	-0.468795	-0.498526	-0.138886	-0.0870069	0.679952	0.903631	-0.299149	-0.404366	-0.41255	-0.262049	-0.586464	-1.37243	-1.40216	-1.04252	-0.990638	-0.223679	0.223679	PC	19
ENSG00000196228	SULT1C3	protein_coding	0.326809	51.2535	66.2953	0.377551	0.212765	0.210069	0.641374	0.384344	-0.327844	-0.380608	-0.0318157	-0.0314442	0.41036	0.39865	-0.263823	-0.428609	-0.431304	0.231014	-0.257029	-0.969218	-1.02198	-0.673189	-0.672818	-0.231014	-0.242724		#N/A
ENSG00000120055	C10orf95	protein_coding	0.686035	6.68524	12.8134	0.480854	0.526863	0.611785	0.641188	0.393087	-0.36794	-0.463825	-0.185959	-0.0500952	0.59781	0.525834	-0.160334	-0.114324	-0.0294025	0.0294025	-0.2481	-1.00913	-1.10501	-0.827147	-0.691283	-0.0433775	-0.115353		3
ENSG00000153283	CD96	protein_coding	1.5686	0	0	0.466464	0.36222	0.548142	0.641123	0.343575	-0.272781	-0.294541	-0.0784312	0.00236196	0.842892	0.740405	-0.376427	-0.480672	-0.29475	-0.201769	-0.499317	-1.11567	-1.13743	-0.921323	-0.84053	0.102487	-0.102487		32
ENSG00000131797	CLUHP3	non-coding	7.35856	0	0	0.260834	0.210494	0.365558	0.641087	0.465714	-0.100884	-0.165813	-0.00376508	0.0738132	0.519134	0.391399	-0.380253	-0.430593	-0.27553	0.121953	-0.175374	-0.741971	-0.806901	-0.644852	-0.567274	-0.121953	-0.249688		25
ENSG00000213047	DENND1B	protein_coding	2.52543	0	0	0.379619	0.231505	0.357878	0.641015	0.400747	-0.146535	-0.242636	-0.0221621	0.0152237	0.537637	0.47829	-0.261395	-0.40951	-0.283137	0.103377	-0.240268	-0.787549	-0.883651	-0.663177	-0.625791	-0.103377	-0.162724		18
ENSG00000082458	DLG3	protein_coding	15.8532	0	0	0.369352	0.440848	0.445617	0.640932	0.418234	-0.267229	-0.360363	-0.0992612	-0.00557067	0.534561	0.441932	-0.27158	-0.200084	-0.195314	0.106371	-0.222698	-0.908161	-1.0013	-0.740193	-0.646503	-0.106371	-0.198999		3
ENSG00000170412	GPRC5C	protein_coding	88.8287	0	0	0.750298	0.71856	0.607551	0.640931	0.236886	-0.596114	-0.633952	-0.427419	-0.219123	0.500732	0.535343	0.0317384	-0.0317384	-0.142747	-0.109367	-0.513412	-1.34641	-1.38425	-1.17772	-0.969422	-0.249566	-0.214956		3
ENSG00000198794	SCAMP5	protein_coding	13.3356	0	0	0.640101	0.535807	0.546472	0.640881	0.267962	-0.432208	-0.580094	-0.283891	-0.105967	0.574618	0.5401	-0.000780769	-0.105074	-0.0944094	0.000780769	-0.372919	-1.07309	-1.22098	-0.924773	-0.746849	-0.066263	-0.100782		3
ENSG00000198610	AKR1C4	protein_coding	0.13579	23.1198	59.3315	0.305628	0.216232	0.280214	0.64082	0.477838	-0.258749	-0.3125	0.0539086	0.0328644	0.467817	0.46498	-0.335192	-0.424588	-0.360606	0.162982	-0.162982	-0.899569	-0.953321	-0.586912	-0.607956	-0.173003	-0.17584		0
ENSG00000187741	FANCA	protein_coding	1.78007	0	0.278552	0.180862	0.182037	0.324298	0.640733	0.83719	-0.149772	-0.157308	0.166875	0.147634	0.526896	0.45779	-0.656328	-0.655153	-0.512892	-0.196457	0.196457	-0.986962	-0.994497	-0.670315	-0.689556	-0.310294	-0.3794	MTC	10
ENSG00000149300	C11orf52	protein_coding	15.7564	0	0	0.640427	0.73121	0.630782	0.640712	0.257905	-0.510255	-0.635128	-0.33103	-0.143787	0.547928	0.549572	-0.0907828	0.0904981	-0.100428	-0.0904981	-0.473305	-1.24147	-1.36634	-1.06224	-0.874997	-0.183282	-0.181638		3
ENSG00000196611	MMP1	protein_coding	53.6084	0.557103	1.67131	0.43529	0.39819	0.524132	0.640606	0.376719	-0.350742	-0.363567	-0.266923	-0.0590555	0.464875	0.570401	-0.205316	-0.242416	-0.116473	0.0702048	-0.263887	-0.991348	-1.00417	-0.907529	-0.699661	-0.175731	-0.0702048		18
ENSG00000012223	LTF	protein_coding	158.67	0	0	0.432069	0.564372	0.603953	0.640586	0.467514	-0.339838	-0.399122	-0.0615617	0.0862983	0.624679	0.630303	-0.208517	-0.0762139	-0.0366335	0.0102838	-0.173073	-0.980424	-1.03971	-0.702148	-0.554288	-0.0159074	-0.0102838		3
ENSG00000173698	ADGRG2	protein_coding	3.72375	0	0	0.455094	0.286273	0.334247	0.640324	0.396914	-0.216719	-0.347907	-0.0463101	-0.00757902	0.398258	0.365151	-0.18523	-0.354051	-0.306077	0.18523	-0.243409	-0.857043	-0.98823	-0.686634	-0.647903	-0.242065	-0.275173	GMC	22
ENSG00000162676	GFI1	protein_coding	1.56251	0	0	0.431796	0.354892	0.510581	0.64023	0.341007	-0.2715	-0.282887	-0.0475481	0.00248994	0.822117	0.743325	-0.390321	-0.467224	-0.311536	-0.181887	-0.481109	-1.09362	-1.105	-0.869665	-0.819627	0.0787917	-0.0787917		32
ENSG00000137700	SLC37A4	protein_coding	21.2932	0	0	0.601635	0.620025	0.573883	0.640217	0.309075	-0.429204	-0.57933	-0.253425	-0.0727982	0.572712	0.506268	-0.0385817	-0.0201921	-0.0663343	0.0201921	-0.331142	-1.06942	-1.21955	-0.893643	-0.713015	-0.0675055	-0.133949		3
ENSG00000269313	MAGIX	protein_coding	6.85035	0	0	0.635638	0.716093	0.625832	0.640127	0.29114	-0.532221	-0.558212	-0.360732	-0.140419	0.578608	0.538091	-0.080455	0.0759655	-0.0902602	-0.0759655	-0.424952	-1.24831	-1.2743	-1.07682	-0.856511	-0.137485	-0.178002		3
ENSG00000142606	MMEL1	protein_coding	1.52025	0	0	0.522057	0.567599	0.571252	0.640099	0.273267	-0.426784	-0.417197	-0.307574	-0.118597	0.549151	0.489441	-0.118042	-0.0724998	-0.0688467	0.0688467	-0.366831	-1.06688	-1.0573	-0.947673	-0.758696	-0.0909477	-0.150658		3
ENSG00000273962	IGKV2-40	IG_gene	3.09618	24.7911	25.9053	0.570714	0.460274	0.450449	0.640091	0.269612	-0.471772	-0.47984	-0.148491	-0.0942059	0.678631	0.896179	-0.325465	-0.435905	-0.44573	-0.256088	-0.626567	-1.36795	-1.37602	-1.04467	-0.990385	-0.217548	0.217548	PC	19
ENSG00000233214	AC002511.2	non-coding	3.20078	8.91365	10.0279	0.543194	0.483604	0.616053	0.639645	0.298375	-0.430672	-0.431738	-0.290943	-0.0898998	0.617375	0.642333	-0.099139	-0.158729	-0.0262801	-0.00268793	-0.343958	-1.07301	-1.07407	-0.933276	-0.732233	-0.0249578	0.00268793		3
ENSG00000150593	PDCD4	protein_coding	109.546	0	0	0.671061	0.601826	0.566011	0.639337	0.312196	-0.426824	-0.632157	-0.210876	-0.073579	0.555157	0.544658	0.031724	-0.0692354	-0.10505	-0.031724	-0.358865	-1.09788	-1.30322	-0.881938	-0.74464	-0.115904	-0.126403		3
ENSG00000239571	IGKV2D-30	IG_gene	1.73086	30.0836	30.3621	0.579459	0.443749	0.424173	0.639307	0.309375	-0.477265	-0.508081	-0.161625	-0.0935257	0.615152	0.854983	-0.275523	-0.411233	-0.43081	-0.215675	-0.545607	-1.33225	-1.36306	-1.01661	-0.948508	-0.239831	0.215675	PC	19
ENSG00000148824	MTG1	protein_coding	33.2116	0	0	0.386321	0.330781	0.42158	0.639274	0.527355	-0.250807	-0.298114	0.0347275	0.0766536	0.567485	0.448641	-0.252953	-0.308493	-0.217695	0.0717888	-0.11192	-0.890081	-0.937389	-0.604547	-0.562621	-0.0717888	-0.190633		3
ENSG00000225243	RP1-127D3.4	non-coding	1.67474	25.6267	30.3621	0.488182	0.480055	0.589481	0.639087	0.366356	-0.348333	-0.485593	-0.0683989	0.0196586	0.651999	0.602617	-0.163817	-0.171944	-0.0625184	-0.012912	-0.285644	-1.00033	-1.13759	-0.720398	-0.632341	0.012912	-0.049382		3
ENSG00000168672	FAM84B	protein_coding	18.1122	0	0	0.579525	0.699672	0.654502	0.638923	0.32595	-0.435153	-0.508248	-0.331	-0.123219	0.544483	0.563492	-0.120148	0.0451702	-0.0451702	-0.0607491	-0.373722	-1.13483	-1.20792	-1.03067	-0.822891	-0.15519	-0.13618		3
ENSG00000161798	AQP5	protein_coding	13.2711	0.557103	2.22841	0.499696	0.532081	0.638312	0.638916	0.381211	-0.426452	-0.423545	-0.241032	-0.0600324	0.589423	0.606025	-0.13922	-0.106835	-0.000604053	0.000604053	-0.257706	-1.06537	-1.06246	-0.879948	-0.698949	-0.0494931	-0.0328915		3
ENSG00000259337	IGHV1OR15-2	non-coding	0.729397	34.2618	38.7187	0.54595	0.416497	0.424755	0.638903	0.302527	-0.455722	-0.471473	-0.0966984	-0.0730092	0.68	0.879271	-0.333321	-0.462774	-0.454516	-0.240368	-0.576744	-1.33499	-1.35074	-0.975969	-0.95228	-0.199271	0.199271	PC	19
ENSG00000211973	IGHV1-69	IG_gene	11.6955	14.7632	16.4345	0.561101	0.490476	0.464279	0.638357	0.346911	-0.469493	-0.470239	-0.15079	-0.0919824	0.672628	0.881649	-0.320548	-0.391173	-0.417369	-0.243292	-0.534738	-1.35114	-1.35189	-1.03244	-0.973631	-0.209021	0.209021	PC	19
ENSG00000259429	UBE2Q2P2	non-coding	4.4686	0	0	0.423869	0.294956	0.37828	0.6383	0.339619	-0.230263	-0.418804	-0.110232	-0.0864383	0.467935	0.411722	-0.214431	-0.343344	-0.26002	0.170366	-0.298682	-0.868563	-1.0571	-0.748532	-0.724738	-0.170366	-0.226578	GMC	25
ENSG00000135951	TSGA10	protein_coding	1.13006	0	0	0.587193	0.509201	0.63791	0.638223	0.348349	-0.356568	-0.475968	-0.199233	-0.0716902	0.660782	0.584492	-0.0735893	-0.151581	-0.0228719	-0.0225588	-0.312433	-1.01735	-1.13675	-0.860015	-0.732472	0.0225588	-0.0762895		3
ENSG00000224251	RP11-499O7.7	non-coding	2.79264	0.835655	1.39276	0.328452	0.17101	0.220136	0.638144	0.40757	-0.191562	-0.314718	0.0308571	0.0393492	0.420096	0.391817	-0.309692	-0.467134	-0.418008	0.218048	-0.230574	-0.829706	-0.952862	-0.607287	-0.598795	-0.218048	-0.246327	GMC	25
ENSG00000127152	BCL11B	protein_coding	0.680118	0	4.17827	0.459857	0.338205	0.490586	0.638115	0.386291	-0.265684	-0.308396	-0.0253247	-0.0350145	0.884476	0.755362	-0.424618	-0.54627	-0.39389	-0.246361	-0.498185	-1.15016	-1.19287	-0.909801	-0.91949	0.129113	-0.129113		32
ENSG00000260253	RP4-676L2.1	non-coding	0.711622	22.5627	24.234	0.764696	0.561355	0.490907	0.63807	0.185269	-0.587091	-0.656868	-0.388502	-0.305406	0.507616	0.610827	0.126625	-0.203341	-0.273788	-0.126625	-0.579427	-1.35179	-1.42156	-1.1532	-1.0701	-0.257079	-0.153869		1
ENSG00000277662	RP11-74J13.9	non-coding	1.94139	0.278552	0.835655	0.567574	0.406882	0.467554	0.638052	0.325356	-0.412323	-0.491975	-0.237216	-0.102747	0.534656	0.490713	-0.0704786	-0.23117	-0.170498	0.0704786	-0.312697	-1.05038	-1.13003	-0.875269	-0.7408	-0.103396	-0.147339		3
ENSG00000228325	IGKV3D-7	IG_gene	2.92721	27.5766	31.4763	0.566945	0.433784	0.397958	0.638045	0.331982	-0.485784	-0.483671	-0.128242	-0.102196	0.657815	0.899116	-0.332171	-0.465333	-0.501158	-0.261071	-0.567134	-1.3849	-1.38279	-1.02736	-1.00131	-0.241301	0.241301	PC	19
ENSG00000072571	HMMR	protein_coding	1.90099	0	3.06407	0.299349	0.246589	0.318373	0.637734	0.889559	-0.233687	-0.274326	0.14043	0.11601	0.513441	0.465657	-0.59021	-0.642969	-0.571186	-0.251825	0.251825	-1.12325	-1.16389	-0.749129	-0.773548	-0.376118	-0.423901	MTC	10
[truncated: 50,450 more rows]

## Sheet: Tab_3_PAC
Table A: Parietal cell-enriched gene ontology								Table A: Parietal cell-enriched reactome
[truncated: 57 more rows]

## Sheet: Tab_4 CC
Table A: Chief cell-enriched gene ontology								Table B: Chief cell-enriched reactome
[truncated: 8 more rows]

## Sheet: Tab_5 GEEC
Table A: Gastric enteroendocrine cell-enriched gene ontology								Table B: Gastric enteroendocrine cell-enriched reactome
[truncated: 11 more rows]

[truncated: 9 more sheets: Tab_6 GMC, Tab_7 MTC, Tab_8 EC, Tab_9 FB, Tab_10 MC, Tab_11 NP, Tab_12 TC, Tab_13 PC, Tab_14 scRNAseq_comparison]
