# Supplementary material for: A human stomach cell type transcriptome atlas
Source: BMC Biol. 2024 Feb 14;22:36. doi: 10.1186/s12915-024-01812-5 (PMC10865703; doi:10.1186/s12915-024-01812-5)
Supplement: Supplementary file 5 — Additional file 5: Table S2. Sex stratified subset analysis of cell-enriched genes in human stomach. (Tab 1): Correlation coefficient values were calculated between selected Ref.T. to represent constituent stomach cell types in females (Table A) or males (Table B). (Tab 2) Correlation coefficient values were calculated between selected Ref.T. and all other sequenced transcripts in stomach mRNAseq data (GTEx), subdivided into (Table A) female or (Table B) male only sample sets. See key for column details. Related to Fig. 7 and Fig. S4. [file 12915_2024_1812_MOESM5_ESM.xlsx]

## Sheet: Key
Key for data in Tab 2
Label	Details
ENSIG_ID	Gene ID
Gene name	Gene name (HUGO)
Transcript type	Annotation as coding or non-coding according to Vertebrate Genome Annotation (VEGA) database
Mean TPM	Mean expression across all samples
PAC	Mean correlation values with parietal cell reference transcripts [ATP4B, MFSD4A, ATP4A]
CC	Mean correlation values with chief cell reference transcripts [PGC, LIPF, AZGP1]
GEEC	Mean correlation values with gastric enteroendocrine cell reference transcripts [ST18, INSM1, ARX]
GMC	Mean correlation values with gastric mucous cell reference transcripts [LGALS4, VILL, CAPN8]
MTC	Mean correlation values with mitotic cell reference transcripts [NCAPG, KIFC1, NCAPH]
EC	Mean correlation values with endothelial cell reference transcripts [PECAM1, CDH5, ERG]
FB	Mean correlation values with fibroblast reference transcripts [PCOLCE, CLEC11A, MMP2]
MC	Mean correlation values with macrophage reference transcripts [C1QB, FCGR3A, ITGB2]
NP	Mean correlation values with neutrophil reference transcripts [CXCR2, FCGR3B, CXCR1]
TC	Mean correlation values with T-cell reference transcripts [CD3E, CD2, CD3G]
PC	Mean correlation values with plasma cell reference transcripts [IGKC, JCHAIN, IGLC1]
Class	Classification as cell-type enriched

## Sheet: Tab_1_Sex_subset_matrices
Table A: Ref.T values for female samples
		Parietal cell (PAC)			Chief cell (CC)			Gastric enteroendocrine cell (GEEC)			Gastric mucous cell (GMC)			Mitotic cell (MTC)			Endothelial cell (EC)			Fibroblast (FB)			Macrophage (MC)			Neutrophil (NP)			T-cell (TC)			Plasma cell (PC)
		ATP4B	MFSD4A	ATP4A	PGC	LIPF	AZGP1	ST18	INSM1	ARX	LGALS4	VILL	CAPN8	NCAPG	KIFC1	NCAPH	PECAM1	CDH5	ERG	PCOLCE	CLEC11A	MMP2	C1QB	FCGR3A	ITGB2	CXCR2	FCGR3B	CXCR1	CD3E	CD2	CD3G	IGKC	JCHAIN	IGLC1
Ref.T Parietal cell (PAC)	ATP4B	1	0.924141	0.936197	0.510942	0.57467	0.561527	0.512349	0.454995	0.50022	0.517989	0.567034	0.599598	0.0217477	0.0934972	0.0538684	-0.644834	-0.602341	-0.631818	-0.620588	-0.6655	-0.691751	-0.435175	-0.531652	-0.49116	-0.409977	-0.483645	-0.423783	0.432591	0.385021	0.499112	0.543694	0.554696	0.546556
	MFSD4A	0.924141	1	0.912781	0.536949	0.604853	0.62911	0.531356	0.452207	0.501746	0.516866	0.559485	0.568927	0.0994615	0.148496	0.118779	-0.63681	-0.60384	-0.604794	-0.678525	-0.708992	-0.733563	-0.447521	-0.517294	-0.515894	-0.371593	-0.461457	-0.399143	0.427338	0.421961	0.535857	0.526198	0.557958	0.524092
	ATP4A	0.936197	0.912781	1	0.521436	0.603754	0.619362	0.465259	0.430226	0.471259	0.447706	0.521828	0.555999	-0.0113252	0.048481	-0.00113487	-0.669648	-0.641225	-0.651498	-0.648021	-0.705007	-0.760303	-0.529617	-0.607045	-0.558648	-0.407202	-0.513247	-0.447228	0.412185	0.407854	0.485607	0.513586	0.527395	0.523053
Ref.T Chief cell (CC)	PGC	0.510942	0.536949	0.521436	1	0.914538	0.882652	0.5176	0.572625	0.61564	0.359394	0.356804	0.335367	0.0191153	0.0677266	0.0397699	-0.574936	-0.471403	-0.479072	-0.484455	-0.426376	-0.55865	-0.538014	-0.540326	-0.547791	-0.304191	-0.298375	-0.272995	0.294387	0.26647	0.33221	0.392011	0.365348	0.399602
	LIPF	0.57467	0.604853	0.603754	0.914538	1	0.891953	0.47178	0.508838	0.569515	0.337939	0.339056	0.334175	-0.0494671	0.00626653	-0.0327416	-0.597503	-0.521966	-0.530204	-0.542891	-0.52675	-0.637527	-0.530996	-0.572864	-0.540624	-0.304961	-0.326312	-0.309183	0.290124	0.291572	0.332813	0.426135	0.419853	0.441454
	AZGP1	0.561527	0.62911	0.619362	0.882652	0.891953	1	0.513018	0.53653	0.595776	0.28738	0.297367	0.294544	-0.112188	-0.0735759	-0.100506	-0.615983	-0.526418	-0.523654	-0.60272	-0.561035	-0.669652	-0.626373	-0.647699	-0.65737	-0.329987	-0.354891	-0.307228	0.210522	0.202764	0.283735	0.33458	0.323815	0.340275
Ref.T Gastric enteroendocrine cell (GEEC)	ST18	0.512349	0.531356	0.465259	0.5176	0.47178	0.513018	1	0.85508	0.862527	0.436889	0.485296	0.451551	0.265628	0.262669	0.245655	-0.35952	-0.311722	-0.288292	-0.362661	-0.377736	-0.381212	-0.298461	-0.259132	-0.323836	-0.182683	-0.166027	-0.149333	0.448061	0.415964	0.469138	0.438663	0.457353	0.430724
	INSM1	0.454995	0.452207	0.430226	0.572625	0.508838	0.53653	0.85508	1	0.864758	0.368238	0.404349	0.38168	0.165198	0.172425	0.127026	-0.358768	-0.282969	-0.29179	-0.317881	-0.300566	-0.36179	-0.304871	-0.307966	-0.321424	-0.218114	-0.15841	-0.173853	0.439958	0.402536	0.407172	0.458155	0.459877	0.445001
	ARX	0.50022	0.501746	0.471259	0.61564	0.569515	0.595776	0.862527	0.864758	1	0.34669	0.396056	0.364376	0.109637	0.121581	0.11463	-0.34265	-0.27875	-0.272267	-0.318028	-0.306531	-0.397293	-0.358214	-0.332269	-0.335392	-0.23276	-0.197428	-0.191475	0.43888	0.406098	0.437449	0.449802	0.450008	0.442516
Ref.T Gastric mucous cell (GMC)	LGALS4	0.517989	0.516866	0.447706	0.359394	0.337939	0.28738	0.436889	0.368238	0.34669	1	0.939835	0.925335	0.585327	0.645557	0.636196	-0.399259	-0.44528	-0.481585	-0.473104	-0.458828	-0.409088	-0.17468	-0.15963	-0.171281	-0.0850367	-0.0967033	-0.0651448	0.602291	0.512251	0.695797	0.66047	0.704523	0.677297
	VILL	0.567034	0.559485	0.521828	0.356804	0.339056	0.297367	0.485296	0.404349	0.396056	0.939835	1	0.925587	0.592267	0.637416	0.622187	-0.403433	-0.447764	-0.505519	-0.490438	-0.487988	-0.446503	-0.179465	-0.154248	-0.193157	-0.10225	-0.116461	-0.101845	0.659298	0.597132	0.755766	0.65849	0.696684	0.67891
	CAPN8	0.599598	0.568927	0.555999	0.335367	0.334175	0.294544	0.451551	0.38168	0.364376	0.925335	0.925587	1	0.471677	0.54682	0.525895	-0.463161	-0.49881	-0.537254	-0.502131	-0.509037	-0.46961	-0.295391	-0.278708	-0.263613	-0.162842	-0.193274	-0.158949	0.589223	0.503561	0.664437	0.670494	0.714284	0.678801
Ref.T Mitotic cell (MTC)	NCAPG	0.0217477	0.0994615	-0.0113252	0.0191153	-0.0494671	-0.112188	0.265628	0.165198	0.109637	0.585327	0.592267	0.471677	1	0.937185	0.924398	0.0606436	-0.00673094	-0.0375289	-0.0884127	-0.0893806	-0.00638655	0.238207	0.331311	0.230897	0.110633	0.181481	0.143447	0.430463	0.426377	0.532148	0.337397	0.383449	0.356259
	KIFC1	0.0934972	0.148496	0.048481	0.0677266	0.00626653	-0.0735759	0.262669	0.172425	0.121581	0.645557	0.637416	0.54682	0.937185	1	0.918206	-0.0270124	-0.0747942	-0.117909	-0.1122	-0.116077	-0.0690414	0.197247	0.27332	0.215398	0.111457	0.164656	0.117034	0.449381	0.431255	0.552442	0.398522	0.442138	0.419675
	NCAPH	0.0538684	0.118779	-0.00113487	0.0397699	-0.0327416	-0.100506	0.245655	0.127026	0.11463	0.636196	0.622187	0.525895	0.924398	0.918206	1	0.0347687	-0.0414423	-0.0619586	-0.110612	-0.123234	-0.0448807	0.24737	0.325571	0.277185	0.147258	0.182922	0.158652	0.489943	0.4613	0.574971	0.403316	0.436431	0.401435
Ref.T Endothelial cell (EC)	PECAM1	-0.644834	-0.63681	-0.669648	-0.574936	-0.597503	-0.615983	-0.35952	-0.358768	-0.34265	-0.399259	-0.403433	-0.463161	0.0606436	-0.0270124	0.0347687	1	0.90181	0.886611	0.641031	0.638972	0.730978	0.626297	0.699026	0.694771	0.429155	0.488349	0.425552	-0.219906	-0.198493	-0.245076	-0.386295	-0.361649	-0.396903
	CDH5	-0.602341	-0.60384	-0.641225	-0.471403	-0.521966	-0.526418	-0.311722	-0.282969	-0.27875	-0.44528	-0.447764	-0.49881	-0.00673094	-0.0747942	-0.0414423	0.90181	1	0.89203	0.66792	0.6728	0.704616	0.513455	0.584136	0.560852	0.380707	0.418239	0.358409	-0.314158	-0.293992	-0.331366	-0.454685	-0.436003	-0.471017
	ERG	-0.631818	-0.604794	-0.651498	-0.479072	-0.530204	-0.523654	-0.288292	-0.29179	-0.272267	-0.481585	-0.505519	-0.537254	-0.0375289	-0.117909	-0.0619586	0.886611	0.89203	1	0.681737	0.677065	0.733913	0.529865	0.608226	0.592602	0.414122	0.438221	0.40304	-0.306701	-0.276848	-0.357459	-0.410618	-0.394098	-0.430818
Ref.T Fibroblast (FB)	PCOLCE	-0.620588	-0.678525	-0.648021	-0.484455	-0.542891	-0.60272	-0.362661	-0.317881	-0.318028	-0.473104	-0.490438	-0.502131	-0.0884127	-0.1122	-0.110612	0.641031	0.66792	0.681737	1	0.912456	0.874891	0.492746	0.531511	0.575008	0.268715	0.357544	0.300444	-0.294299	-0.296534	-0.387204	-0.411938	-0.437573	-0.423571
	CLEC11A	-0.6655	-0.708992	-0.705007	-0.426376	-0.52675	-0.561035	-0.377736	-0.300566	-0.306531	-0.458828	-0.487988	-0.509037	-0.0893806	-0.116077	-0.123234	0.638972	0.6728	0.677065	0.912456	1	0.869532	0.473532	0.522016	0.563391	0.315778	0.417931	0.334024	-0.271784	-0.271091	-0.383158	-0.383447	-0.413825	-0.397926
	MMP2	-0.691751	-0.733563	-0.760303	-0.55865	-0.637527	-0.669652	-0.381212	-0.36179	-0.397293	-0.409088	-0.446503	-0.46961	-0.00638655	-0.0690414	-0.0448807	0.730978	0.704616	0.733913	0.874891	0.869532	1	0.617079	0.675174	0.664507	0.361383	0.442927	0.385283	-0.307823	-0.324538	-0.390404	-0.409328	-0.429344	-0.425717
Ref.T Macrophage (MC)	C1QB	-0.435175	-0.447521	-0.529617	-0.538014	-0.530996	-0.626373	-0.298461	-0.304871	-0.358214	-0.17468	-0.179465	-0.295391	0.238207	0.197247	0.24737	0.626297	0.513455	0.529865	0.492746	0.473532	0.617079	1	0.900598	0.887241	0.430362	0.474756	0.405839	0.00420292	0.0271403	-0.061241	-0.110966	-0.125957	-0.128331
	FCGR3A	-0.531652	-0.517294	-0.607045	-0.540326	-0.572864	-0.647699	-0.259132	-0.307966	-0.332269	-0.15963	-0.154248	-0.278708	0.331311	0.27332	0.325571	0.699026	0.584136	0.608226	0.531511	0.522016	0.675174	0.900598	1	0.875072	0.494688	0.556636	0.49297	-0.0229009	-0.00111922	-0.0688825	-0.134605	-0.141396	-0.161062
	ITGB2	-0.49116	-0.515894	-0.558648	-0.547791	-0.540624	-0.65737	-0.323836	-0.321424	-0.335392	-0.171281	-0.193157	-0.263613	0.230897	0.215398	0.277185	0.694771	0.560852	0.592602	0.575008	0.563391	0.664507	0.887241	0.875072	1	0.532061	0.560675	0.493035	0.070928	0.0899131	-0.00245758	-0.0192145	-0.0352748	-0.0407482
Ref.T Neutrophil (NP)	CXCR2	-0.409977	-0.371593	-0.407202	-0.304191	-0.304961	-0.329987	-0.182683	-0.218114	-0.23276	-0.0850367	-0.10225	-0.162842	0.110633	0.111457	0.147258	0.429155	0.380707	0.414122	0.268715	0.315778	0.361383	0.430362	0.494688	0.532061	1	0.876067	0.882157	-0.039303	-0.0264255	-0.0654023	-0.00890414	0.0083067	-0.0404717
	FCGR3B	-0.483645	-0.461457	-0.513247	-0.298375	-0.326312	-0.354891	-0.166027	-0.15841	-0.197428	-0.0967033	-0.116461	-0.193274	0.181481	0.164656	0.182922	0.488349	0.418239	0.438221	0.357544	0.417931	0.442927	0.474756	0.556636	0.560675	0.876067	1	0.900164	-0.0223457	-0.0459333	-0.0781094	-0.0664134	-0.0625887	-0.0821558
	CXCR1	-0.423783	-0.399143	-0.447228	-0.272995	-0.309183	-0.307228	-0.149333	-0.173853	-0.191475	-0.0651448	-0.101845	-0.158949	0.143447	0.117034	0.158652	0.425552	0.358409	0.40304	0.300444	0.334024	0.385283	0.405839	0.49297	0.493035	0.882157	0.900164	1	-0.035651	-0.0716569	-0.0835509	-0.0504174	-0.0470545	-0.0780877
Ref.T T-cell (TC)	CD3E	0.432591	0.427338	0.412185	0.294387	0.290124	0.210522	0.448061	0.439958	0.43888	0.602291	0.659298	0.589223	0.430463	0.449381	0.489943	-0.219906	-0.314158	-0.306701	-0.294299	-0.271784	-0.307823	0.00420292	-0.0229009	0.070928	-0.039303	-0.0223457	-0.035651	1	0.915343	0.886588	0.790655	0.775427	0.772476
	CD2	0.385021	0.421961	0.407854	0.26647	0.291572	0.202764	0.415964	0.402536	0.406098	0.512251	0.597132	0.503561	0.426377	0.431255	0.4613	-0.198493	-0.293992	-0.276848	-0.296534	-0.271091	-0.324538	0.0271403	-0.00111922	0.0899131	-0.0264255	-0.0459333	-0.0716569	0.915343	1	0.853388	0.738376	0.732136	0.729334
	CD3G	0.499112	0.535857	0.485607	0.33221	0.332813	0.283735	0.469138	0.407172	0.437449	0.695797	0.755766	0.664437	0.532148	0.552442	0.574971	-0.245076	-0.331366	-0.357459	-0.387204	-0.383158	-0.390404	-0.061241	-0.0688825	-0.00245758	-0.0654023	-0.0781094	-0.0835509	0.886588	0.853388	1	0.720999	0.763618	0.727295
Ref.T Plasma cell (PC)	IGKC	0.543694	0.526198	0.513586	0.392011	0.426135	0.33458	0.438663	0.458155	0.449802	0.66047	0.65849	0.670494	0.337397	0.398522	0.403316	-0.386295	-0.454685	-0.410618	-0.411938	-0.383447	-0.409328	-0.110966	-0.134605	-0.0192145	-0.00890414	-0.0664134	-0.0504174	0.790655	0.738376	0.720999	1	0.962709	0.9704
	JCHAIN	0.554696	0.557958	0.527395	0.365348	0.419853	0.323815	0.457353	0.459877	0.450008	0.704523	0.696684	0.714284	0.383449	0.442138	0.436431	-0.361649	-0.436003	-0.394098	-0.437573	-0.413825	-0.429344	-0.125957	-0.141396	-0.0352748	0.0083067	-0.0625887	-0.0470545	0.775427	0.732136	0.763618	0.962709	1	0.954444
	IGLC1	0.546556	0.524092	0.523053	0.399602	0.441454	0.340275	0.430724	0.445001	0.442516	0.677297	0.67891	0.678801	0.356259	0.419675	0.401435	-0.396903	-0.471017	-0.430818	-0.423571	-0.397926	-0.425717	-0.128331	-0.161062	-0.0407482	-0.0404717	-0.0821558	-0.0780877	0.772476	0.729334	0.727295	0.9704	0.954444	1
Table B: Ref.T values for male samples
		Parietal cell (PAC)			Chief cell (CC)			Gastric enteroendocrine cell (GEEC)			Gastric mucous cell (GMC)			Mitotic cell (MTC)			Endothelial cell (EC)			Fibroblast (FB)			Macrophage (MC)			Neutrophil (NP)			T-cell (TC)			Plasma cell (PC)
		ATP4B	MFSD4A	ATP4A	PGC	LIPF	AZGP1	ST18	INSM1	ARX	LGALS4	VILL	CAPN8	NCAPG	KIFC1	NCAPH	PECAM1	CDH5	ERG	PCOLCE	CLEC11A	MMP2	C1QB	FCGR3A	ITGB2	CXCR2	FCGR3B	CXCR1	CD3E	CD2	CD3G	IGKC	JCHAIN	IGLC1
Ref.T Parietal cell (PAC)	ATP4B	1	0.94872	0.965726	0.592322	0.664917	0.627512	0.518912	0.499951	0.508233	0.58409	0.601509	0.634038	0.106309	0.109178	0.0977177	-0.663919	-0.632151	-0.635449	-0.706914	-0.748647	-0.77877	-0.406508	-0.460958	-0.464374	-0.294211	-0.271867	-0.262183	0.493482	0.511715	0.547324	0.641616	0.641224	0.645891
	MFSD4A	0.94872	1	0.931805	0.60431	0.656107	0.645124	0.535729	0.523868	0.529671	0.622239	0.647666	0.645361	0.153525	0.157717	0.147658	-0.631799	-0.596531	-0.611079	-0.731276	-0.754078	-0.782285	-0.391135	-0.433355	-0.436126	-0.271657	-0.225732	-0.235543	0.51545	0.546831	0.609038	0.637806	0.650724	0.641998
	ATP4A	0.965726	0.931805	1	0.602163	0.674511	0.654134	0.516173	0.502742	0.511196	0.548954	0.573751	0.610244	0.0670405	0.0649679	0.0456698	-0.673405	-0.647176	-0.644698	-0.72221	-0.754476	-0.795149	-0.430293	-0.502464	-0.499535	-0.318905	-0.286647	-0.276884	0.497778	0.519724	0.532825	0.646403	0.635714	0.650725
Ref.T Chief cell (CC)	PGC	0.592322	0.60431	0.602163	1	0.911837	0.901499	0.663638	0.654098	0.677543	0.473368	0.415246	0.443195	0.146172	0.117042	0.129676	-0.64448	-0.579395	-0.567728	-0.571738	-0.527502	-0.573847	-0.456148	-0.420734	-0.481173	-0.226109	-0.116531	-0.145206	0.428788	0.435524	0.454714	0.582207	0.554346	0.577389
	LIPF	0.664917	0.656107	0.674511	0.911837	1	0.877849	0.633857	0.632292	0.65711	0.472682	0.431287	0.458651	0.134195	0.111186	0.117842	-0.664307	-0.602123	-0.582033	-0.616831	-0.578238	-0.640323	-0.498089	-0.45683	-0.497797	-0.248315	-0.136289	-0.161937	0.439843	0.455617	0.467317	0.59701	0.578957	0.593452
	AZGP1	0.627512	0.645124	0.654134	0.901499	0.877849	1	0.672529	0.662908	0.695333	0.449489	0.418869	0.437555	0.0811773	0.0444817	0.0453871	-0.606415	-0.557236	-0.540786	-0.636716	-0.593537	-0.612138	-0.484605	-0.421323	-0.47739	-0.186702	-0.0974437	-0.108255	0.423461	0.439713	0.447858	0.552045	0.520462	0.551138
Ref.T Gastric enteroendocrine cell (GEEC)	ST18	0.518912	0.535729	0.516173	0.663638	0.633857	0.672529	1	0.858339	0.885486	0.502472	0.464025	0.516066	0.185273	0.161302	0.160529	-0.416907	-0.333293	-0.284059	-0.427746	-0.401046	-0.382708	-0.425276	-0.305985	-0.387593	-0.0977942	-0.0192268	-0.0215914	0.546858	0.545007	0.538208	0.54436	0.551739	0.546241
	INSM1	0.499951	0.523868	0.502742	0.654098	0.632292	0.662908	0.858339	1	0.923277	0.48515	0.477594	0.474392	0.18643	0.154004	0.151072	-0.372939	-0.313546	-0.346466	-0.416343	-0.38175	-0.39633	-0.39519	-0.29524	-0.377759	-0.0916897	-0.00823155	-0.066533	0.56453	0.57418	0.540873	0.495758	0.502727	0.515631
	ARX	0.508233	0.529671	0.511196	0.677543	0.65711	0.695333	0.885486	0.923277	1	0.512146	0.492527	0.517921	0.207552	0.170409	0.15919	-0.431732	-0.347935	-0.351598	-0.444193	-0.398911	-0.414738	-0.42414	-0.316592	-0.388136	-0.0968356	-0.0187428	-0.0606856	0.563674	0.586639	0.567759	0.537343	0.54601	0.549446
Ref.T Gastric mucous cell (GMC)	LGALS4	0.58409	0.622239	0.548954	0.473368	0.472682	0.449489	0.502472	0.48515	0.512146	1	0.946139	0.945183	0.510653	0.530638	0.518467	-0.484782	-0.476092	-0.460243	-0.572084	-0.577085	-0.501383	-0.114587	-0.119212	-0.13157	-0.0908475	-0.069191	-0.0734502	0.660573	0.67137	0.74599	0.688489	0.710545	0.676559
	VILL	0.601509	0.647666	0.573751	0.415246	0.431287	0.418869	0.464025	0.477594	0.492527	0.946139	1	0.93047	0.536147	0.55161	0.514764	-0.442686	-0.433225	-0.461698	-0.547307	-0.569754	-0.51009	-0.0648657	-0.0823848	-0.0812753	-0.0646584	-0.0460684	-0.0714146	0.697343	0.714039	0.783494	0.657817	0.686383	0.654138
	CAPN8	0.634038	0.645361	0.610244	0.443195	0.458651	0.437555	0.516066	0.474392	0.517921	0.945183	0.93047	1	0.449653	0.472418	0.446156	-0.508054	-0.477506	-0.459328	-0.566313	-0.58604	-0.519763	-0.17404	-0.168806	-0.174013	-0.146965	-0.11759	-0.114279	0.672629	0.696109	0.754572	0.69864	0.724536	0.691193
Ref.T Mitotic cell (MTC)	NCAPG	0.106309	0.153525	0.0670405	0.146172	0.134195	0.0811773	0.185273	0.18643	0.207552	0.510653	0.536147	0.449653	1	0.951508	0.932523	-0.0853128	-0.0753512	-0.130661	-0.0935171	-0.135313	-0.0790865	0.298033	0.374507	0.341205	0.283363	0.263269	0.19991	0.369686	0.395441	0.437377	0.285088	0.331766	0.261556
	KIFC1	0.109178	0.157717	0.0649679	0.117042	0.111186	0.0444817	0.161302	0.154004	0.170409	0.530638	0.55161	0.472418	0.951508	1	0.933645	-0.0873821	-0.0704988	-0.129291	-0.0725458	-0.111631	-0.0585764	0.289297	0.349913	0.349295	0.263628	0.239974	0.192466	0.365608	0.380786	0.425623	0.284886	0.328537	0.256142
	NCAPH	0.0977177	0.147658	0.0456698	0.129676	0.117842	0.0453871	0.160529	0.151072	0.15919	0.518467	0.514764	0.446156	0.932523	0.933645	1	-0.0752875	-0.0688561	-0.105026	-0.0930935	-0.12759	-0.0503316	0.29312	0.365952	0.352433	0.249842	0.218544	0.193838	0.36279	0.389094	0.427724	0.291071	0.333502	0.258287
Ref.T Endothelial cell (EC)	PECAM1	-0.663919	-0.631799	-0.673405	-0.64448	-0.664307	-0.606415	-0.416907	-0.372939	-0.431732	-0.484782	-0.442686	-0.508054	-0.0853128	-0.0873821	-0.0752875	1	0.91234	0.87213	0.683164	0.674443	0.754774	0.461862	0.479278	0.529824	0.404688	0.339504	0.351139	-0.333375	-0.372723	-0.408407	-0.596513	-0.57323	-0.576037
	CDH5	-0.632151	-0.596531	-0.647176	-0.579395	-0.602123	-0.557236	-0.333293	-0.313546	-0.347935	-0.476092	-0.433225	-0.477506	-0.0753512	-0.0704988	-0.0688561	0.91234	1	0.892411	0.671743	0.694595	0.718388	0.3341	0.366435	0.425234	0.362155	0.330926	0.321771	-0.316159	-0.342837	-0.381956	-0.593008	-0.564095	-0.568723
	ERG	-0.635449	-0.611079	-0.644698	-0.567728	-0.582033	-0.540786	-0.284059	-0.346466	-0.351598	-0.460243	-0.461698	-0.459328	-0.130661	-0.129291	-0.105026	0.87213	0.892411	1	0.676577	0.688504	0.743674	0.32357	0.383873	0.414762	0.352478	0.310071	0.349008	-0.298444	-0.32783	-0.371652	-0.546638	-0.520708	-0.532528
Ref.T Fibroblast (FB)	PCOLCE	-0.706914	-0.731276	-0.72221	-0.571738	-0.616831	-0.636716	-0.427746	-0.416343	-0.444193	-0.572084	-0.547307	-0.566313	-0.0935171	-0.0725458	-0.0930935	0.683164	0.671743	0.676577	1	0.924461	0.873005	0.425471	0.41895	0.496255	0.274433	0.299576	0.238927	-0.365587	-0.422772	-0.472613	-0.545693	-0.544674	-0.544824
	CLEC11A	-0.748647	-0.754078	-0.754476	-0.527502	-0.578238	-0.593537	-0.401046	-0.38175	-0.398911	-0.577085	-0.569754	-0.58604	-0.135313	-0.111631	-0.12759	0.674443	0.694595	0.688504	0.924461	1	0.864232	0.359704	0.338979	0.430561	0.241472	0.273765	0.235454	-0.381866	-0.425693	-0.474351	-0.58184	-0.587576	-0.572232
	MMP2	-0.77877	-0.782285	-0.795149	-0.573847	-0.640323	-0.612138	-0.382708	-0.39633	-0.414738	-0.501383	-0.51009	-0.519763	-0.0790865	-0.0585764	-0.0503316	0.754774	0.718388	0.743674	0.873005	0.864232	1	0.442714	0.444858	0.520973	0.308946	0.294824	0.301955	-0.365184	-0.426568	-0.460929	-0.570854	-0.570138	-0.576445
Ref.T Macrophage (MC)	C1QB	-0.406508	-0.391135	-0.430293	-0.456148	-0.498089	-0.484605	-0.425276	-0.39519	-0.42414	-0.114587	-0.0648657	-0.17404	0.298033	0.289297	0.29312	0.461862	0.3341	0.32357	0.425471	0.359704	0.442714	1	0.830541	0.877101	0.433608	0.372742	0.363943	-0.0205579	-0.0528814	-0.0519053	-0.169723	-0.168388	-0.196074
	FCGR3A	-0.460958	-0.433355	-0.502464	-0.420734	-0.45683	-0.421323	-0.305985	-0.29524	-0.316592	-0.119212	-0.0823848	-0.168806	0.374507	0.349913	0.365952	0.479278	0.366435	0.383873	0.41895	0.338979	0.444858	0.830541	1	0.837984	0.532089	0.475154	0.476912	-0.0313664	-0.0334808	-0.0577746	-0.159413	-0.150228	-0.176338
	ITGB2	-0.464374	-0.436126	-0.499535	-0.481173	-0.497797	-0.47739	-0.387593	-0.377759	-0.388136	-0.13157	-0.0812753	-0.174013	0.341205	0.349295	0.352433	0.529824	0.425234	0.414762	0.496255	0.430561	0.520973	0.877101	0.837984	1	0.559549	0.502625	0.503932	0.0110892	-0.00668027	-0.0334488	-0.180152	-0.16541	-0.198935
Ref.T Neutrophil (NP)	CXCR2	-0.294211	-0.271657	-0.318905	-0.226109	-0.248315	-0.186702	-0.0977942	-0.0916897	-0.0968356	-0.0908475	-0.0646584	-0.146965	0.283363	0.263628	0.249842	0.404688	0.362155	0.352478	0.274433	0.241472	0.308946	0.433608	0.532089	0.559549	1	0.832738	0.863437	-0.00743551	-0.031167	-0.0440436	-0.146184	-0.139621	-0.157806
	FCGR3B	-0.271867	-0.225732	-0.286647	-0.116531	-0.136289	-0.0974437	-0.0192268	-0.00823155	-0.0187428	-0.069191	-0.0460684	-0.11759	0.263269	0.239974	0.218544	0.339504	0.330926	0.310071	0.299576	0.273765	0.294824	0.372742	0.475154	0.502625	0.832738	1	0.847239	0.0869851	0.0545914	0.0406279	-0.0722307	-0.0658824	-0.0799385
	CXCR1	-0.262183	-0.235543	-0.276884	-0.145206	-0.161937	-0.108255	-0.0215914	-0.066533	-0.0606856	-0.0734502	-0.0714146	-0.114279	0.19991	0.192466	0.193838	0.351139	0.321771	0.349008	0.238927	0.235454	0.301955	0.363943	0.476912	0.503932	0.863437	0.847239	1	0.0290254	0.00179126	0.000508857	-0.107712	-0.106551	-0.122383
Ref.T T-cell (TC)	CD3E	0.493482	0.51545	0.497778	0.428788	0.439843	0.423461	0.546858	0.56453	0.563674	0.660573	0.697343	0.672629	0.369686	0.365608	0.36279	-0.333375	-0.316159	-0.298444	-0.365587	-0.381866	-0.365184	-0.0205579	-0.0313664	0.0110892	-0.00743551	0.0869851	0.0290254	1	0.930568	0.899171	0.740854	0.742883	0.739228
	CD2	0.511715	0.546831	0.519724	0.435524	0.455617	0.439713	0.545007	0.57418	0.586639	0.67137	0.714039	0.696109	0.395441	0.380786	0.389094	-0.372723	-0.342837	-0.32783	-0.422772	-0.425693	-0.426568	-0.0528814	-0.0334808	-0.00668027	-0.031167	0.0545914	0.00179126	0.930568	1	0.912025	0.71112	0.726628	0.719021
	CD3G	0.547324	0.609038	0.532825	0.454714	0.467317	0.447858	0.538208	0.540873	0.567759	0.74599	0.783494	0.754572	0.437377	0.425623	0.427724	-0.408407	-0.381956	-0.371652	-0.472613	-0.474351	-0.460929	-0.0519053	-0.0577746	-0.0334488	-0.0440436	0.0406279	0.000508857	0.899171	0.912025	1	0.73174	0.759056	0.726512
Ref.T Plasma cell (PC)	IGKC	0.641616	0.637806	0.646403	0.582207	0.59701	0.552045	0.54436	0.495758	0.537343	0.688489	0.657817	0.69864	0.285088	0.284886	0.291071	-0.596513	-0.593008	-0.546638	-0.545693	-0.58184	-0.570854	-0.169723	-0.159413	-0.180152	-0.146184	-0.0722307	-0.107712	0.740854	0.71112	0.73174	1	0.975677	0.966703
	JCHAIN	0.641224	0.650724	0.635714	0.554346	0.578957	0.520462	0.551739	0.502727	0.54601	0.710545	0.686383	0.724536	0.331766	0.328537	0.333502	-0.57323	-0.564095	-0.520708	-0.544674	-0.587576	-0.570138	-0.168388	-0.150228	-0.16541	-0.139621	-0.0658824	-0.106551	0.742883	0.726628	0.759056	0.975677	1	0.952963
	IGLC1	0.645891	0.641998	0.650725	0.577389	0.593452	0.551138	0.546241	0.515631	0.549446	0.676559	0.654138	0.691193	0.261556	0.256142	0.258287	-0.576037	-0.568723	-0.532528	-0.544824	-0.572232	-0.576445	-0.196074	-0.176338	-0.198935	-0.157806	-0.0799385	-0.122383	0.739228	0.719021	0.726512	0.966703	0.952963	1

## Sheet: Tab_2_Sex_subset_data
			Table A: FEMALE													Table B: MALE
				Mean corr. vs. Ref. T. panel													Mean corr. vs. Ref. T. panel
ENSIG_ID	GENENAME	Transcript type	Mean TPM	PAC	CC	GEEC	GMC	MTC	EC	FB	MC	NP	TC	PC	Class	Mean TPM	PAC	CC	GEEC	GMC	MTC	EC	FB	MC	NP	TC	PC	Class
ENSG00000186009	ATP4B	protein_coding	1321.59	0.953446	0.549046	0.489188	0.56154	0.0563711	-0.626331	-0.659279	-0.485996	-0.439135	0.438908	0.548315	PAC	1190.06	0.971482	0.62825	0.509032	0.606546	0.104401	-0.643839	-0.744777	-0.443947	-0.276087	0.517507	0.64291	PAC
ENSG00000105675	ATP4A	protein_coding	1255.14	0.949659	0.581517	0.455581	0.508511	0.012007	-0.654123	-0.704444	-0.565103	-0.455892	0.435215	0.521345	PAC	1238.33	0.965843	0.643603	0.510037	0.57765	0.059226	-0.655093	-0.757278	-0.477431	-0.294146	0.516776	0.644281	PAC
ENSG00000174514	MFSD4A	protein_coding	123.831	0.945641	0.590304	0.495103	0.548426	0.122245	-0.615148	-0.707027	-0.49357	-0.410731	0.461718	0.536083	PAC	116.37	0.960175	0.63518	0.529756	0.638422	0.152967	-0.613136	-0.75588	-0.420205	-0.244311	0.557106	0.643509	PAC
ENSG00000161640	SIGLEC11	protein_coding	6.72368	0.897692	0.542877	0.462872	0.485862	0.0756229	-0.551691	-0.633148	-0.440662	-0.423111	0.488762	0.547895	PAC	6.43143	0.905963	0.610371	0.482613	0.590106	0.103311	-0.593755	-0.729767	-0.35437	-0.213113	0.571301	0.634156	PAC
ENSG00000147606	SLC26A7	protein_coding	3.331	0.892033	0.56018	0.513522	0.501468	0.0588426	-0.553602	-0.722555	-0.479497	-0.369801	0.439172	0.506282	PAC	2.95618	0.903522	0.606318	0.513461	0.619528	0.132661	-0.595032	-0.76051	-0.386156	-0.214293	0.547719	0.639083	PAC
ENSG00000153303	FRMD1	protein_coding	16.9917	0.862514	0.519479	0.435176	0.54303	0.0198965	-0.658649	-0.659365	-0.5341	-0.458961	0.454574	0.546048	PAC	15.9746	0.900999	0.618382	0.522406	0.60865	0.111118	-0.609886	-0.71483	-0.469874	-0.325394	0.542722	0.618643	PAC
ENSG00000159212	CLIC6	protein_coding	170.811	0.894919	0.538236	0.536202	0.567584	0.186412	-0.559498	-0.67427	-0.409198	-0.364728	0.47654	0.564772	PAC	163.071	0.897791	0.596482	0.536251	0.668347	0.204896	-0.601062	-0.732903	-0.355099	-0.203303	0.596271	0.658562	PAC
ENSG00000134812	GIF	protein_coding	1428.53	0.878304	0.498043	0.472949	0.577769	0.136316	-0.573135	-0.66601	-0.392556	-0.333778	0.489971	0.579629	PAC	1421.41	0.896459	0.62262	0.543379	0.64752	0.153491	-0.602176	-0.732942	-0.386776	-0.205299	0.556885	0.667982	PAC
ENSG00000152578	GRIA4	protein_coding	1.9548	0.855568	0.566548	0.460567	0.539019	0.0951219	-0.577552	-0.585274	-0.460343	-0.336178	0.472749	0.605299	PAC	1.65685	0.89623	0.600977	0.513061	0.61372	0.172777	-0.625024	-0.689815	-0.414657	-0.289899	0.539927	0.662027	PAC
ENSG00000214708	AC090616.2	non-coding	5.00976	0.85939	0.614162	0.462256	0.523069	0.0980862	-0.624886	-0.600378	-0.512143	-0.432117	0.409219	0.48457	PAC	5.52277	0.891862	0.641501	0.524685	0.578181	0.127964	-0.656634	-0.727626	-0.429615	-0.265991	0.510115	0.608114	PAC
ENSG00000235584	AC008268.1	non-coding	6.91461	0.856419	0.554295	0.479764	0.503183	0.0867138	-0.606865	-0.677831	-0.468238	-0.381951	0.481728	0.609683	PAC	5.81212	0.890067	0.608771	0.512571	0.570174	0.064815	-0.602065	-0.734609	-0.43158	-0.250594	0.52365	0.647347	PAC
ENSG00000157111	TMEM171	protein_coding	27.8738	0.873587	0.5485	0.428808	0.617239	0.176171	-0.646461	-0.716643	-0.488518	-0.349313	0.496009	0.558097	PAC	23.8681	0.888471	0.617151	0.516453	0.667272	0.19318	-0.614609	-0.73654	-0.381154	-0.226429	0.567508	0.668355	PAC
ENSG00000076864	RAP1GAP	protein_coding	114.213	0.875489	0.597039	0.536805	0.56306	0.158405	-0.591105	-0.701959	-0.476549	-0.367458	0.449762	0.513958	PAC	102.091	0.887556	0.655087	0.565316	0.643084	0.124042	-0.609014	-0.749593	-0.418414	-0.258442	0.519097	0.598191	PAC
ENSG00000137819	PAQR5	protein_coding	5.19697	0.86422	0.603988	0.535872	0.486762	0.0855584	-0.48976	-0.590587	-0.460928	-0.357694	0.463287	0.55122	PAC	4.90911	0.886708	0.630963	0.558632	0.636013	0.187858	-0.556009	-0.685714	-0.393159	-0.198001	0.59514	0.656266	PAC
ENSG00000182054	IDH2	protein_coding	187.106	0.854949	0.480785	0.368408	0.519795	0.183138	-0.587814	-0.615043	-0.404386	-0.365805	0.358409	0.433064	PAC	179.829	0.884854	0.59416	0.451099	0.555247	0.119912	-0.619866	-0.743214	-0.382355	-0.24931	0.450181	0.545616	PAC
ENSG00000144596	GRIP2	protein_coding	8.66562	0.847085	0.511042	0.490848	0.535175	0.0466408	-0.581561	-0.598312	-0.471211	-0.415387	0.486142	0.53725	PAC	9.04846	0.884764	0.585515	0.503907	0.60611	0.134638	-0.590781	-0.683253	-0.424983	-0.262413	0.549978	0.624792	PAC
ENSG00000158516	CPA2	protein_coding	112.662	0.854821	0.507538	0.482931	0.562232	0.117398	-0.588179	-0.68387	-0.440611	-0.306028	0.473701	0.557632	PAC	98.3698	0.883783	0.648831	0.507019	0.624678	0.127148	-0.610048	-0.716778	-0.402621	-0.248588	0.53217	0.652779	PAC
ENSG00000135083	CCNJL	protein_coding	5.39544	0.812663	0.510817	0.488258	0.539436	0.14304	-0.5661	-0.679914	-0.378722	-0.26856	0.574545	0.595496	PAC	5.29793	0.878503	0.57425	0.500978	0.642373	0.166772	-0.576719	-0.725739	-0.373077	-0.170256	0.585872	0.639255	PAC
ENSG00000119715	ESRRB	protein_coding	3.82071	0.827432	0.537686	0.438652	0.572119	0.148541	-0.634252	-0.66641	-0.466272	-0.326469	0.466211	0.518048	PAC	3.92339	0.872687	0.631666	0.532657	0.585686	0.104054	-0.588857	-0.703597	-0.389378	-0.205901	0.544109	0.633864	PAC
ENSG00000159197	KCNE2	protein_coding	286.897	0.848947	0.678169	0.53671	0.499651	0.0317823	-0.578032	-0.688945	-0.508919	-0.39032	0.399835	0.524849	PAC	283.221	0.872308	0.740806	0.569928	0.580155	0.0769515	-0.667183	-0.728055	-0.470732	-0.256365	0.517308	0.626906
ENSG00000139438	FAM222A	protein_coding	7.41498	0.857648	0.476945	0.497589	0.526537	0.110394	-0.608209	-0.661572	-0.463137	-0.339756	0.483237	0.527933	PAC	7.13166	0.870666	0.600397	0.496746	0.569093	0.0719559	-0.588081	-0.72893	-0.416332	-0.218458	0.521162	0.615632	PAC
ENSG00000107295	SH3GL2	protein_coding	10.1244	0.838114	0.643186	0.545957	0.433866	0.0369323	-0.549042	-0.648693	-0.511731	-0.396553	0.355185	0.459613	PAC	10.036	0.870484	0.696096	0.584194	0.558714	0.0621382	-0.616952	-0.736149	-0.470762	-0.247504	0.499636	0.580984	PAC
ENSG00000132855	ANGPTL3	protein_coding	2.51348	0.862575	0.558707	0.467489	0.49349	0.043017	-0.549606	-0.568635	-0.453756	-0.359016	0.421861	0.5326	PAC	1.94226	0.868111	0.627201	0.532817	0.589555	0.10883	-0.597615	-0.702757	-0.458478	-0.273428	0.522724	0.627418	PAC
ENSG00000146755	TRIM50	protein_coding	52.666	0.819075	0.558769	0.495995	0.516223	0.115971	-0.600699	-0.655713	-0.440493	-0.322451	0.545772	0.559264	PAC	49.6559	0.867714	0.618813	0.5657	0.643609	0.177683	-0.579385	-0.715925	-0.386309	-0.202159	0.62488	0.641821	PAC
ENSG00000165192	ASB11	protein_coding	2.89703	0.820386	0.724866	0.46648	0.410767	0.0331031	-0.591278	-0.710089	-0.540502	-0.340102	0.369113	0.496953		2.82026	0.866106	0.717868	0.543239	0.574846	0.158077	-0.630634	-0.727674	-0.428463	-0.226402	0.483703	0.601268
ENSG00000188611	ASAH2	protein_coding	0.98915	0.817346	0.558228	0.472136	0.447695	0.00392287	-0.583819	-0.626543	-0.523581	-0.393486	0.382203	0.50885	PAC	0.880502	0.864916	0.615137	0.495214	0.56017	0.0930708	-0.59888	-0.698055	-0.457254	-0.25653	0.472542	0.579731	PAC
ENSG00000256008	RP11-728G15.1	non-coding	0.588719	0.780701	0.559165	0.433842	0.474202	0.0366794	-0.618633	-0.625071	-0.501578	-0.442211	0.417705	0.50927	PAC	0.549346	0.863344	0.593101	0.481307	0.547889	0.0863768	-0.572131	-0.675287	-0.425969	-0.251112	0.498261	0.589685	PAC
ENSG00000180316	PNPLA1	protein_coding	1.67745	0.84185	0.522193	0.481391	0.529131	0.0666871	-0.582949	-0.582522	-0.452822	-0.386493	0.527214	0.545924	PAC	1.53967	0.861044	0.581403	0.510472	0.590595	0.178771	-0.579427	-0.684167	-0.3399	-0.159939	0.542438	0.624306	PAC
ENSG00000019505	SYT13	protein_coding	4.72559	0.845464	0.535797	0.500328	0.559319	0.127896	-0.531674	-0.597218	-0.431109	-0.305056	0.407191	0.488405	PAC	4.33375	0.858782	0.606153	0.548545	0.614991	0.12132	-0.578747	-0.698183	-0.410441	-0.222643	0.508992	0.626282	PAC
ENSG00000174502	SLC26A9	protein_coding	49.6731	0.818989	0.498755	0.489019	0.707531	0.289859	-0.582202	-0.699707	-0.404971	-0.287744	0.512451	0.524183		47.5829	0.858055	0.558549	0.491718	0.765568	0.203438	-0.600114	-0.729366	-0.327946	-0.23059	0.634639	0.688867
ENSG00000176894	PXMP2	protein_coding	73.2894	0.888769	0.625726	0.46398	0.509936	0.0385637	-0.610892	-0.659689	-0.538252	-0.465849	0.388035	0.435205	PAC	70.1248	0.856353	0.713499	0.534708	0.588337	0.126821	-0.653508	-0.721928	-0.386536	-0.228848	0.50312	0.569266
ENSG00000112796	ENPP5	protein_coding	3.95362	0.811289	0.47055	0.502234	0.547345	0.234961	-0.429395	-0.551596	-0.308517	-0.237618	0.500136	0.505916	PAC	3.72972	0.85519	0.592886	0.546273	0.654575	0.284412	-0.519479	-0.668415	-0.293989	-0.162783	0.550524	0.593179	PAC
ENSG00000213373	LINC00671	non-coding	6.80706	0.87132	0.496613	0.453887	0.455069	-0.0670717	-0.600602	-0.651483	-0.466691	-0.420447	0.398248	0.508901	PAC	7.43489	0.852891	0.56853	0.47138	0.521692	0.0108899	-0.568188	-0.701083	-0.445021	-0.268122	0.472046	0.588216	PAC
ENSG00000236283	AC013463.2	non-coding	0.872273	0.738319	0.678442	0.583146	0.502121	0.157661	-0.535818	-0.589347	-0.462097	-0.382773	0.492326	0.500367		0.824143	0.850762	0.694067	0.602009	0.613682	0.161358	-0.600625	-0.703903	-0.450652	-0.240019	0.523369	0.59136	PAC
ENSG00000053918	KCNQ1	protein_coding	87.312	0.827809	0.574025	0.53359	0.528388	0.177411	-0.59107	-0.704291	-0.412243	-0.291358	0.47838	0.532757	PAC	91.4134	0.848547	0.684671	0.594931	0.586081	0.124629	-0.612062	-0.736438	-0.375426	-0.160988	0.527349	0.591211	PAC
ENSG00000196482	ESRRG	protein_coding	11.5704	0.82789	0.578223	0.567397	0.570592	0.257909	-0.453499	-0.627489	-0.397025	-0.274809	0.508084	0.578629	PAC	10.2311	0.845625	0.601567	0.532433	0.726061	0.303144	-0.573685	-0.705075	-0.314376	-0.16728	0.640029	0.651564
ENSG00000149809	TM7SF2	protein_coding	42.47	0.807321	0.605026	0.50649	0.478061	0.137506	-0.557222	-0.744739	-0.452366	-0.298376	0.446184	0.459756	PAC	40.6917	0.844709	0.650873	0.541826	0.633106	0.139838	-0.577573	-0.739337	-0.346937	-0.172408	0.586249	0.588428	PAC
ENSG00000196839	ADA	protein_coding	35.5497	0.760427	0.726692	0.488401	0.380815	-0.0294905	-0.645927	-0.582525	-0.580385	-0.419251	0.364746	0.413194		34.8337	0.842986	0.680677	0.568076	0.559128	0.110119	-0.596243	-0.692872	-0.447799	-0.277381	0.558322	0.600977	PAC
ENSG00000177133	LINC00982	non-coding	100.624	0.769326	0.538073	0.563909	0.513683	0.130818	-0.518841	-0.550585	-0.378798	-0.298924	0.571294	0.522479	PAC	98.2011	0.841997	0.644645	0.593448	0.638709	0.214982	-0.576576	-0.666657	-0.400888	-0.189582	0.607113	0.611516	PAC
ENSG00000186510	CLCNKA	protein_coding	4.22172	0.763677	0.511307	0.499271	0.48944	0.045725	-0.561351	-0.54588	-0.445058	-0.422349	0.410128	0.475109	PAC	4.36889	0.839765	0.537057	0.479201	0.576746	0.167764	-0.559229	-0.624844	-0.399894	-0.217214	0.483423	0.569541	PAC
ENSG00000155428	TRIM74	protein_coding	3.28963	0.771742	0.598048	0.412057	0.446762	-0.0125192	-0.621738	-0.661085	-0.533266	-0.38419	0.424895	0.489362	PAC	3.14428	0.839545	0.615175	0.526275	0.572045	0.0679815	-0.541007	-0.681821	-0.433808	-0.227186	0.558765	0.583224	PAC
ENSG00000167757	KLK11	protein_coding	68.4395	0.791418	0.646862	0.580373	0.599711	0.194273	-0.595589	-0.643816	-0.559574	-0.381228	0.350759	0.454644		60.8597	0.838264	0.695044	0.610579	0.679804	0.203938	-0.607807	-0.669576	-0.433092	-0.239207	0.540118	0.571301
ENSG00000066230	SLC9A3	protein_coding	44.1781	0.825106	0.498812	0.49387	0.630999	0.283844	-0.561862	-0.605381	-0.333143	-0.234393	0.544878	0.612722	PAC	43.0431	0.838164	0.590424	0.535041	0.674026	0.234016	-0.540079	-0.681984	-0.295308	-0.119832	0.58659	0.675103	PAC
ENSG00000178809	TRIM73	protein_coding	3.83217	0.758198	0.550268	0.405626	0.458743	0.0239435	-0.654056	-0.684148	-0.523293	-0.365394	0.448811	0.495551	PAC	3.62105	0.833764	0.624658	0.472307	0.600619	0.106461	-0.594981	-0.721614	-0.366357	-0.192818	0.575184	0.63887	PAC
ENSG00000138472	GUCA1C	protein_coding	2.28822	0.82759	0.607665	0.405559	0.394772	-0.0957333	-0.636496	-0.607709	-0.58076	-0.477796	0.310702	0.475055	PAC	1.84663	0.833324	0.639665	0.501901	0.513009	0.0543732	-0.609589	-0.662944	-0.480946	-0.292665	0.434201	0.580938	PAC
ENSG00000106327	TFR2	protein_coding	10.5921	0.841669	0.556995	0.429434	0.552306	0.119744	-0.578271	-0.688116	-0.448376	-0.341771	0.50859	0.578113	PAC	10.9761	0.832464	0.650938	0.53869	0.64171	0.125126	-0.546242	-0.70338	-0.335224	-0.170135	0.590606	0.668259	PAC
ENSG00000110148	CCKBR	protein_coding	43.3127	0.853827	0.527465	0.564216	0.589064	0.157571	-0.571485	-0.613264	-0.407806	-0.362058	0.473708	0.508407	PAC	35.8091	0.828846	0.601789	0.59308	0.610161	0.12423	-0.58087	-0.694652	-0.381035	-0.189609	0.534017	0.593695	PAC
ENSG00000184454	NCMAP	protein_coding	5.67399	0.789184	0.692221	0.490765	0.490198	0.117259	-0.558449	-0.682065	-0.466115	-0.293325	0.4194	0.474484		5.53069	0.828303	0.731948	0.617276	0.587515	0.142113	-0.596126	-0.732416	-0.438389	-0.200463	0.487699	0.577584
ENSG00000205670	SMIM11A	protein_coding	3.57239	0.821865	0.646157	0.462433	0.449296	0.0461204	-0.620949	-0.694912	-0.543347	-0.370403	0.341117	0.422883	PAC	3.25809	0.828032	0.717909	0.555496	0.579164	0.0701123	-0.638019	-0.740031	-0.494353	-0.257144	0.474693	0.570227
ENSG00000164089	ETNPPL	protein_coding	13.5049	0.834486	0.545908	0.475777	0.595572	0.159635	-0.54978	-0.581549	-0.451506	-0.331914	0.41089	0.522666	PAC	11.2613	0.825712	0.579105	0.519804	0.615731	0.190136	-0.614307	-0.699903	-0.423314	-0.268799	0.466374	0.609387	PAC
ENSG00000232131	NCOA7-AS1	non-coding	1.2827	0.738948	0.585557	0.474673	0.546625	0.183841	-0.559722	-0.657428	-0.445291	-0.30867	0.518324	0.541202	PAC	1.20204	0.824002	0.599396	0.537878	0.666157	0.193946	-0.575769	-0.701808	-0.363816	-0.215029	0.626359	0.630275	PAC
ENSG00000100665	SERPINA4	protein_coding	18.256	0.843613	0.588259	0.477702	0.573002	0.190143	-0.575011	-0.580669	-0.430702	-0.333643	0.47639	0.542604	PAC	16.7917	0.82378	0.666204	0.588021	0.643786	0.169057	-0.57125	-0.664223	-0.369161	-0.160769	0.574106	0.653954	PAC
ENSG00000148288	GBGT1	protein_coding	18.75	0.769449	0.464884	0.473003	0.480319	0.177591	-0.422027	-0.504177	-0.309832	-0.253755	0.419833	0.450103	PAC	18.375	0.823177	0.550941	0.53776	0.579164	0.224473	-0.503593	-0.628908	-0.277156	-0.155551	0.544294	0.550326	PAC
ENSG00000188242	PP7080	non-coding	49.2386	0.828042	0.476166	0.519674	0.61149	0.248904	-0.56649	-0.589645	-0.357575	-0.296799	0.557325	0.602467	PAC	48.7797	0.822729	0.594174	0.567017	0.62637	0.215728	-0.536083	-0.665856	-0.301392	-0.133688	0.584216	0.659918	PAC
ENSG00000162341	TPCN2	protein_coding	35.9754	0.861434	0.462597	0.427021	0.490021	0.13531	-0.530105	-0.668671	-0.411007	-0.386958	0.438924	0.467455	PAC	35.1743	0.821751	0.440857	0.355866	0.572563	0.130165	-0.51097	-0.675299	-0.320999	-0.222913	0.474737	0.497362	PAC
ENSG00000104237	RP1	protein_coding	0.285558	0.781997	0.587161	0.579589	0.450784	0.0511269	-0.528573	-0.62095	-0.435515	-0.309942	0.427624	0.516997	PAC	0.251064	0.821678	0.614487	0.566832	0.608577	0.0842239	-0.549709	-0.658104	-0.413344	-0.23241	0.53125	0.630363	PAC
ENSG00000109205	ODAM	protein_coding	10.2695	0.800189	0.518482	0.502926	0.524832	0.168365	-0.542722	-0.622717	-0.434085	-0.309109	0.503852	0.580119	PAC	9.82715	0.821118	0.639087	0.573906	0.612288	0.127709	-0.583716	-0.699603	-0.390407	-0.201791	0.572283	0.660544	PAC
ENSG00000126562	WNK4	protein_coding	5.50384	0.818177	0.478265	0.54435	0.586079	0.132078	-0.520494	-0.611618	-0.396962	-0.289909	0.459607	0.522784	PAC	4.25258	0.818947	0.553028	0.503552	0.648569	0.152383	-0.537722	-0.672589	-0.342166	-0.147772	0.575759	0.649751	PAC
ENSG00000109062	SLC9A3R1	protein_coding	89.1191	0.832225	0.511525	0.45768	0.671353	0.309212	-0.572928	-0.613527	-0.414479	-0.284201	0.489418	0.543785	PAC	88.3334	0.818332	0.602446	0.546938	0.693958	0.23918	-0.564781	-0.693465	-0.272033	-0.166505	0.556442	0.630173
ENSG00000178075	GRAMD1C	protein_coding	4.72545	0.77697	0.555809	0.573515	0.594992	0.228406	-0.485415	-0.626845	-0.4084	-0.270683	0.536567	0.554356	PAC	4.26669	0.818037	0.653044	0.582904	0.728144	0.254099	-0.558558	-0.695924	-0.314615	-0.155412	0.635955	0.659105
ENSG00000113749	HRH2	protein_coding	18.9449	0.837714	0.537204	0.471227	0.538619	0.251606	-0.527506	-0.665695	-0.351495	-0.282279	0.483335	0.48006	PAC	18.5193	0.817456	0.560873	0.487839	0.663308	0.281141	-0.50559	-0.673022	-0.213271	-0.0725989	0.591575	0.615762	PAC
ENSG00000283132	RP4-614C10.3	non-coding	3.31435	0.818501	0.547591	0.406529	0.546763	0.0942497	-0.64166	-0.62503	-0.496594	-0.328104	0.367958	0.520957	PAC	3.57329	0.81695	0.596789	0.512415	0.589707	0.0914446	-0.632148	-0.670682	-0.440245	-0.280595	0.472185	0.632417	PAC
ENSG00000131730	CKMT2	protein_coding	14.9915	0.823251	0.422266	0.353658	0.515862	0.163617	-0.438044	-0.528651	-0.295632	-0.33003	0.413324	0.430865	PAC	15.0631	0.816483	0.413357	0.32983	0.551455	0.145144	-0.503599	-0.643853	-0.324918	-0.292521	0.419907	0.493844	PAC
ENSG00000139219	COL2A1	protein_coding	13.0544	0.69184	0.677795	0.49187	0.485928	0.101699	-0.533218	-0.640262	-0.524468	-0.325765	0.464643	0.528813		13.3605	0.815615	0.68698	0.525041	0.573302	0.121817	-0.56088	-0.685619	-0.393842	-0.162254	0.546628	0.629655
ENSG00000186197	EDARADD	protein_coding	3.11791	0.810441	0.713932	0.575633	0.477808	0.134665	-0.525707	-0.613707	-0.499958	-0.350722	0.439799	0.477311		2.84826	0.814046	0.700375	0.644058	0.622989	0.22731	-0.556122	-0.678742	-0.357809	-0.166371	0.57915	0.593764
ENSG00000241720	RP4-735C1.4	non-coding	2.76326	0.780859	0.464551	0.40993	0.505337	0.160247	-0.473409	-0.646179	-0.391486	-0.23926	0.37467	0.46975	PAC	2.64649	0.810524	0.549043	0.434406	0.633064	0.152983	-0.573333	-0.702722	-0.335955	-0.245007	0.540381	0.624949	PAC
ENSG00000180089	TMEM86B	protein_coding	20.1554	0.853475	0.477755	0.520532	0.58641	0.140776	-0.550732	-0.590667	-0.451122	-0.403778	0.472199	0.516413	PAC	18.6499	0.807451	0.485188	0.525547	0.685334	0.176616	-0.509793	-0.620602	-0.347475	-0.229404	0.576077	0.600278
ENSG00000171560	FGA	protein_coding	19.2387	0.787952	0.556754	0.486882	0.572298	0.158179	-0.423856	-0.555966	-0.345216	-0.295476	0.468041	0.553146	PAC	20.1579	0.805455	0.601333	0.494075	0.617137	0.1859	-0.547308	-0.668251	-0.363689	-0.17855	0.51357	0.645797	PAC
ENSG00000257913	RP11-386G11.5	non-coding	0.786927	0.763792	0.466811	0.535952	0.56581	0.175923	-0.556023	-0.528901	-0.431653	-0.340902	0.474579	0.499128	PAC	0.795224	0.804313	0.571536	0.559418	0.596403	0.140144	-0.522157	-0.646238	-0.391319	-0.199922	0.548464	0.590777	PAC
ENSG00000230572	AC027612.3	non-coding	1.3296	0.823452	0.550529	0.422402	0.555932	0.0862859	-0.610382	-0.621253	-0.48493	-0.338422	0.383311	0.533803	PAC	1.25632	0.803957	0.613324	0.493784	0.588934	0.106697	-0.619879	-0.661585	-0.463355	-0.294393	0.445065	0.608426	PAC
ENSG00000153822	KCNJ16	protein_coding	15.8601	0.739301	0.50541	0.449009	0.681814	0.324702	-0.527815	-0.64161	-0.321844	-0.225271	0.641565	0.639049		15.3881	0.79931	0.598318	0.545516	0.772435	0.285045	-0.600466	-0.723397	-0.281634	-0.16422	0.660016	0.722394
ENSG00000146411	SLC2A12	protein_coding	14.7826	0.846256	0.404317	0.346482	0.443973	0.100274	-0.475872	-0.670591	-0.29249	-0.361033	0.414955	0.46951	PAC	14.4749	0.798016	0.403503	0.25022	0.484734	0.101003	-0.500366	-0.668043	-0.223198	-0.233356	0.382301	0.472319	PAC
ENSG00000115457	IGFBP2	protein_coding	341.468	0.75094	0.426489	0.403999	0.550239	0.238895	-0.52698	-0.536877	-0.340703	-0.354014	0.417294	0.397103	PAC	335.228	0.797354	0.626215	0.494205	0.618049	0.237382	-0.577237	-0.646564	-0.278718	-0.189399	0.509884	0.539226	PAC
ENSG00000132359	RAP1GAP2	protein_coding	44.1478	0.829195	0.562924	0.547253	0.570308	0.177915	-0.521957	-0.656182	-0.462668	-0.347691	0.408235	0.475916	PAC	41.385	0.796386	0.590657	0.532411	0.678631	0.221161	-0.513145	-0.671848	-0.313056	-0.135784	0.55681	0.592531
ENSG00000164180	TMEM161B	protein_coding	8.79092	0.789782	0.432487	0.506162	0.550952	0.222851	-0.364988	-0.545628	-0.257157	-0.198267	0.517739	0.52526	PAC	8.70477	0.794949	0.459711	0.379553	0.617667	0.157003	-0.427819	-0.639769	-0.299803	-0.172855	0.509071	0.53046	PAC
ENSG00000253844	RP11-546K22.1	non-coding	0.703258	0.801437	0.49399	0.428082	0.477581	0.0249485	-0.607187	-0.620248	-0.49875	-0.387621	0.417445	0.493581	PAC	0.70505	0.794144	0.570109	0.475378	0.517262	0.141802	-0.590895	-0.655243	-0.403124	-0.228893	0.453137	0.561705	PAC
ENSG00000165092	ALDH1A1	protein_coding	374.924	0.783548	0.49568	0.515155	0.658236	0.340462	-0.426651	-0.564371	-0.329819	-0.304719	0.486577	0.505688		340.065	0.792539	0.578784	0.517289	0.73131	0.375965	-0.55049	-0.66742	-0.273394	-0.152971	0.567126	0.61299
ENSG00000044012	GUCA2B	protein_coding	18.3955	0.818448	0.510645	0.420623	0.471555	0.00196358	-0.603711	-0.606788	-0.530049	-0.357288	0.331462	0.449206	PAC	11.8786	0.792267	0.559732	0.521589	0.52903	0.0418258	-0.584023	-0.682478	-0.453536	-0.321333	0.427402	0.529368	PAC
ENSG00000225362	CT62	non-coding	0.192314	0.799098	0.492698	0.478791	0.55774	0.220567	-0.538405	-0.622463	-0.380125	-0.330852	0.534158	0.553792	PAC	0.171542	0.791194	0.526075	0.456222	0.63559	0.212624	-0.55979	-0.678724	-0.297756	-0.150305	0.537211	0.602045	PAC
ENSG00000120053	GOT1	protein_coding	64.2508	0.790582	0.387341	0.382237	0.692936	0.317763	-0.494918	-0.59987	-0.341737	-0.270776	0.447932	0.555872		62.9367	0.790938	0.511726	0.428627	0.669468	0.215886	-0.53603	-0.656674	-0.307845	-0.154372	0.504522	0.602264
ENSG00000162482	AKR7A3	protein_coding	190.999	0.763226	0.643704	0.549261	0.574371	0.201332	-0.513241	-0.639279	-0.422958	-0.316833	0.403049	0.457424		194.632	0.790099	0.699584	0.608126	0.66117	0.236495	-0.562346	-0.718618	-0.385913	-0.181743	0.560361	0.595184
ENSG00000265369	PCAT18	non-coding	1.59091	0.713144	0.668675	0.556878	0.508627	0.150775	-0.563414	-0.60618	-0.469371	-0.338828	0.515714	0.534396		1.4272	0.788762	0.694893	0.596684	0.676942	0.226466	-0.573094	-0.693715	-0.385403	-0.169492	0.589167	0.595809
ENSG00000225637	AP001046.6	non-coding	0.257188	0.739924	0.570772	0.449616	0.488362	0.18535	-0.598389	-0.601471	-0.476903	-0.406704	0.486376	0.550387	PAC	0.240297	0.788415	0.648703	0.51331	0.602613	0.157828	-0.586977	-0.673773	-0.406592	-0.269281	0.580176	0.681536
ENSG00000225005	RP11-483G21.3	non-coding	1.04791	0.721397	0.513886	0.512659	0.54999	0.245688	-0.536697	-0.6491	-0.352226	-0.240381	0.584684	0.544619		1.0335	0.787192	0.596394	0.553092	0.629822	0.209133	-0.556977	-0.703751	-0.321938	-0.137568	0.634394	0.659552
ENSG00000171970	ZNF57	protein_coding	10.9613	0.786599	0.511908	0.503498	0.621054	0.312471	-0.474001	-0.695563	-0.381592	-0.272712	0.505808	0.473371	PAC	10.4003	0.786969	0.599207	0.52516	0.725991	0.297102	-0.532914	-0.690517	-0.242243	-0.127417	0.612835	0.633723
ENSG00000279668	CTC-304I17.6	non-coding	0.356677	0.747093	0.573743	0.483165	0.539763	0.197729	-0.521885	-0.626253	-0.422112	-0.250421	0.528401	0.48551	PAC	0.272188	0.786801	0.632557	0.603507	0.665073	0.185471	-0.551997	-0.662657	-0.318227	-0.134364	0.612045	0.631227
ENSG00000113494	PRLR	protein_coding	2.90363	0.681018	0.778545	0.570227	0.405175	0.0892526	-0.495046	-0.660825	-0.488489	-0.262796	0.414997	0.449159		2.4769	0.785911	0.769683	0.620782	0.583995	0.125478	-0.592299	-0.710568	-0.405549	-0.174756	0.552668	0.588482
ENSG00000115474	KCNJ13	protein_coding	1.03971	0.713992	0.5445	0.465441	0.429812	-0.0079255	-0.541413	-0.57273	-0.460673	-0.297033	0.422875	0.56684		1.15056	0.784333	0.639839	0.508409	0.51361	0.0511477	-0.559905	-0.658639	-0.44227	-0.234489	0.477242	0.565896
ENSG00000108187	PBLD	protein_coding	31.4464	0.80051	0.629756	0.54077	0.595394	0.293927	-0.522345	-0.636073	-0.405528	-0.334432	0.509262	0.508669	PAC	27.67	0.784001	0.673379	0.596357	0.682388	0.325728	-0.576505	-0.678343	-0.298638	-0.0895047	0.582805	0.586362
ENSG00000158467	AHCYL2	protein_coding	20.6252	0.821719	0.362926	0.431518	0.673587	0.277825	-0.445041	-0.577327	-0.274912	-0.279197	0.501468	0.560355		20.9011	0.783987	0.422552	0.385872	0.74422	0.275755	-0.470115	-0.61608	-0.216976	-0.121247	0.556215	0.571035
ENSG00000082438	COBLL1	protein_coding	17.4838	0.73298	0.779832	0.599381	0.433863	0.121874	-0.473261	-0.625478	-0.479157	-0.28027	0.420729	0.450166		17.1258	0.783775	0.794507	0.634725	0.591714	0.168234	-0.576996	-0.697086	-0.433214	-0.172607	0.517987	0.602455
ENSG00000091583	APOH	protein_coding	4.32067	0.754096	0.643697	0.490649	0.328278	-0.0595771	-0.52525	-0.645967	-0.516041	-0.333176	0.374724	0.453813		3.15999	0.783513	0.708388	0.540232	0.487199	0.0164814	-0.57403	-0.71373	-0.454514	-0.194733	0.482244	0.560157
ENSG00000236155	RP11-231P20.2	non-coding	0.564297	0.72032	0.725175	0.582645	0.399443	-0.013088	-0.514362	-0.607116	-0.534383	-0.297982	0.359673	0.41885		0.574283	0.782975	0.702533	0.630215	0.549789	0.122324	-0.533391	-0.6689	-0.420383	-0.155301	0.503938	0.545439
ENSG00000187808	SOWAHD	protein_coding	1.55889	0.73981	0.49041	0.495088	0.58599	0.276624	-0.550292	-0.529725	-0.295507	-0.248697	0.681802	0.660271		1.39529	0.782105	0.575369	0.534255	0.681461	0.296295	-0.552062	-0.683512	-0.249421	-0.144207	0.676283	0.694648
ENSG00000112357	PEX7	protein_coding	14.281	0.786723	0.696204	0.503067	0.484773	0.143251	-0.509164	-0.638626	-0.489661	-0.321417	0.381625	0.415245		14.2941	0.782004	0.738482	0.561093	0.611078	0.211004	-0.604688	-0.713038	-0.365849	-0.160239	0.511349	0.584671
ENSG00000184574	LPAR5	protein_coding	6.12921	0.75287	0.467166	0.513798	0.720455	0.417046	-0.498227	-0.59054	-0.264677	-0.244034	0.632494	0.556546		5.31805	0.781942	0.536142	0.511685	0.79623	0.397901	-0.562276	-0.656356	-0.193161	-0.128058	0.661546	0.637291
ENSG00000146038	DCDC2	protein_coding	1.06227	0.792557	0.529532	0.534203	0.598995	0.236333	-0.547578	-0.630288	-0.402358	-0.288466	0.482339	0.534399	PAC	0.976448	0.780483	0.658866	0.604097	0.677608	0.258945	-0.570524	-0.697781	-0.35747	-0.162488	0.550848	0.589724
ENSG00000267132	HMGB3P27	non-coding	2.73257	0.739677	0.486616	0.566013	0.652959	0.308652	-0.474481	-0.627053	-0.335936	-0.199866	0.550635	0.528546		2.53305	0.779978	0.563925	0.568422	0.74585	0.25415	-0.505158	-0.698327	-0.278271	-0.139863	0.640957	0.626884
ENSG00000162873	KLHDC8A	protein_coding	7.03249	0.764993	0.558291	0.419435	0.465201	0.117049	-0.540107	-0.633775	-0.42244	-0.302158	0.470511	0.558805	PAC	6.33383	0.779821	0.534072	0.41487	0.626688	0.140181	-0.509358	-0.620072	-0.304502	-0.165714	0.581624	0.637573
ENSG00000185669	SNAI3	protein_coding	4.46638	0.717778	0.607791	0.48067	0.560665	0.110053	-0.616941	-0.49199	-0.442724	-0.316188	0.530478	0.604523		4.18665	0.777536	0.675906	0.582751	0.586434	0.212628	-0.562601	-0.600984	-0.331358	-0.152986	0.620935	0.693526
ENSG00000243955	GSTA1	protein_coding	110.04	0.735219	0.52571	0.450095	0.684975	0.324388	-0.487782	-0.548277	-0.352016	-0.252553	0.526145	0.635409		89.8025	0.777415	0.546677	0.52451	0.741266	0.284773	-0.52813	-0.657462	-0.327494	-0.236755	0.586247	0.62536
ENSG00000124406	ATP8A1	protein_coding	10.7361	0.746662	0.473343	0.506781	0.356341	-0.0056161	-0.374567	-0.509871	-0.37781	-0.291881	0.395372	0.386091	PAC	10.288	0.776886	0.475705	0.415122	0.494472	0.0629334	-0.417239	-0.570607	-0.356731	-0.20241	0.460864	0.482668	PAC
ENSG00000281103	TRG-AS1	non-coding	1.70341	0.762542	0.470499	0.523453	0.626573	0.348635	-0.497458	-0.543219	-0.218217	-0.2058	0.741794	0.727624		1.67872	0.776344	0.542183	0.564417	0.677905	0.315268	-0.484233	-0.608314	-0.2012	-0.0641605	0.754237	0.742019
ENSG00000159733	ZFYVE28	protein_coding	4.76134	0.802172	0.450132	0.545562	0.645918	0.303262	-0.480096	-0.558103	-0.310256	-0.277468	0.572302	0.569168	PAC	4.51834	0.776099	0.441143	0.486823	0.705435	0.264739	-0.456053	-0.587749	-0.214623	-0.119207	0.622808	0.604809
ENSG00000189431	RASSF10	protein_coding	4.42642	0.716983	0.639385	0.600164	0.577401	0.307026	-0.498893	-0.554337	-0.371731	-0.275443	0.582481	0.56587		3.87501	0.77518	0.697674	0.606451	0.663842	0.277374	-0.555601	-0.638794	-0.32128	-0.148016	0.619147	0.639618
ENSG00000156463	SH3RF2	protein_coding	18.8453	0.711799	0.659949	0.552513	0.628357	0.290452	-0.527456	-0.654871	-0.480244	-0.301045	0.490948	0.472218		17.6303	0.773375	0.646004	0.599186	0.776871	0.29154	-0.577131	-0.678741	-0.356907	-0.180078	0.613795	0.62346
ENSG00000049283	EPN3	protein_coding	41.2683	0.742831	0.507828	0.551455	0.707271	0.420585	-0.527717	-0.622746	-0.36375	-0.248227	0.604372	0.542294		39.5057	0.77233	0.615865	0.582991	0.799925	0.375897	-0.552902	-0.66585	-0.250367	-0.111498	0.675507	0.650346
ENSG00000113763	UNC5A	protein_coding	1.23763	0.788896	0.496155	0.466777	0.408519	-0.0731304	-0.548533	-0.464487	-0.465819	-0.400679	0.274809	0.406763	PAC	1.00938	0.772297	0.562208	0.549236	0.481037	0.0956932	-0.526664	-0.545553	-0.41595	-0.236926	0.477228	0.565554	PAC
ENSG00000166840	GLYATL1	protein_coding	0.50802	0.728577	0.519061	0.505446	0.561286	0.156151	-0.488914	-0.521706	-0.346727	-0.288453	0.562677	0.60487		0.496857	0.772225	0.692767	0.587652	0.64853	0.242118	-0.600607	-0.677286	-0.354165	-0.174335	0.566267	0.630165
ENSG00000198270	TMEM116	protein_coding	4.6798	0.776444	0.423391	0.447818	0.563664	0.219892	-0.439627	-0.526066	-0.303085	-0.271682	0.525919	0.51889	PAC	4.71105	0.771963	0.485469	0.402294	0.578124	0.15599	-0.466275	-0.610711	-0.331636	-0.211735	0.475874	0.472411	PAC
ENSG00000111249	CUX2	protein_coding	1.35351	0.698342	0.649896	0.508367	0.36831	-0.0332938	-0.49636	-0.603312	-0.482411	-0.274475	0.33135	0.441565		2.1239	0.771899	0.734416	0.596179	0.533184	0.0884681	-0.557813	-0.697383	-0.377101	-0.113599	0.509618	0.586809
ENSG00000167699	GLOD4	protein_coding	46.1775	0.793694	0.400491	0.468868	0.579102	0.306201	-0.417397	-0.575073	-0.269301	-0.284439	0.480916	0.492217	PAC	44.4986	0.771477	0.454717	0.411301	0.709712	0.306061	-0.453891	-0.625214	-0.206382	-0.135836	0.580914	0.566553
ENSG00000111907	TPD52L1	protein_coding	17.4269	0.80649	0.673858	0.527544	0.465615	0.106135	-0.462996	-0.579811	-0.457102	-0.308067	0.392354	0.475342		17.3218	0.770257	0.722019	0.593366	0.514498	0.124587	-0.512942	-0.661283	-0.434747	-0.187212	0.450893	0.540581
ENSG00000232044	LINC01105	non-coding	2.67399	0.686085	0.686478	0.532647	0.435019	0.0384203	-0.604782	-0.512312	-0.536935	-0.374836	0.349977	0.437707		2.58469	0.76925	0.714874	0.632154	0.551058	0.171419	-0.594203	-0.618913	-0.466739	-0.246099	0.528016	0.580675
ENSG00000178538	CA8	protein_coding	5.25754	0.676716	0.477424	0.627385	0.634508	0.330645	-0.357996	-0.463127	-0.220987	-0.156853	0.682797	0.679928		4.74393	0.769219	0.593828	0.615816	0.701419	0.325323	-0.481179	-0.600607	-0.283418	-0.110155	0.643619	0.63605
ENSG00000206069	TMEM211	protein_coding	1.67976	0.760022	0.454833	0.477023	0.703068	0.261316	-0.595578	-0.504974	-0.355248	-0.346162	0.564062	0.662929		1.312	0.7677	0.506113	0.503792	0.722778	0.29325	-0.579335	-0.613421	-0.30243	-0.174063	0.630308	0.731611
ENSG00000134215	VAV3	protein_coding	4.86173	0.715521	0.740485	0.597869	0.356541	0.0438398	-0.480927	-0.519807	-0.45917	-0.342253	0.401775	0.474963		4.88155	0.767204	0.780688	0.616415	0.490425	0.165425	-0.611176	-0.660676	-0.425114	-0.15326	0.479929	0.585525
ENSG00000198944	SOWAHA	protein_coding	7.00412	0.748703	0.67281	0.588208	0.550887	0.216191	-0.498987	-0.591153	-0.449417	-0.318418	0.430452	0.435279		7.0039	0.766874	0.734032	0.625219	0.644406	0.197128	-0.567121	-0.685426	-0.377098	-0.116784	0.52818	0.584481
ENSG00000006756	ARSD	protein_coding	35.6096	0.751877	0.787645	0.593504	0.459029	0.127898	-0.54083	-0.659358	-0.520129	-0.337658	0.417501	0.424875		21.2906	0.765773	0.741264	0.644925	0.61774	0.234055	-0.548302	-0.676371	-0.336011	-0.0731196	0.569258	0.574242
ENSG00000072201	LNX1	protein_coding	5.59556	0.683412	0.577243	0.499672	0.571432	0.278404	-0.408779	-0.516668	-0.394443	-0.192822	0.442196	0.445918		5.7327	0.765153	0.661363	0.565059	0.662945	0.270082	-0.508908	-0.657792	-0.362432	-0.170009	0.524146	0.569138
ENSG00000183723	CMTM4	protein_coding	46.5474	0.762931	0.574238	0.563891	0.685257	0.39301	-0.527229	-0.685534	-0.427057	-0.305503	0.544005	0.511566		43.046	0.764777	0.658443	0.596047	0.763265	0.331159	-0.575046	-0.672506	-0.30611	-0.131566	0.631803	0.633652
ENSG00000257035	RP11-351O2.2	non-coding	3.34966	0.73462	0.510842	0.482339	0.602147	0.20614	-0.533441	-0.636998	-0.430138	-0.228067	0.42469	0.553369		3.68037	0.763736	0.612464	0.584613	0.652634	0.236022	-0.501175	-0.660059	-0.350845	-0.150616	0.530857	0.621567
ENSG00000091428	RAPGEF4	protein_coding	4.76679	0.730579	0.391077	0.472813	0.371055	0.0208346	-0.276908	-0.436234	-0.269772	-0.209946	0.418562	0.41936	PAC	4.42737	0.763262	0.435027	0.450907	0.541485	0.141684	-0.330155	-0.561455	-0.267597	-0.105586	0.533323	0.53061	PAC
ENSG00000124839	RAB17	protein_coding	39.5936	0.712813	0.635455	0.549924	0.518931	0.249582	-0.590546	-0.656366	-0.516906	-0.278282	0.437692	0.459934		39.5081	0.762971	0.700525	0.632338	0.638391	0.169826	-0.570102	-0.662485	-0.388181	-0.166753	0.568794	0.567958
ENSG00000106688	SLC1A1	protein_coding	6.00185	0.691244	0.523739	0.45252	0.482585	0.241728	-0.412738	-0.655303	-0.288614	-0.114076	0.46854	0.512014	PAC	6.38008	0.761979	0.570571	0.524833	0.630754	0.169026	-0.496318	-0.714032	-0.28309	-0.138984	0.547165	0.603759
ENSG00000115756	HPCAL1	protein_coding	26.2358	0.762742	0.443955	0.549616	0.727697	0.411088	-0.481817	-0.522894	-0.311	-0.210004	0.606987	0.596363		25.0815	0.761802	0.574859	0.564357	0.799447	0.379518	-0.49122	-0.627556	-0.219141	-0.0715059	0.667851	0.631575
ENSG00000265787	CYP4F35P	non-coding	2.01269	0.651441	0.441238	0.498774	0.69816	0.299275	-0.508666	-0.539473	-0.390793	-0.236135	0.563296	0.557929		2.15318	0.761744	0.544516	0.507031	0.721206	0.246688	-0.486151	-0.597866	-0.313683	-0.16385	0.637003	0.638143
ENSG00000250979	RP11-656G20.1	non-coding	5.18005	0.678957	0.803367	0.521686	0.301768	-0.0924385	-0.571272	-0.630947	-0.620956	-0.373691	0.263474	0.40057		6.061	0.761571	0.755932	0.620743	0.485743	0.107071	-0.577857	-0.655093	-0.501998	-0.220561	0.469169	0.540901
ENSG00000159348	CYB5R1	protein_coding	49.147	0.790071	0.521663	0.426216	0.557129	0.281572	-0.465419	-0.629991	-0.368809	-0.297719	0.455833	0.412322	PAC	47.7582	0.761028	0.541892	0.452845	0.612913	0.172331	-0.477756	-0.661475	-0.250408	-0.132119	0.504827	0.484942
ENSG00000278967	RP5-849H19.3	non-coding	0.35788	0.750317	0.486629	0.473955	0.468164	0.18121	-0.454893	-0.483112	-0.29702	-0.25428	0.465939	0.505909	PAC	0.278022	0.760702	0.463235	0.409029	0.534983	0.106435	-0.492299	-0.620465	-0.380334	-0.235928	0.473981	0.580067	PAC
ENSG00000197563	PIGN	protein_coding	3.80629	0.754627	0.528385	0.507081	0.512371	0.269505	-0.349163	-0.548697	-0.290253	-0.273582	0.432929	0.394418	PAC	3.58616	0.759494	0.525475	0.492718	0.600027	0.290545	-0.416713	-0.608466	-0.187332	-0.0556946	0.4988	0.483371	PAC
ENSG00000171219	CDC42BPG	protein_coding	17.0822	0.725982	0.503832	0.539714	0.800592	0.502983	-0.525275	-0.601735	-0.340681	-0.207871	0.594715	0.582106		16.4588	0.758553	0.593035	0.566177	0.844061	0.399668	-0.555222	-0.639851	-0.261181	-0.1353	0.680589	0.692549
ENSG00000260253	RP4-676L2.1	non-coding	0.737888	0.77701	0.525156	0.474144	0.637415	0.265351	-0.578059	-0.603389	-0.428808	-0.362767	0.468843	0.513881		0.696349	0.757489	0.578191	0.504767	0.639452	0.144703	-0.590717	-0.684816	-0.359186	-0.266671	0.527935	0.663538
ENSG00000222001	AC106876.2	non-coding	7.65196	0.72348	0.408791	0.496807	0.787733	0.418079	-0.574189	-0.534436	-0.342837	-0.277153	0.621483	0.623658		6.204	0.757124	0.558823	0.552072	0.825296	0.417781	-0.580556	-0.646044	-0.267901	-0.122244	0.68236	0.690359
ENSG00000100867	DHRS2	protein_coding	3.62916	0.704518	0.567106	0.57576	0.501778	0.113899	-0.439121	-0.542535	-0.330674	-0.258824	0.50325	0.536654		3.58878	0.755844	0.625748	0.519998	0.589345	0.178982	-0.527235	-0.655826	-0.360344	-0.140647	0.531472	0.606637
ENSG00000139044	B4GALNT3	protein_coding	75.5306	0.710527	0.440465	0.4492	0.83372	0.466176	-0.58119	-0.654264	-0.35957	-0.21974	0.590205	0.567153		75.775	0.755822	0.555336	0.549977	0.87524	0.298649	-0.554131	-0.669977	-0.281846	-0.149892	0.681745	0.676804
ENSG00000019102	VSIG2	protein_coding	366.816	0.746624	0.427086	0.454457	0.878424	0.44442	-0.597605	-0.611259	-0.353385	-0.246896	0.614043	0.637952		335.961	0.75537	0.544946	0.534455	0.900836	0.358955	-0.578476	-0.6455	-0.235662	-0.151529	0.716182	0.727762
ENSG00000143153	ATP1B1	protein_coding	273.504	0.794519	0.568842	0.507139	0.658876	0.338943	-0.513059	-0.640732	-0.386821	-0.219259	0.471892	0.531931		265.441	0.755322	0.6206	0.546279	0.719558	0.326287	-0.523829	-0.676839	-0.246518	-0.0867957	0.553374	0.643089
ENSG00000266010	GATA6-AS1	non-coding	71.0722	0.670141	0.381617	0.531102	0.715665	0.344187	-0.542556	-0.465751	-0.326957	-0.276543	0.643761	0.603462		67.5799	0.754469	0.569923	0.568695	0.730698	0.329208	-0.53144	-0.59328	-0.290607	-0.15701	0.680977	0.672049
ENSG00000070915	SLC12A3	protein_coding	0.158937	0.732925	0.522254	0.50845	0.510809	0.199474	-0.521117	-0.553236	-0.369685	-0.338195	0.474603	0.549271	PAC	0.135275	0.754214	0.585121	0.532375	0.594595	0.225043	-0.538176	-0.635859	-0.295802	-0.159346	0.531898	0.580459	PAC
ENSG00000171885	AQP4	protein_coding	3.26465	0.714647	0.607321	0.470638	0.38877	-0.0125575	-0.525131	-0.549506	-0.466999	-0.291328	0.308512	0.407962		3.69082	0.754203	0.703909	0.55934	0.520314	0.0769277	-0.602965	-0.645515	-0.464566	-0.242772	0.413019	0.547762
ENSG00000054690	PLEKHH1	protein_coding	13.3201	0.713967	0.454717	0.595855	0.729825	0.405518	-0.460581	-0.58493	-0.321313	-0.189024	0.626016	0.592151		12.8122	0.754033	0.506667	0.574635	0.824151	0.34159	-0.48675	-0.634335	-0.262229	-0.118979	0.679048	0.646335
ENSG00000214944	ARHGEF28	protein_coding	20.2745	0.714826	0.629006	0.617164	0.603308	0.321351	-0.427982	-0.638995	-0.360718	-0.163954	0.555003	0.562204		18.3141	0.754017	0.649175	0.616035	0.721929	0.24787	-0.505307	-0.682055	-0.288872	-0.0998145	0.63455	0.632937
ENSG00000132405	TBC1D14	protein_coding	26.458	0.761703	0.467951	0.399463	0.438384	0.227232	-0.366033	-0.635698	-0.260238	-0.247163	0.402928	0.393731	PAC	26.5335	0.75381	0.489052	0.366958	0.549155	0.162924	-0.45892	-0.66688	-0.175464	-0.13639	0.467483	0.474749	PAC
ENSG00000119411	BSPRY	protein_coding	40.9729	0.697458	0.708426	0.552416	0.504255	0.180759	-0.541885	-0.730787	-0.490792	-0.274362	0.400434	0.436266		35.1753	0.753377	0.728016	0.6086	0.637126	0.15211	-0.584914	-0.724406	-0.365579	-0.145593	0.543231	0.587949
ENSG00000171811	CFAP46	protein_coding	2.28727	0.679586	0.443314	0.502908	0.716845	0.283356	-0.539437	-0.560089	-0.395896	-0.327399	0.558238	0.552594		1.98477	0.75288	0.506589	0.510391	0.769298	0.306162	-0.525828	-0.640886	-0.267746	-0.17025	0.68402	0.636485
ENSG00000115112	TFCP2L1	protein_coding	23.8881	0.709552	0.570583	0.523621	0.718424	0.403679	-0.513239	-0.685364	-0.359139	-0.226539	0.538442	0.534212		20.7007	0.752428	0.618143	0.554643	0.802778	0.327105	-0.57696	-0.705614	-0.242073	-0.115364	0.633826	0.685742
ENSG00000185038	MROH2A	protein_coding	1.053	0.656371	0.650234	0.608329	0.505369	0.227235	-0.446071	-0.607962	-0.380986	-0.275213	0.507192	0.532969		1.11111	0.752314	0.644531	0.580415	0.60355	0.194303	-0.509024	-0.64471	-0.352245	-0.113468	0.525581	0.583862
ENSG00000134463	ECHDC3	protein_coding	26.3068	0.750724	0.633684	0.538678	0.467073	0.105313	-0.446169	-0.582922	-0.420481	-0.332533	0.424259	0.429548		25.3985	0.752188	0.685402	0.603932	0.59298	0.196222	-0.520103	-0.6701	-0.30157	-0.126231	0.50985	0.530137
ENSG00000206762	RNU6-418P	non-coding	2.34689	0.703772	0.430573	0.478032	0.566911	0.239086	-0.446044	-0.60286	-0.31892	-0.224126	0.455976	0.446554		2.24764	0.751244	0.485793	0.460344	0.628667	0.208938	-0.423927	-0.635383	-0.290547	-0.108309	0.570312	0.583197
ENSG00000167080	B4GALNT2	protein_coding	2.705	0.710947	0.590605	0.572652	0.483492	0.203884	-0.549332	-0.571275	-0.406387	-0.293953	0.472948	0.490591		3.04524	0.751098	0.642571	0.588731	0.6297	0.288065	-0.548504	-0.631415	-0.302075	-0.108504	0.601956	0.655478
ENSG00000242048	RP13-452N2.1	non-coding	3.1772	0.739695	0.60234	0.447677	0.571439	0.214197	-0.557182	-0.653525	-0.484262	-0.256878	0.407311	0.51148		2.5025	0.750588	0.599869	0.529106	0.677042	0.177376	-0.593872	-0.674559	-0.325479	-0.192495	0.582697	0.650198
ENSG00000150201	FXYD4	protein_coding	9.25096	0.754119	0.559017	0.502117	0.465889	-0.0375349	-0.579085	-0.485952	-0.54258	-0.334415	0.359935	0.454136	PAC	7.45516	0.749768	0.672332	0.585182	0.481341	0.0431907	-0.61008	-0.62116	-0.560574	-0.302852	0.409348	0.53117
ENSG00000143674	MAP3K21	protein_coding	8.15067	0.675554	0.669359	0.623688	0.584012	0.350062	-0.406486	-0.558772	-0.368441	-0.171747	0.549366	0.537959		7.68167	0.749476	0.701264	0.640797	0.701492	0.305029	-0.499387	-0.671006	-0.340528	-0.120429	0.601419	0.640052
ENSG00000267259	CTD-2008P7.9	non-coding	5.08852	0.582061	0.832768	0.600996	0.37094	0.0245726	-0.471329	-0.591108	-0.52719	-0.25561	0.318095	0.381398	CC	4.85346	0.749428	0.805486	0.623651	0.586721	0.104401	-0.597746	-0.691156	-0.457253	-0.193408	0.498733	0.575168
ENSG00000143365	RORC	protein_coding	11.7905	0.621249	0.680651	0.593386	0.523313	0.138179	-0.513928	-0.602969	-0.418986	-0.229447	0.502882	0.515634		10.9623	0.748185	0.694215	0.64869	0.628471	0.17124	-0.556933	-0.629404	-0.413566	-0.141529	0.576619	0.582657
ENSG00000146376	ARHGAP18	protein_coding	19.6797	0.737562	0.589646	0.558742	0.623614	0.384074	-0.408521	-0.536997	-0.332258	-0.180559	0.528618	0.551742		19.1693	0.747674	0.664927	0.607033	0.675217	0.362862	-0.477877	-0.611797	-0.258475	-0.0769132	0.584696	0.613427
ENSG00000268204	CTD-3214H19.6	non-coding	2.99917	0.621059	0.606467	0.58676	0.495016	0.128044	-0.503872	-0.512835	-0.402592	-0.302956	0.534944	0.516433		2.69404	0.747451	0.656072	0.619113	0.622525	0.206232	-0.539446	-0.63261	-0.344685	-0.18305	0.604956	0.613794
ENSG00000133135	RNF128	protein_coding	18.1013	0.755865	0.540513	0.5381	0.75092	0.425829	-0.486227	-0.593442	-0.37376	-0.258237	0.522813	0.563478		16.7699	0.746862	0.629511	0.575656	0.80545	0.41316	-0.565665	-0.664296	-0.263819	-0.137316	0.600538	0.650073
ENSG00000234224	TMEM229A	protein_coding	2.50211	0.7518	0.57266	0.561662	0.425916	0.116509	-0.496218	-0.59457	-0.424995	-0.30479	0.418387	0.412804	PAC	2.33645	0.746672	0.670458	0.602754	0.560704	0.160214	-0.570615	-0.665308	-0.363317	-0.211019	0.542905	0.562127
ENSG00000237989	LINC01679	non-coding	2.18154	0.740721	0.543252	0.40344	0.50029	0.148443	-0.573413	-0.541667	-0.451587	-0.351034	0.481682	0.630348		2.18209	0.745627	0.588846	0.497073	0.594104	0.178274	-0.536108	-0.618967	-0.375686	-0.205842	0.575374	0.665997
ENSG00000143499	SMYD2	protein_coding	12.9744	0.750386	0.470725	0.586034	0.512461	0.226621	-0.392969	-0.392068	-0.315485	-0.272157	0.551528	0.554252	PAC	13.1523	0.744943	0.556784	0.560734	0.590449	0.291871	-0.428653	-0.536244	-0.238231	-0.129463	0.592005	0.55999	PAC
ENSG00000241388	HNF1A-AS1	non-coding	9.98015	0.619009	0.711093	0.629947	0.484029	0.226121	-0.472062	-0.58336	-0.420367	-0.284595	0.528952	0.471889		8.77787	0.743705	0.765767	0.66586	0.614014	0.192981	-0.561764	-0.648524	-0.414833	-0.158818	0.579165	0.572195
ENSG00000187867	PALM3	protein_coding	37.1334	0.690548	0.615836	0.528799	0.521532	0.224375	-0.555491	-0.58826	-0.428092	-0.265096	0.513834	0.479385		33.7426	0.743353	0.650305	0.594299	0.692497	0.295252	-0.551605	-0.641121	-0.313605	-0.140026	0.612319	0.637957
ENSG00000167741	GGT6	protein_coding	17.3128	0.737215	0.574867	0.529609	0.710915	0.423016	-0.536829	-0.65441	-0.387728	-0.226323	0.587624	0.564834		15.4029	0.743233	0.617067	0.581308	0.781066	0.349992	-0.544913	-0.665416	-0.232192	-0.104974	0.677571	0.649358
ENSG00000143502	SUSD4	protein_coding	7.77065	0.816565	0.679867	0.549944	0.489075	0.171119	-0.563198	-0.654002	-0.52015	-0.377884	0.435096	0.429286		7.11883	0.743042	0.581509	0.4688	0.537108	0.107928	-0.514601	-0.618454	-0.368009	-0.176349	0.469248	0.499417	PAC
ENSG00000171557	FGG	protein_coding	7.49091	0.697247	0.600319	0.47946	0.376114	0.0516564	-0.406938	-0.532826	-0.40364	-0.273826	0.3377	0.393079		8.19706	0.742397	0.640316	0.519862	0.518374	0.137748	-0.524427	-0.640219	-0.400695	-0.161131	0.425643	0.567233
ENSG00000105398	SULT2A1	protein_coding	14.8632	0.743695	0.675888	0.446658	0.475875	0.0453176	-0.616987	-0.605557	-0.559021	-0.41213	0.419713	0.550743		11.4295	0.741818	0.63673	0.49101	0.537646	0.120142	-0.565356	-0.59639	-0.4448	-0.264583	0.477346	0.607332
ENSG00000144331	ZNF385B	protein_coding	8.78592	0.61511	0.629472	0.483514	0.268738	0.0338251	-0.402815	-0.556419	-0.428571	-0.240159	0.322716	0.345026		9.37143	0.741719	0.733244	0.590142	0.517502	0.15906	-0.581053	-0.688176	-0.372487	-0.109328	0.515076	0.562024
ENSG00000130787	HIP1R	protein_coding	111.689	0.663736	0.616958	0.60708	0.557736	0.261921	-0.47818	-0.640153	-0.405621	-0.215415	0.545362	0.521301		101.531	0.741578	0.656232	0.627728	0.719392	0.271518	-0.544125	-0.677826	-0.314574	-0.105483	0.640485	0.626498
ENSG00000184368	MAP7D2	protein_coding	9.41183	0.744636	0.611696	0.492552	0.64155	0.208596	-0.532484	-0.679696	-0.446424	-0.262229	0.408678	0.486851		7.81672	0.740654	0.609375	0.564966	0.792487	0.314166	-0.601454	-0.663115	-0.257541	-0.120085	0.608583	0.656019
ENSG00000163082	SGPP2	protein_coding	11.7113	0.751838	0.419602	0.492224	0.760279	0.407035	-0.485207	-0.587192	-0.30941	-0.230004	0.508085	0.627586		10.8051	0.74031	0.501592	0.491911	0.804494	0.384489	-0.500317	-0.648404	-0.195573	-0.084134	0.585306	0.667471
ENSG00000234899	SOX9-AS1	non-coding	0.44964	0.598823	0.667765	0.599567	0.472988	0.136787	-0.486074	-0.531202	-0.448321	-0.285233	0.546422	0.502273		0.390758	0.740009	0.695009	0.644487	0.596021	0.1329	-0.544664	-0.641278	-0.427177	-0.167273	0.596211	0.57739
ENSG00000035115	SH3YL1	protein_coding	17.9384	0.666149	0.724514	0.603344	0.420286	0.141594	-0.435574	-0.64581	-0.477687	-0.244944	0.386824	0.421745		15.9624	0.739199	0.737262	0.643249	0.623093	0.198148	-0.502885	-0.665869	-0.359268	-0.122698	0.54598	0.571025
ENSG00000139874	SSTR1	protein_coding	15.8657	0.75633	0.5465	0.450095	0.727423	0.274967	-0.573443	-0.586032	-0.485799	-0.324054	0.461131	0.540414		12.8721	0.739061	0.603605	0.560457	0.830374	0.377462	-0.570512	-0.626162	-0.301241	-0.127305	0.609133	0.676019
ENSG00000228594	FNDC10	protein_coding	3.71082	0.760506	0.346938	0.45038	0.505692	0.172557	-0.51808	-0.509601	-0.331273	-0.266718	0.418104	0.439655	PAC	3.51522	0.738831	0.433147	0.438267	0.56176	0.295934	-0.474437	-0.523382	-0.243117	-0.121153	0.527086	0.505287	PAC
ENSG00000232352	SEMA3B-AS1	non-coding	11.017	0.680452	0.781112	0.448486	0.361276	-0.0905014	-0.585696	-0.610939	-0.612319	-0.342803	0.172971	0.338137		11.1218	0.738798	0.760169	0.582196	0.520137	0.0658939	-0.598729	-0.661099	-0.441502	-0.202105	0.467837	0.574201
ENSG00000170412	GPRC5C	protein_coding	92.3647	0.769078	0.655537	0.559541	0.61934	0.266795	-0.570173	-0.598901	-0.491915	-0.336965	0.447673	0.454125		86.7725	0.738297	0.748348	0.63136	0.653606	0.224616	-0.605554	-0.649858	-0.383986	-0.140693	0.529851	0.57835
ENSG00000177807	KCNJ10	protein_coding	0.526883	0.732099	0.516772	0.40976	0.48299	-0.0193484	-0.502621	-0.501956	-0.413309	-0.279567	0.353472	0.455871	PAC	0.511803	0.738114	0.494263	0.418985	0.496774	0.0908419	-0.493543	-0.579585	-0.342249	-0.204963	0.396129	0.562918	PAC
ENSG00000172139	SLC9C1	protein_coding	0.311893	0.689302	0.562601	0.640754	0.549878	0.216347	-0.447214	-0.589054	-0.400884	-0.204756	0.560473	0.573658		0.290648	0.737913	0.584287	0.607209	0.735492	0.23214	-0.489558	-0.662363	-0.330612	-0.134842	0.645692	0.67271
ENSG00000152939	MARVELD2	protein_coding	7.2273	0.715681	0.605306	0.59311	0.661549	0.419883	-0.461668	-0.604247	-0.387715	-0.235268	0.53894	0.502993		6.8052	0.737815	0.692577	0.627208	0.736224	0.384757	-0.569363	-0.666199	-0.259146	-0.0851111	0.604708	0.606282
ENSG00000120875	DUSP4	protein_coding	32.4211	0.771055	0.479817	0.472483	0.715038	0.374182	-0.511848	-0.625714	-0.362132	-0.196638	0.543235	0.588036		30.9945	0.73775	0.568677	0.550892	0.781595	0.328181	-0.483386	-0.677658	-0.264772	-0.084071	0.629108	0.674811
ENSG00000111846	GCNT2	protein_coding	7.88241	0.776138	0.583562	0.580878	0.527754	0.28981	-0.4902	-0.61321	-0.386943	-0.300401	0.470216	0.456007	PAC	7.7528	0.737552	0.609806	0.562889	0.625648	0.223701	-0.499917	-0.60428	-0.317668	-0.133317	0.530133	0.532504
ENSG00000157734	SNX22	protein_coding	4.63426	0.773006	0.533522	0.534625	0.462646	0.112472	-0.468343	-0.636323	-0.406651	-0.187927	0.457007	0.518537	PAC	3.64234	0.737382	0.601814	0.61349	0.60668	0.193325	-0.486883	-0.600246	-0.314939	-0.120199	0.587235	0.592741
ENSG00000175344	CHRNA7	protein_coding	0.568286	0.762983	0.433074	0.410076	0.601798	0.304311	-0.427885	-0.585523	-0.29534	-0.280651	0.430199	0.448856	PAC	0.505029	0.736976	0.393525	0.300195	0.647005	0.22411	-0.480282	-0.617558	-0.192344	-0.121354	0.477028	0.541975
ENSG00000249425	RP11-502M1.2	non-coding	0.119245	0.700634	0.524301	0.430559	0.357716	-0.0341757	-0.459706	-0.565188	-0.348999	-0.297146	0.402007	0.449197	PAC	0.10035	0.736615	0.537918	0.400518	0.487586	0.0650297	-0.496514	-0.639915	-0.380631	-0.218391	0.453727	0.538633	PAC
ENSG00000261183	RP11-532F12.5	non-coding	8.35133	0.727414	0.507783	0.563671	0.770982	0.440316	-0.501323	-0.587461	-0.324601	-0.213739	0.609802	0.599373		8.03514	0.736506	0.640499	0.608377	0.768394	0.311665	-0.566238	-0.66836	-0.264715	-0.117271	0.613409	0.633435
ENSG00000255394	C8orf49	non-coding	3.34043	0.666009	0.630154	0.540307	0.507515	0.20099	-0.568861	-0.657202	-0.49207	-0.276484	0.390698	0.386511		3.14259	0.735858	0.654647	0.590086	0.640965	0.240861	-0.54907	-0.652785	-0.345746	-0.143318	0.535502	0.554467
ENSG00000186481	ANKRD20A5P	non-coding	0.71292	0.631819	0.420209	0.467895	0.715	0.322657	-0.451061	-0.497105	-0.336567	-0.20767	0.557746	0.559029		0.788497	0.735161	0.535782	0.510655	0.739357	0.252745	-0.441114	-0.585777	-0.306377	-0.143633	0.622189	0.615315
ENSG00000278908	RP11-523J2.1	non-coding	0.241006	0.706109	0.506065	0.521178	0.662669	0.282816	-0.534005	-0.596106	-0.373699	-0.25556	0.590468	0.583239		0.236151	0.735015	0.5424	0.555758	0.728592	0.202113	-0.46789	-0.624483	-0.285751	-0.135491	0.665075	0.618288
ENSG00000134240	HMGCS2	protein_coding	97.364	0.667577	0.56959	0.551636	0.669126	0.346494	-0.451912	-0.540963	-0.307066	-0.217937	0.521122	0.589344		67.6934	0.734888	0.61474	0.522948	0.752461	0.326564	-0.513004	-0.635947	-0.28311	-0.149148	0.627515	0.639767
ENSG00000261488	RP11-757F18.5	non-coding	10.3441	0.68027	0.481803	0.610428	0.674661	0.252451	-0.498523	-0.559076	-0.403931	-0.19238	0.537308	0.58658		9.1468	0.733883	0.589529	0.619949	0.752851	0.257131	-0.515292	-0.629692	-0.347058	-0.153959	0.643153	0.640475
ENSG00000276756	CH17-125A10.1	non-coding	0.502983	0.757629	0.563915	0.409463	0.540229	0.117756	-0.618609	-0.605814	-0.455084	-0.359203	0.404001	0.552034	PAC	0.431179	0.733769	0.595345	0.501913	0.530194	0.0409543	-0.582062	-0.637724	-0.430582	-0.280554	0.450321	0.572513
ENSG00000214530	STARD10	protein_coding	175.16	0.657095	0.574722	0.546867	0.674197	0.331501	-0.572743	-0.518983	-0.476744	-0.332963	0.529391	0.46435		157.907	0.733681	0.68414	0.587357	0.721323	0.268913	-0.586591	-0.639104	-0.340668	-0.191802	0.606517	0.616196
ENSG00000128510	CPA4	protein_coding	0.506335	0.616252	0.417453	0.488652	0.545368	0.195798	-0.506177	-0.533872	-0.370166	-0.229963	0.564642	0.517106		0.523739	0.733251	0.500956	0.449174	0.58775	0.279836	-0.52207	-0.620404	-0.226858	-0.131572	0.553389	0.578987
ENSG00000203943	SAMD13	protein_coding	2.35375	0.64698	0.724211	0.561002	0.41008	0.13146	-0.539531	-0.590528	-0.507418	-0.293673	0.421708	0.434483		2.4211	0.733245	0.770477	0.627625	0.554158	0.166257	-0.574375	-0.652178	-0.386512	-0.145899	0.542175	0.546783
ENSG00000137857	DUOX1	protein_coding	74.1595	0.663313	0.803769	0.576153	0.389638	0.0571695	-0.490425	-0.686171	-0.53181	-0.280626	0.344222	0.385702		65.5288	0.732934	0.784571	0.627656	0.54999	0.113069	-0.551289	-0.655351	-0.407065	-0.136666	0.478185	0.528162
ENSG00000136457	CHAD	protein_coding	11.1681	0.637604	0.729617	0.622612	0.545502	0.159343	-0.536968	-0.576944	-0.527469	-0.341446	0.394146	0.413304		9.62392	0.732515	0.726124	0.576589	0.69017	0.20621	-0.579699	-0.65976	-0.356648	-0.165537	0.581893	0.643233
ENSG00000124701	APOBEC2	protein_coding	14.3175	0.785359	0.498285	0.44688	0.645377	0.301158	-0.536736	-0.591701	-0.354335	-0.257275	0.528602	0.61672		14.2791	0.732394	0.534008	0.516199	0.674612	0.291287	-0.504209	-0.642534	-0.257992	-0.137713	0.552576	0.621997
ENSG00000228420	LINC01768	non-coding	0.460357	0.667071	0.464412	0.454835	0.462231	0.234844	-0.437494	-0.624865	-0.299464	-0.144347	0.459713	0.45715	PAC	0.480263	0.732225	0.495473	0.453839	0.612405	0.222599	-0.47809	-0.632402	-0.208859	-0.154366	0.579949	0.562133
ENSG00000246145	RRS1-AS1	non-coding	0.20865	0.715397	0.629101	0.519468	0.366155	0.0764818	-0.421642	-0.693245	-0.414152	-0.266584	0.360772	0.411639		0.160808	0.732081	0.550282	0.484705	0.589217	0.177407	-0.493831	-0.664383	-0.27696	-0.145554	0.500471	0.606519
ENSG00000239482	RP11-90K6.1	non-coding	0.301574	0.687653	0.422282	0.417428	0.521811	0.24532	-0.512124	-0.629382	-0.325819	-0.21779	0.492522	0.524668	PAC	0.271388	0.731488	0.520546	0.533406	0.547196	0.135578	-0.461536	-0.630712	-0.274634	-0.157615	0.556885	0.596648
ENSG00000104879	CKM	protein_coding	26.2257	0.682223	0.63531	0.320925	0.353233	-0.0627316	-0.510046	-0.551494	-0.542675	-0.400278	0.287401	0.418646		27.6896	0.73145	0.638043	0.431913	0.407534	0.0436508	-0.539872	-0.591376	-0.40077	-0.224889	0.40826	0.530032
ENSG00000101049	SGK2	protein_coding	11.8406	0.696648	0.496902	0.484438	0.784508	0.512982	-0.489015	-0.600661	-0.292886	-0.174863	0.609327	0.585147		10.3741	0.730756	0.542723	0.545331	0.842342	0.428708	-0.513976	-0.649667	-0.231487	-0.0948345	0.686233	0.665761
ENSG00000157551	KCNJ15	protein_coding	6.93622	0.719296	0.412114	0.479668	0.703173	0.444275	-0.48944	-0.589509	-0.23554	-0.10677	0.626053	0.625695		7.07375	0.729898	0.528106	0.549846	0.768901	0.389423	-0.517202	-0.678195	-0.170115	-0.0275968	0.666391	0.678079
ENSG00000188039	NWD1	protein_coding	1.5563	0.681674	0.662619	0.548946	0.360226	0.0377067	-0.446422	-0.607389	-0.414179	-0.319354	0.453029	0.439946		1.33353	0.728946	0.66181	0.568936	0.477564	0.0951824	-0.505467	-0.661648	-0.327981	-0.139778	0.526624	0.520788
ENSG00000043039	BARX2	protein_coding	3.14046	0.695675	0.417083	0.501446	0.734743	0.405582	-0.491045	-0.529772	-0.264343	-0.159029	0.59678	0.676424		2.49285	0.728858	0.480605	0.501152	0.795803	0.394254	-0.585996	-0.656161	-0.23404	-0.151261	0.625104	0.670897
ENSG00000262714	RP11-44F14.8	non-coding	0.747535	0.620214	0.699038	0.590991	0.436961	0.132211	-0.479116	-0.493567	-0.471189	-0.262515	0.381976	0.439496		0.699964	0.72868	0.707973	0.632519	0.577901	0.281297	-0.566496	-0.619273	-0.356117	-0.131393	0.576081	0.629239
ENSG00000283526	RP11-40A7.2	protein_coding	4.05837	0.581179	0.849352	0.618234	0.292869	-0.0454638	-0.49137	-0.482398	-0.550346	-0.35517	0.303354	0.368112	CC	3.9307	0.728604	0.864715	0.665675	0.481769	0.077824	-0.603807	-0.64465	-0.491455	-0.196333	0.486468	0.549197
ENSG00000142611	PRDM16	protein_coding	12.0812	0.673485	0.553783	0.522443	0.723572	0.421592	-0.462309	-0.597521	-0.355245	-0.19984	0.564705	0.513533		11.3839	0.727545	0.621265	0.601833	0.821731	0.351882	-0.509013	-0.622967	-0.257819	-0.0911988	0.690093	0.660421
ENSG00000237223	SULT1C2P1	non-coding	2.78107	0.664842	0.425843	0.443118	0.783203	0.378804	-0.517893	-0.640143	-0.297151	-0.149149	0.638576	0.617279		2.56009	0.727318	0.506556	0.520149	0.861897	0.394463	-0.549831	-0.660728	-0.205247	-0.126007	0.72761	0.695258
ENSG00000224122	POU6F2-AS1	non-coding	1.92563	0.685879	0.494873	0.45697	0.319234	-0.025516	-0.472968	-0.523847	-0.466816	-0.273625	0.218834	0.368944	PAC	1.6529	0.727276	0.464243	0.451905	0.436592	0.0208161	-0.51608	-0.58959	-0.49893	-0.328953	0.310313	0.419457	PAC
ENSG00000182795	C1orf116	protein_coding	42.5291	0.730956	0.442513	0.481053	0.823361	0.513334	-0.502814	-0.62105	-0.269969	-0.183992	0.633575	0.630576		41.8052	0.727169	0.526994	0.551227	0.893684	0.453351	-0.524823	-0.628699	-0.17205	-0.0692219	0.712445	0.699301	GMC
ENSG00000264859	DSG2-AS1	non-coding	0.295215	0.668817	0.527155	0.516781	0.665122	0.317154	-0.489212	-0.577999	-0.316576	-0.146164	0.576237	0.619202		0.301904	0.72693	0.575452	0.560756	0.789979	0.305323	-0.526115	-0.668774	-0.226177	-0.070444	0.669634	0.688452
ENSG00000178750	STX19	protein_coding	6.2981	0.617764	0.611809	0.583962	0.586882	0.308599	-0.412318	-0.536818	-0.326057	-0.120849	0.538718	0.53065		6.09296	0.725478	0.691652	0.632947	0.691566	0.267173	-0.579411	-0.660626	-0.317923	-0.0860362	0.590107	0.61058
ENSG00000253317	RP11-142A23.1	non-coding	2.553	0.635387	0.785607	0.520125	0.301364	-0.081187	-0.529135	-0.588396	-0.578677	-0.319047	0.2642	0.370725	CC	2.81248	0.724966	0.703275	0.612601	0.498917	0.157254	-0.528862	-0.604095	-0.457355	-0.178464	0.496358	0.541226
ENSG00000109436	TBC1D9	protein_coding	12.6002	0.662527	0.39506	0.451154	0.427709	0.24648	-0.175967	-0.433499	-0.119421	-0.0856889	0.513876	0.519088		12.6826	0.724361	0.474481	0.447751	0.608001	0.256895	-0.325663	-0.575799	-0.157267	-0.0644527	0.550174	0.566677
ENSG00000132464	ENAM	protein_coding	0.471998	0.627297	0.590835	0.472176	0.523872	0.176013	-0.460617	-0.488361	-0.378976	-0.252751	0.447002	0.488944		0.468452	0.723423	0.635664	0.583006	0.688926	0.293522	-0.56343	-0.63764	-0.30602	-0.201009	0.599238	0.614792
ENSG00000274173	RP4-568C11.4	non-coding	28.0929	0.687897	0.737342	0.581304	0.5396	0.223676	-0.483117	-0.664131	-0.440838	-0.204306	0.445308	0.507711		25.1584	0.723366	0.730462	0.619057	0.692923	0.269489	-0.581487	-0.703549	-0.303252	-0.0626636	0.574691	0.625408
ENSG00000182901	RGS7	protein_coding	1.04186	0.645286	0.517714	0.605751	0.646629	0.30358	-0.447573	-0.482629	-0.385098	-0.266395	0.540293	0.547352		1.0175	0.723161	0.597963	0.629645	0.665609	0.162058	-0.526166	-0.622064	-0.469715	-0.255049	0.580711	0.594633
ENSG00000092820	EZR	protein_coding	240.668	0.760974	0.459786	0.448531	0.723982	0.283711	-0.530588	-0.592791	-0.429877	-0.290468	0.432979	0.591364		230.115	0.723023	0.510708	0.506859	0.769847	0.347657	-0.473738	-0.608649	-0.246042	-0.121047	0.558648	0.675184
ENSG00000206159	GYG2P1	non-coding	0.00244515	0.0175949	-0.0435788	-0.0710249	-0.00924189	0.0184548	0.043724	-0.0383701	0.0612353	-0.00635028	0.0862978	-0.0158712		2.34928	0.722757	0.782255	0.635106	0.556714	0.173651	-0.580068	-0.652988	-0.413511	-0.19895	0.529791	0.558147
ENSG00000250893	RP11-588L15.2	non-coding	1.69356	0.591578	0.503008	0.604137	0.708351	0.405741	-0.388935	-0.492438	-0.255829	-0.0642797	0.610145	0.593903		1.54172	0.722578	0.559949	0.564565	0.763314	0.383866	-0.495264	-0.617808	-0.218111	-0.0632572	0.679266	0.664048
ENSG00000188959	C9orf152	protein_coding	40.6967	0.605126	0.657148	0.623751	0.544785	0.280455	-0.454166	-0.534778	-0.368904	-0.246627	0.562009	0.530426		35.3605	0.722417	0.751678	0.655097	0.650096	0.296573	-0.555665	-0.634633	-0.351614	-0.117381	0.613311	0.613924
ENSG00000162817	C1orf115	protein_coding	22.58	0.692583	0.607923	0.519612	0.553476	0.278239	-0.404085	-0.51858	-0.31324	-0.224649	0.614247	0.562159		20.9432	0.722181	0.631369	0.566973	0.650666	0.249952	-0.398286	-0.592019	-0.265784	-0.0898862	0.644881	0.569998
ENSG00000139144	PIK3C2G	protein_coding	17.3736	0.643807	0.696437	0.625184	0.511739	0.250459	-0.375623	-0.567902	-0.339676	-0.20679	0.531245	0.534066		15.5918	0.72205	0.730497	0.650615	0.704919	0.355046	-0.524966	-0.647237	-0.270959	-0.0602053	0.583255	0.611965
ENSG00000235049	LINC00940	non-coding	1.53946	0.647799	0.671244	0.557682	0.357386	0.0272838	-0.590822	-0.515541	-0.501308	-0.421487	0.338415	0.410423		1.52991	0.720674	0.672463	0.592481	0.467594	0.146554	-0.581757	-0.611193	-0.383568	-0.183032	0.472238	0.542993
ENSG00000005022	SLC25A5	protein_coding	519.103	0.741839	0.455674	0.38695	0.685039	0.426186	-0.466121	-0.645565	-0.319294	-0.234947	0.463118	0.482151		481.816	0.720267	0.513442	0.419244	0.713354	0.341015	-0.550822	-0.693654	-0.187995	-0.106453	0.501291	0.558623
ENSG00000128487	SPECC1	protein_coding	5.18246	0.734222	0.472002	0.505763	0.713084	0.435366	-0.407447	-0.532184	-0.319673	-0.226825	0.509592	0.519089		5.36894	0.720169	0.560777	0.552321	0.768166	0.401763	-0.424236	-0.588933	-0.205193	-0.0747031	0.615584	0.599836
ENSG00000148218	ALAD	protein_coding	55.0248	0.732758	0.664189	0.548862	0.390484	0.137995	-0.43572	-0.669154	-0.391569	-0.281225	0.357956	0.372904		50.8315	0.719564	0.566003	0.40304	0.499785	0.119586	-0.491423	-0.633888	-0.242971	-0.154144	0.412477	0.434473	PAC
ENSG00000154930	ACSS1	protein_coding	39.2307	0.725934	0.48207	0.471835	0.475969	0.260976	-0.501838	-0.597337	-0.347235	-0.374029	0.453432	0.360776	PAC	37.6096	0.719375	0.526038	0.437605	0.536016	0.189506	-0.499955	-0.6018	-0.267227	-0.18394	0.461257	0.440574	PAC
ENSG00000136872	ALDOB	protein_coding	43.1766	0.685758	0.437119	0.455517	0.506155	0.09005	-0.460981	-0.508546	-0.37362	-0.210323	0.338497	0.468268	PAC	20.1729	0.719137	0.514191	0.503563	0.53788	0.0850164	-0.532251	-0.639657	-0.416801	-0.259032	0.43724	0.54459	PAC
ENSG00000147082	CCNB3	protein_coding	0.382754	0.70443	0.652497	0.46566	0.550325	0.265236	-0.494946	-0.625619	-0.406223	-0.241959	0.400669	0.436684		0.374535	0.71886	0.590637	0.56555	0.696127	0.345789	-0.443711	-0.63445	-0.244441	-0.06417	0.605476	0.599944
ENSG00000070526	ST6GALNAC1	protein_coding	54.0973	0.717117	0.479769	0.542737	0.778074	0.522514	-0.474361	-0.576141	-0.286628	-0.215578	0.627444	0.570949		50.7798	0.718824	0.580901	0.571092	0.843582	0.477276	-0.527178	-0.634563	-0.175219	-0.0433176	0.68407	0.67053
ENSG00000156709	AIFM1	protein_coding	32.1254	0.746721	0.3468	0.368443	0.656297	0.434283	-0.402034	-0.529964	-0.183194	-0.219191	0.491243	0.462042		30.1902	0.718782	0.422154	0.341183	0.688577	0.420964	-0.48421	-0.609877	-0.0882284	-0.0775129	0.505317	0.517233
ENSG00000113924	HGD	protein_coding	19.3976	0.740162	0.496822	0.519006	0.727949	0.406255	-0.487954	-0.644318	-0.328371	-0.239388	0.534468	0.561238		15.6078	0.71877	0.563663	0.548253	0.828193	0.379012	-0.535851	-0.683581	-0.224427	-0.119253	0.638158	0.659536
ENSG00000263588	RP11-595B24.2	non-coding	1.93817	0.696462	0.524836	0.478343	0.708526	0.379454	-0.51854	-0.4903	-0.366654	-0.341516	0.581451	0.588425		1.81889	0.718751	0.625503	0.57682	0.691975	0.385607	-0.534467	-0.596867	-0.283283	-0.155085	0.608683	0.633441
ENSG00000167701	GPT	protein_coding	23.8484	0.707009	0.543414	0.437098	0.781672	0.387461	-0.618909	-0.572036	-0.401488	-0.275447	0.5344	0.514343		20.8978	0.718652	0.57753	0.542704	0.841944	0.365001	-0.5737	-0.62088	-0.238528	-0.117336	0.67416	0.688451
ENSG00000244067	GSTA2	protein_coding	7.77677	0.706363	0.560655	0.501145	0.633471	0.313223	-0.464925	-0.674669	-0.337733	-0.259533	0.479337	0.570238		6.82063	0.718482	0.634191	0.504424	0.728484	0.300064	-0.560054	-0.677678	-0.28768	-0.160748	0.609481	0.669034
ENSG00000174788	PCP2	protein_coding	4.07358	0.599397	0.62219	0.612397	0.430058	0.130924	-0.532274	-0.497671	-0.420926	-0.291737	0.520971	0.496711		3.5899	0.718237	0.664882	0.638601	0.58459	0.204971	-0.51597	-0.598558	-0.345554	-0.155622	0.600483	0.608736
ENSG00000138101	DTNB	protein_coding	6.3036	0.602806	0.725986	0.570414	0.538662	0.234343	-0.442494	-0.534521	-0.438544	-0.23621	0.396219	0.466136		6.43349	0.718133	0.723037	0.594503	0.652453	0.152689	-0.522462	-0.628916	-0.396529	-0.179891	0.517672	0.53704
ENSG00000167107	ACSF2	protein_coding	22.4599	0.696555	0.456626	0.497126	0.733308	0.408955	-0.455123	-0.596844	-0.282566	-0.229961	0.654783	0.570304		21.3227	0.717923	0.545196	0.508794	0.779088	0.311595	-0.481321	-0.610528	-0.206574	-0.115262	0.67903	0.615897
ENSG00000116990	MYCL	protein_coding	3.46225	0.637353	0.655453	0.550446	0.52225	0.248146	-0.546513	-0.54748	-0.493181	-0.312853	0.42459	0.437236		3.72213	0.717866	0.751954	0.625017	0.56321	0.154872	-0.571619	-0.629198	-0.400876	-0.150994	0.529665	0.542211
ENSG00000234785	EEF1GP5	non-coding	0.854429	0.732191	0.466245	0.389833	0.564738	0.172387	-0.50369	-0.540346	-0.388084	-0.322615	0.402703	0.496828	PAC	0.657305	0.717746	0.412595	0.322688	0.501115	0.0492239	-0.440846	-0.585282	-0.315669	-0.170851	0.427754	0.526427	PAC
ENSG00000180251	SLC9A4	protein_coding	23.0623	0.668393	0.528426	0.541884	0.730221	0.425897	-0.466893	-0.478307	-0.292923	-0.172226	0.608899	0.627458		20.3066	0.71774	0.670585	0.617667	0.739881	0.383783	-0.560815	-0.607777	-0.32095	-0.158935	0.6182	0.622067
ENSG00000248635	RP11-1267H10.4	non-coding	1.49083	0.713457	0.486461	0.454953	0.671252	0.28011	-0.547316	-0.589983	-0.448061	-0.348861	0.534668	0.585624		1.13103	0.717603	0.523685	0.525417	0.730588	0.33717	-0.52681	-0.606406	-0.308837	-0.16587	0.622939	0.587801
ENSG00000163701	IL17RE	protein_coding	25.4219	0.712982	0.501777	0.51502	0.802855	0.473043	-0.53916	-0.576815	-0.323054	-0.257079	0.618762	0.553228		22.2289	0.717586	0.588594	0.577699	0.848099	0.405129	-0.565133	-0.625095	-0.220872	-0.113418	0.703412	0.674023
ENSG00000103942	HOMER2	protein_coding	15.7262	0.647633	0.742813	0.616651	0.405896	0.152701	-0.424507	-0.673186	-0.444056	-0.214499	0.398292	0.423657		14.6729	0.71751	0.761193	0.660067	0.586239	0.11954	-0.515717	-0.702737	-0.373471	-0.111366	0.518204	0.550969
ENSG00000166816	LDHD	protein_coding	30.3303	0.724585	0.418902	0.411067	0.747426	0.468557	-0.529328	-0.572507	-0.288738	-0.253796	0.571069	0.478263		28.9684	0.716748	0.552236	0.491951	0.792775	0.454439	-0.54069	-0.624277	-0.14434	-0.049042	0.626342	0.592185
ENSG00000255468	RP11-867G23.8	non-coding	9.76147	0.679188	0.630551	0.523242	0.594357	0.304937	-0.580309	-0.610606	-0.45809	-0.278101	0.526027	0.485663		8.87965	0.716556	0.659245	0.612576	0.740158	0.301541	-0.5454	-0.652798	-0.313304	-0.133099	0.691817	0.637812
ENSG00000079101	CLUL1	protein_coding	0.796478	0.744995	0.628035	0.556074	0.50278	0.19825	-0.559041	-0.587294	-0.390648	-0.281699	0.463909	0.532466		0.823802	0.716503	0.657945	0.619874	0.653685	0.285092	-0.518099	-0.626533	-0.348044	-0.178461	0.596573	0.580831
ENSG00000163293	NIPAL1	protein_coding	2.38299	0.718107	0.537267	0.542171	0.697267	0.401227	-0.483518	-0.56899	-0.318125	-0.23983	0.619813	0.652539		2.08057	0.716294	0.568584	0.543747	0.780694	0.469767	-0.494694	-0.603984	-0.233834	-0.0604105	0.621316	0.673811
ENSG00000165807	PPP1R36	protein_coding	4.19359	0.70537	0.761773	0.52745	0.500072	0.157418	-0.52219	-0.592491	-0.517075	-0.297656	0.353236	0.410012		4.23509	0.716145	0.774497	0.665316	0.627102	0.219683	-0.580467	-0.652138	-0.39158	-0.146403	0.537261	0.584368
ENSG00000113790	EHHADH	protein_coding	5.21863	0.732709	0.459991	0.509527	0.606822	0.393515	-0.382988	-0.537404	-0.230392	-0.220926	0.526518	0.459755		4.76922	0.715721	0.540206	0.501806	0.707821	0.469842	-0.489701	-0.607093	-0.125382	-0.0522894	0.575627	0.532079
ENSG00000259539	CTD-2651B20.1	non-coding	18.6533	0.642581	0.745375	0.590244	0.405693	0.084612	-0.46057	-0.621276	-0.496508	-0.285057	0.343576	0.37267		16.1696	0.715476	0.723227	0.610039	0.575539	0.145978	-0.540111	-0.65361	-0.366213	-0.142813	0.511779	0.530885
ENSG00000198049	AVPR1B	protein_coding	0.431715	0.633748	0.57641	0.631348	0.402147	0.168676	-0.448913	-0.527823	-0.44037	-0.269697	0.394296	0.413472		0.55694	0.715156	0.668231	0.60135	0.523589	0.149821	-0.53487	-0.583402	-0.382444	-0.182792	0.470272	0.46422
ENSG00000146205	ANO7	protein_coding	16.9714	0.688451	0.394792	0.418258	0.863461	0.404078	-0.532563	-0.583593	-0.370186	-0.250558	0.549072	0.584829	GMC	14.4408	0.714695	0.462324	0.483699	0.90289	0.38648	-0.51648	-0.60847	-0.212674	-0.175167	0.719926	0.684074	GMC
ENSG00000127249	ATP13A4	protein_coding	6.56474	0.683808	0.563283	0.552943	0.687589	0.402622	-0.497511	-0.63309	-0.364622	-0.205067	0.52734	0.504397		5.50074	0.714397	0.588709	0.595594	0.797741	0.307771	-0.482328	-0.61647	-0.241551	-0.0980434	0.634632	0.613726
ENSG00000130957	FBP2	protein_coding	45.8789	0.671968	0.739137	0.578221	0.53363	0.211697	-0.488953	-0.653729	-0.452488	-0.296481	0.474207	0.504286		39.6738	0.714018	0.709337	0.598115	0.709423	0.256201	-0.542286	-0.660609	-0.320395	-0.117971	0.66064	0.650976
ENSG00000136574	GATA4	protein_coding	30.0285	0.692181	0.65094	0.565579	0.580985	0.296908	-0.532335	-0.608092	-0.457236	-0.293144	0.438763	0.414374		28.1165	0.713897	0.654259	0.594178	0.690299	0.312176	-0.557734	-0.637888	-0.31098	-0.112732	0.547035	0.565508
ENSG00000103089	FA2H	protein_coding	41.6966	0.694102	0.427064	0.424169	0.882309	0.449147	-0.552186	-0.54911	-0.38394	-0.258407	0.529148	0.648395	GMC	38.4555	0.71389	0.526478	0.510434	0.907196	0.404876	-0.547439	-0.617738	-0.235562	-0.129682	0.654718	0.716936	GMC
ENSG00000184608	FAM167A-AS1	non-coding	0.72217	0.656058	0.722204	0.505584	0.370119	0.00619119	-0.553053	-0.564735	-0.453731	-0.332143	0.37655	0.462116		0.7139	0.713683	0.745035	0.628867	0.501269	0.116008	-0.588812	-0.608178	-0.408686	-0.212002	0.528731	0.56697
ENSG00000109819	PPARGC1A	protein_coding	3.25071	0.687074	0.395651	0.347117	0.432695	0.0945688	-0.383125	-0.520331	-0.36085	-0.23542	0.350979	0.452439	PAC	2.98395	0.713483	0.486492	0.407536	0.511783	0.0579071	-0.431073	-0.616485	-0.457451	-0.228407	0.432325	0.537543	PAC
ENSG00000139865	TTC6	protein_coding	2.38345	0.672718	0.759749	0.611478	0.443813	0.0560814	-0.512899	-0.568836	-0.531739	-0.281089	0.394338	0.466746		2.0743	0.713427	0.71227	0.634684	0.62274	0.171238	-0.50708	-0.618909	-0.397138	-0.120279	0.578807	0.594458
ENSG00000233355	CHRM3-AS2	non-coding	3.07847	0.707264	0.446591	0.571676	0.52362	0.261541	-0.438322	-0.602216	-0.264262	-0.183622	0.550571	0.53148		3.48045	0.713276	0.508148	0.557176	0.669401	0.241558	-0.43769	-0.619737	-0.167049	-0.0562974	0.616198	0.6022
ENSG00000139734	DIAPH3	protein_coding	1.5698	0.679208	0.372874	0.465805	0.751217	0.499746	-0.468906	-0.479376	-0.303925	-0.301826	0.526785	0.584596		1.50296	0.712951	0.494014	0.47262	0.698396	0.507596	-0.516435	-0.578948	-0.199226	-0.118636	0.537349	0.570867
ENSG00000113645	WWC1	protein_coding	10.7648	0.722283	0.537571	0.549692	0.716274	0.484921	-0.472638	-0.616548	-0.332621	-0.149161	0.572418	0.606025		11.4332	0.712945	0.633315	0.609998	0.752514	0.370876	-0.497386	-0.629515	-0.241489	-0.0643709	0.618378	0.661169
ENSG00000253549	CA3-AS1	non-coding	0.959851	0.664353	0.495632	0.489199	0.599394	0.334594	-0.411219	-0.498307	-0.390792	-0.311028	0.448176	0.413005		0.898301	0.712073	0.580787	0.573927	0.681462	0.332401	-0.55988	-0.628796	-0.307289	-0.0925036	0.569503	0.615324
ENSG00000152292	SH2D6	protein_coding	0.876799	0.647009	0.502985	0.499102	0.606616	0.203647	-0.496013	-0.645859	-0.363737	-0.206712	0.574094	0.547026		0.780097	0.711397	0.496504	0.503184	0.7393	0.260327	-0.49271	-0.608802	-0.149342	-0.10776	0.660111	0.643379
ENSG00000253313	C1orf210	protein_coding	29.2346	0.712406	0.489602	0.516712	0.85745	0.479491	-0.550248	-0.574447	-0.342015	-0.257547	0.590351	0.593467		25.8633	0.71119	0.558483	0.534553	0.904665	0.447589	-0.568495	-0.627765	-0.204433	-0.116443	0.700042	0.697931	GMC
ENSG00000178568	ERBB4	protein_coding	0.38986	0.658804	0.635494	0.507865	0.372253	0.078301	-0.406989	-0.556647	-0.421786	-0.226255	0.40103	0.423781		0.456118	0.71107	0.721949	0.589469	0.570144	0.176241	-0.498536	-0.631169	-0.348589	-0.0999554	0.528039	0.592789
ENSG00000164889	SLC4A2	protein_coding	60.6483	0.712651	0.312902	0.333362	0.442883	0.193528	-0.39893	-0.412882	-0.256497	-0.279288	0.301035	0.337671	PAC	59.7632	0.710553	0.432121	0.339974	0.520111	0.176714	-0.444428	-0.54631	-0.182648	-0.148815	0.418495	0.445452	PAC
ENSG00000268416	CTD-2626G11.2	non-coding	1.10788	0.597309	0.751715	0.555564	0.329078	-0.021821	-0.530835	-0.599282	-0.477275	-0.309553	0.367807	0.39368	CC	0.936545	0.709607	0.689091	0.618856	0.541868	0.0816649	-0.566668	-0.681737	-0.43561	-0.195044	0.46172	0.571139
ENSG00000235280	MCF2L-AS1	non-coding	4.56479	0.608531	0.5714	0.588275	0.617934	0.330712	-0.492451	-0.425786	-0.395082	-0.244478	0.579387	0.504903		4.45584	0.70952	0.677115	0.648432	0.680683	0.283419	-0.511006	-0.586385	-0.33514	-0.14162	0.597248	0.581024
ENSG00000250221	KRT8P32	non-coding	0.305681	0.69945	0.506953	0.507632	0.551226	0.249224	-0.512482	-0.560767	-0.381534	-0.306399	0.489021	0.455629		0.268031	0.709418	0.534697	0.497517	0.636598	0.298418	-0.472206	-0.595046	-0.278979	-0.165755	0.541068	0.517722
ENSG00000174482	LINGO2	protein_coding	0.662474	0.682867	0.70317	0.528046	0.341754	-0.0340564	-0.531644	-0.498715	-0.495112	-0.339129	0.312014	0.438425		0.739479	0.709197	0.719657	0.625179	0.544902	0.136155	-0.537042	-0.615345	-0.427431	-0.127989	0.45929	0.549853
ENSG00000102934	PLLP	protein_coding	23.2028	0.715757	0.535688	0.515178	0.75204	0.44134	-0.492606	-0.6398	-0.390944	-0.220804	0.552821	0.513636		20.8266	0.709111	0.614142	0.582232	0.810488	0.346319	-0.549111	-0.649425	-0.247823	-0.097058	0.62378	0.63081
ENSG00000198033	TUBA3C	protein_coding	0.666319	0.771166	0.529724	0.421232	0.439455	0.0217426	-0.556304	-0.635999	-0.501736	-0.309448	0.311038	0.4654	PAC	0.597525	0.708848	0.510884	0.465702	0.48109	0.130512	-0.525702	-0.60624	-0.300729	-0.196896	0.390108	0.515036	PAC
ENSG00000158006	PAFAH2	protein_coding	11.8906	0.733524	0.542992	0.554004	0.650216	0.412549	-0.398185	-0.555485	-0.26947	-0.217661	0.532322	0.511862		11.4735	0.708802	0.571066	0.521267	0.728707	0.41926	-0.47386	-0.603876	-0.146309	-0.0542153	0.588003	0.567875
ENSG00000178814	OPLAH	protein_coding	26.9443	0.739286	0.468937	0.433565	0.575807	0.246585	-0.522708	-0.615315	-0.370899	-0.261962	0.425734	0.401757	PAC	26.4024	0.708215	0.484086	0.44941	0.68015	0.283963	-0.487941	-0.61395	-0.157332	-0.0562288	0.53396	0.520409
ENSG00000258162	RP11-315E17.1	non-coding	0.578967	0.6865	0.689698	0.42309	0.467603	0.12367	-0.546556	-0.648107	-0.510427	-0.304385	0.387671	0.537138		0.52912	0.707803	0.647955	0.488861	0.570662	0.123402	-0.515713	-0.623273	-0.428872	-0.196213	0.465614	0.586059
ENSG00000049759	NEDD4L	protein_coding	17.8266	0.664351	0.714444	0.590829	0.524757	0.233048	-0.425079	-0.646956	-0.445567	-0.21975	0.389681	0.447242		17.7661	0.707471	0.745703	0.624925	0.627707	0.155012	-0.526847	-0.647487	-0.36835	-0.134775	0.486651	0.567337
ENSG00000131910	NR0B2	protein_coding	29.7601	0.696629	0.514326	0.475253	0.713015	0.32792	-0.551954	-0.52092	-0.418139	-0.232753	0.48811	0.602703		28.5425	0.706769	0.592933	0.596	0.689524	0.280416	-0.486736	-0.618676	-0.367741	-0.14116	0.519424	0.611559
ENSG00000234350	AC007405.4	non-coding	0.954016	0.707584	0.494869	0.551573	0.517977	0.187021	-0.478583	-0.511291	-0.362228	-0.20048	0.477301	0.541865	PAC	0.927499	0.706088	0.569948	0.540693	0.538769	0.14521	-0.534709	-0.608524	-0.349382	-0.196795	0.533011	0.5974
ENSG00000198203	SULT1C2	protein_coding	72.3404	0.624062	0.429261	0.446105	0.841747	0.47329	-0.460392	-0.608422	-0.271476	-0.134136	0.611362	0.618312	GMC	61.3346	0.706045	0.517223	0.521986	0.902336	0.454165	-0.544623	-0.639333	-0.198715	-0.102578	0.710254	0.706372	GMC
ENSG00000006453	BAIAP2L1	protein_coding	53.874	0.704033	0.440425	0.503631	0.825483	0.382066	-0.508075	-0.563066	-0.396789	-0.243106	0.569822	0.654396		52.8082	0.705954	0.567223	0.582344	0.839748	0.320135	-0.502056	-0.612971	-0.302062	-0.145478	0.635018	0.649877
ENSG00000253632	RP11-486M23.1	non-coding	1.69726	0.704492	0.404458	0.417057	0.77892	0.394353	-0.527126	-0.592336	-0.311902	-0.242653	0.595531	0.548348		1.36685	0.705745	0.436716	0.480266	0.842242	0.406394	-0.542077	-0.627046	-0.193002	-0.162461	0.708867	0.669616
ENSG00000264443	RP4-594I10.3	non-coding	0.71932	0.660563	0.669976	0.468276	0.474338	0.0581299	-0.583267	-0.510956	-0.505707	-0.291008	0.342343	0.425651		0.653477	0.705231	0.664455	0.562835	0.565982	0.105331	-0.586851	-0.659661	-0.432855	-0.157535	0.452075	0.556107
ENSG00000015532	XYLT2	protein_coding	105.85	0.647721	0.79592	0.626177	0.391547	0.11656	-0.503465	-0.595214	-0.507666	-0.306593	0.384541	0.388692		100.191	0.705162	0.775742	0.650813	0.577233	0.15798	-0.560918	-0.655848	-0.41874	-0.147725	0.532963	0.52609
ENSG00000170011	MYRIP	protein_coding	5.66223	0.650308	0.535728	0.466868	0.194125	-0.0896076	-0.222003	-0.366834	-0.312491	-0.287078	0.221415	0.243363		5.59735	0.705161	0.583505	0.452301	0.395595	0.0607978	-0.356306	-0.520005	-0.403042	-0.190734	0.334303	0.394902
ENSG00000111863	ADTRP	protein_coding	10.3208	0.638299	0.550686	0.441698	0.735809	0.343551	-0.560565	-0.584876	-0.330391	-0.16628	0.545518	0.609458		9.81897	0.704872	0.629522	0.560385	0.830963	0.459065	-0.591889	-0.640708	-0.186356	-0.0360132	0.68421	0.741436
ENSG00000184303	DRD5P1	non-coding	0.843606	0.752066	0.447599	0.360029	0.516997	0.0805016	-0.603529	-0.527625	-0.417912	-0.335581	0.377646	0.521127	PAC	0.8526	0.7048	0.512137	0.463173	0.477842	0.0157064	-0.541996	-0.55675	-0.463938	-0.292294	0.343783	0.491364	PAC
ENSG00000243295	CTD-2185K10.1	non-coding	0.168338	0.738487	0.457929	0.35838	0.387371	-0.023821	-0.599292	-0.541854	-0.461635	-0.40155	0.310179	0.417053	PAC	0.16893	0.703641	0.501944	0.416029	0.437015	0.0336813	-0.493263	-0.562872	-0.392328	-0.233345	0.431717	0.518464	PAC
ENSG00000278978	RP11-164P12.5	non-coding	10.267	0.629232	0.515487	0.638371	0.579307	0.303259	-0.411917	-0.533768	-0.346267	-0.151282	0.585202	0.55378		10.1553	0.70322	0.70299	0.663419	0.605842	0.203284	-0.512153	-0.61757	-0.395592	-0.103686	0.509161	0.565029
ENSG00000165816	VWA2	protein_coding	8.77053	0.577415	0.766063	0.63956	0.471865	0.232868	-0.408608	-0.609097	-0.423204	-0.177994	0.433891	0.436314		7.72242	0.703092	0.776062	0.665497	0.656435	0.265062	-0.534476	-0.666252	-0.331329	-0.0873756	0.576555	0.587686
ENSG00000250866	CTD-2297D10.1	non-coding	0.286626	0.685885	0.400022	0.324316	0.462784	0.118543	-0.533883	-0.539799	-0.439405	-0.28227	0.32667	0.415064	PAC	0.272959	0.702802	0.531982	0.427961	0.476783	0.0878772	-0.521078	-0.621571	-0.326239	-0.222997	0.431988	0.549927	PAC
ENSG00000166797	FAM96A	protein_coding	22.5732	0.700633	0.480764	0.564088	0.701473	0.520819	-0.362447	-0.510498	-0.230573	-0.176639	0.623655	0.575902		21.3898	0.702781	0.598092	0.586064	0.774845	0.453729	-0.469981	-0.624952	-0.147878	-0.0369829	0.646145	0.620482
ENSG00000075275	CELSR1	protein_coding	6.86236	0.580383	0.799235	0.6981	0.386911	0.127166	-0.404003	-0.492314	-0.497976	-0.272016	0.354137	0.368429		6.37124	0.702557	0.772803	0.686596	0.585119	0.219377	-0.510892	-0.600004	-0.406946	-0.137158	0.525952	0.540323
ENSG00000264012	RP11-627G18.2	non-coding	2.17507	0.651987	0.421642	0.506742	0.701623	0.346983	-0.48623	-0.58214	-0.364432	-0.208523	0.591374	0.538731		1.84073	0.702554	0.511698	0.507133	0.777758	0.443955	-0.489708	-0.606913	-0.199343	-0.0938062	0.668908	0.650612
ENSG00000111816	FRK	protein_coding	3.77606	0.681171	0.503955	0.559154	0.75285	0.524215	-0.431454	-0.560341	-0.278454	-0.174722	0.584953	0.593222		3.51236	0.702255	0.610537	0.592423	0.803707	0.457725	-0.496642	-0.622845	-0.197505	-0.04782	0.647514	0.663339
ENSG00000157502	MUM1L1	protein_coding	1.7358	0.721311	0.476096	0.584705	0.520391	0.25968	-0.422565	-0.574148	-0.354781	-0.241245	0.504548	0.423635		1.3706	0.702021	0.463501	0.448408	0.630644	0.232574	-0.473782	-0.596165	-0.211146	-0.144002	0.511621	0.53416
ENSG00000105290	APLP1	protein_coding	23.1206	0.699035	0.624618	0.578129	0.386252	-0.0550511	-0.558681	-0.411491	-0.549023	-0.360765	0.225583	0.382833		24.409	0.701798	0.71097	0.639553	0.399059	0.0335561	-0.563415	-0.493466	-0.547919	-0.299746	0.35654	0.482435
ENSG00000166828	SCNN1G	protein_coding	13.8233	0.644353	0.415075	0.417315	0.799496	0.489332	-0.456801	-0.598171	-0.221583	-0.197775	0.615592	0.566359	GMC	12.5825	0.701782	0.527448	0.491139	0.842463	0.385885	-0.52509	-0.668418	-0.156199	-0.0955525	0.700621	0.681885
ENSG00000171433	GLOD5	protein_coding	0.788294	0.700386	0.578145	0.589492	0.650097	0.331128	-0.538346	-0.586425	-0.360044	-0.267123	0.561389	0.558028		0.736302	0.701409	0.612143	0.5878	0.733307	0.376075	-0.504951	-0.600025	-0.218008	-0.0755562	0.639594	0.643019
ENSG00000228204	RP4-724E13.2	non-coding	0.786257	0.608474	0.478299	0.543273	0.571608	0.23604	-0.369929	-0.496127	-0.328368	-0.146528	0.453317	0.483936		0.811112	0.700336	0.523797	0.540058	0.616459	0.181802	-0.418822	-0.581555	-0.368581	-0.165537	0.515572	0.512439
ENSG00000218902	PTMAP3	non-coding	1.59859	0.546371	0.463889	0.543748	0.671351	0.453897	-0.400047	-0.481701	-0.242205	-0.127975	0.639929	0.551167		1.36848	0.700286	0.594193	0.574167	0.746103	0.317541	-0.560888	-0.621292	-0.257342	-0.127616	0.654583	0.641979
ENSG00000163328	GPR155	protein_coding	24.2978	0.666254	0.23967	0.197472	0.253047	0.0101708	-0.338542	-0.50145	-0.23566	-0.24121	0.228224	0.285812	PAC	26.0518	0.700199	0.326808	0.211199	0.376919	-0.00676466	-0.393499	-0.55266	-0.277088	-0.166049	0.290928	0.349065	PAC
ENSG00000165185	KIAA1958	protein_coding	4.67811	0.602472	0.834511	0.633426	0.342867	0.00597608	-0.449793	-0.503412	-0.558977	-0.290482	0.286128	0.371383	CC	4.87016	0.700045	0.814556	0.66481	0.452264	0.0681209	-0.530321	-0.609519	-0.493925	-0.181076	0.440909	0.537442
ENSG00000229859	PGA3	protein_coding	3087.27	0.53111	0.743369	0.481609	0.407051	0.0864396	-0.544201	-0.516097	-0.548871	-0.279445	0.310219	0.384498	CC	3293.27	0.700012	0.787337	0.584654	0.477269	0.148684	-0.596698	-0.610496	-0.425919	-0.159211	0.461029	0.59556
ENSG00000137460	FHDC1	protein_coding	5.9663	0.652768	0.477049	0.571026	0.729207	0.456222	-0.411314	-0.534403	-0.254027	-0.0784469	0.683695	0.619571		5.72286	0.699897	0.532983	0.596051	0.835793	0.422797	-0.462633	-0.61521	-0.20561	-0.0801346	0.690679	0.686139
ENSG00000188112	C6orf132	protein_coding	16.1647	0.729593	0.544739	0.520859	0.772049	0.482593	-0.534307	-0.635382	-0.373846	-0.20561	0.544076	0.576188		16.049	0.69973	0.60796	0.582604	0.837768	0.389293	-0.512318	-0.594274	-0.216521	-0.086556	0.652146	0.697737
ENSG00000179292	TMEM151A	protein_coding	7.13289	0.700429	0.623074	0.52987	0.57515	0.161421	-0.581554	-0.522111	-0.51918	-0.354685	0.372053	0.420081		6.53464	0.699285	0.659461	0.624092	0.600949	0.229473	-0.551357	-0.567028	-0.426753	-0.216133	0.501851	0.563147
ENSG00000065621	GSTO2	protein_coding	4.95005	0.660454	0.663889	0.611929	0.64276	0.36756	-0.445778	-0.592121	-0.37633	-0.224351	0.537269	0.518336		4.57413	0.699257	0.696423	0.649427	0.742172	0.322072	-0.542031	-0.639377	-0.333006	-0.0709764	0.600498	0.608569
ENSG00000161040	FBXL13	protein_coding	2.62305	0.589275	0.734418	0.500143	0.390299	0.0404333	-0.446512	-0.495368	-0.473096	-0.247863	0.389661	0.471508		2.58818	0.699066	0.750903	0.612605	0.527992	0.15927	-0.583151	-0.627064	-0.450754	-0.194614	0.508139	0.604091
ENSG00000255772	LINC01479	non-coding	0.591977	0.651392	0.563692	0.374137	0.438592	0.0673012	-0.569532	-0.542245	-0.562017	-0.392089	0.341058	0.381967		0.473452	0.698885	0.599049	0.553575	0.521558	0.117019	-0.509851	-0.553122	-0.405394	-0.205201	0.483705	0.573307
ENSG00000140254	DUOXA1	protein_coding	26.6891	0.664387	0.769609	0.589183	0.417552	0.103606	-0.46199	-0.651546	-0.4923	-0.256746	0.368715	0.402848		24.4952	0.698818	0.742371	0.641779	0.587853	0.162775	-0.518822	-0.637606	-0.356491	-0.0903253	0.511804	0.543387
ENSG00000198721	ECI2	protein_coding	99.6861	0.717222	0.685434	0.495431	0.404453	0.15036	-0.402827	-0.631395	-0.392145	-0.276356	0.368588	0.382906		98.4024	0.697824	0.669508	0.517662	0.489393	0.142473	-0.512236	-0.658084	-0.288793	-0.138096	0.407297	0.433685
ENSG00000046604	DSG2	protein_coding	19.3375	0.683651	0.500485	0.483963	0.779888	0.445846	-0.444392	-0.562447	-0.31635	-0.168058	0.518926	0.628592		18.8313	0.69728	0.56105	0.544633	0.831575	0.400693	-0.499294	-0.621726	-0.201107	-0.0835529	0.612215	0.674447
ENSG00000232306	AC012485.2	non-coding	2.34664	0.696368	0.567449	0.56215	0.605907	0.273103	-0.469934	-0.64322	-0.41052	-0.248063	0.509095	0.46759		1.83583	0.697087	0.558186	0.593916	0.750184	0.328522	-0.51113	-0.619247	-0.222886	-0.0637629	0.644985	0.647841
ENSG00000167653	PSCA	protein_coding	2194.64	0.681212	0.582281	0.512848	0.6254	0.284378	-0.542195	-0.558873	-0.388785	-0.258695	0.45658	0.484389		2033.5	0.696939	0.593873	0.599067	0.708926	0.27024	-0.471105	-0.593494	-0.23794	-0.133882	0.619954	0.620085
ENSG00000106927	AMBP	protein_coding	3.33153	0.618789	0.604799	0.577013	0.59735	0.313149	-0.426626	-0.47048	-0.342385	-0.2315	0.498703	0.499118		2.67188	0.696886	0.70932	0.615684	0.653816	0.298005	-0.517773	-0.621548	-0.335747	-0.125237	0.568705	0.622945
ENSG00000110195	FOLR1	protein_coding	10.9928	0.68614	0.54097	0.396582	0.648911	0.277225	-0.588851	-0.453783	-0.403625	-0.252613	0.490863	0.557796		10.2046	0.696671	0.666455	0.566951	0.71145	0.324769	-0.583972	-0.582889	-0.314179	-0.137816	0.624481	0.654887
ENSG00000103415	HMOX2	protein_coding	41.915	0.694331	0.664425	0.544535	0.621832	0.339084	-0.510848	-0.575816	-0.409741	-0.214518	0.442603	0.484753		44.7033	0.696248	0.768845	0.62334	0.615658	0.260751	-0.549514	-0.601132	-0.313841	-0.0981087	0.48596	0.571865
ENSG00000260220	CCDC187	protein_coding	0.32966	0.625573	0.426664	0.636166	0.740423	0.374214	-0.387327	-0.443023	-0.265971	-0.147306	0.619189	0.582599		0.25423	0.696172	0.524025	0.625875	0.833007	0.321928	-0.477351	-0.576158	-0.270683	-0.114461	0.713256	0.649961
ENSG00000186007	LEMD1	protein_coding	0.861984	0.626616	0.744992	0.526275	0.337674	-0.0320674	-0.490179	-0.629938	-0.489966	-0.266389	0.318915	0.410739		0.736276	0.695671	0.711499	0.579533	0.531565	0.14617	-0.535492	-0.613455	-0.325873	-0.121296	0.504661	0.534229
ENSG00000254271	RP11-131N11.4	non-coding	0.456273	0.71118	0.542982	0.428739	0.443695	0.190695	-0.444669	-0.539185	-0.395151	-0.270641	0.426335	0.483176	PAC	0.446094	0.695521	0.525856	0.467505	0.564183	0.215841	-0.51256	-0.597225	-0.314374	-0.285471	0.427884	0.53853
ENSG00000134571	MYBPC3	protein_coding	3.59973	0.663161	0.512843	0.461396	0.484816	0.176335	-0.521963	-0.625852	-0.362528	-0.201845	0.503422	0.535016		3.92914	0.695448	0.566226	0.484399	0.580274	0.240209	-0.525476	-0.627372	-0.203381	-0.0751596	0.544545	0.63129
ENSG00000150593	PDCD4	protein_coding	111.339	0.632492	0.580072	0.558016	0.546213	0.365701	-0.339387	-0.59414	-0.269482	-0.159778	0.514381	0.474938		108.503	0.6951	0.613364	0.574717	0.688841	0.284085	-0.469198	-0.648852	-0.172147	-0.0194229	0.580445	0.585197
ENSG00000060762	MPC1	protein_coding	70.3573	0.745102	0.419876	0.32364	0.449955	0.132063	-0.388994	-0.482557	-0.398772	-0.333002	0.261016	0.290894	PAC	67.4271	0.694898	0.373184	0.258647	0.510544	0.139362	-0.428775	-0.533483	-0.249599	-0.166491	0.322486	0.422599	PAC
ENSG00000139132	FGD4	protein_coding	15.1208	0.711485	0.451234	0.473456	0.52658	0.303455	-0.295691	-0.480269	-0.259081	-0.159028	0.465421	0.446529	PAC	14.4403	0.694839	0.415879	0.412857	0.672437	0.328105	-0.362595	-0.53803	-0.152675	-0.0630735	0.522157	0.521536
ENSG00000183844	FAM3B	protein_coding	31.2551	0.68834	0.609548	0.473284	0.745475	0.370258	-0.587269	-0.639078	-0.409882	-0.230009	0.501472	0.568855		30.8722	0.694482	0.612618	0.609775	0.808448	0.311072	-0.539728	-0.638811	-0.286395	-0.12477	0.624281	0.669258
ENSG00000187486	KCNJ11	protein_coding	13.6276	0.592245	0.710518	0.569727	0.409446	0.149719	-0.493079	-0.633407	-0.471178	-0.241094	0.390423	0.36809		12.5922	0.69419	0.765926	0.653653	0.545345	0.0986026	-0.551246	-0.670197	-0.396466	-0.148149	0.51314	0.540186
ENSG00000172461	FUT9	protein_coding	9.19151	0.522607	0.428792	0.57102	0.620865	0.386171	-0.368689	-0.379652	-0.19348	-0.100036	0.693024	0.633018		7.20672	0.694077	0.571033	0.638736	0.728761	0.335756	-0.466049	-0.5756	-0.272365	-0.113484	0.67677	0.674803
ENSG00000196872	KIAA1211L	protein_coding	5.78017	0.66967	0.633692	0.593641	0.541401	0.314935	-0.435922	-0.545385	-0.376197	-0.246777	0.493539	0.44048		5.78016	0.694019	0.662634	0.664525	0.662982	0.310463	-0.47689	-0.605055	-0.266709	-0.0908299	0.581699	0.564474
ENSG00000198429	ZNF69	protein_coding	6.53015	0.61241	0.545007	0.586107	0.596324	0.394182	-0.405345	-0.506312	-0.34414	-0.213559	0.596436	0.492677		5.85106	0.693788	0.589013	0.593494	0.69746	0.340253	-0.45843	-0.578	-0.228449	-0.0789869	0.658879	0.577504
ENSG00000141448	GATA6	protein_coding	43.1823	0.676724	0.488745	0.574415	0.749551	0.512556	-0.431028	-0.50957	-0.237805	-0.196295	0.688226	0.609513		40.3463	0.69377	0.578835	0.579817	0.811372	0.49836	-0.485672	-0.597615	-0.135658	-0.0203957	0.705973	0.682662
ENSG00000159023	EPB41	protein_coding	10.3511	0.656962	0.709559	0.611222	0.607327	0.339643	-0.440563	-0.597927	-0.368626	-0.207506	0.503087	0.525721		9.96927	0.693034	0.728911	0.634306	0.69802	0.322504	-0.507372	-0.643785	-0.283873	-0.0602552	0.595348	0.633624
ENSG00000086619	ERO1B	protein_coding	52.4516	0.622681	0.807028	0.619687	0.301127	-0.0341696	-0.454318	-0.632795	-0.549333	-0.290559	0.276543	0.35602	CC	50.7693	0.692768	0.833846	0.636848	0.445732	0.0462191	-0.566862	-0.647082	-0.44282	-0.169454	0.426726	0.514248
ENSG00000105707	HPN	protein_coding	51.9427	0.633418	0.732729	0.581963	0.439411	0.125591	-0.544917	-0.524192	-0.484414	-0.276253	0.445606	0.458869		54.9878	0.692656	0.769403	0.685709	0.52685	0.0989865	-0.517978	-0.602164	-0.425648	-0.107703	0.522537	0.545292
ENSG00000278484	RP11-95I16.6	non-coding	7.70487	0.512877	0.41896	0.551965	0.528517	0.229684	-0.469301	-0.453468	-0.280691	-0.200358	0.595286	0.526778		7.02657	0.692638	0.581271	0.592469	0.586152	0.188317	-0.511848	-0.574543	-0.350551	-0.214265	0.631169	0.57631
ENSG00000259556	RP11-56B16.2	non-coding	0.552587	0.676305	0.338464	0.419676	0.396855	0.0161334	-0.36539	-0.41245	-0.372206	-0.289163	0.314758	0.381737	PAC	0.444954	0.692408	0.400124	0.37619	0.532665	0.0747669	-0.430747	-0.54962	-0.327272	-0.216366	0.441954	0.517734	PAC
ENSG00000064787	BCAS1	protein_coding	25.1702	0.678074	0.441335	0.490636	0.893451	0.534138	-0.511016	-0.559797	-0.281053	-0.194465	0.596837	0.637839	GMC	22.2793	0.69229	0.50515	0.535628	0.935008	0.478612	-0.548822	-0.604769	-0.184432	-0.11286	0.699905	0.713868	GMC
ENSG00000229183	PGA4	protein_coding	399.045	0.612789	0.914946	0.516202	0.322698	-0.0663084	-0.569313	-0.563569	-0.622007	-0.346791	0.25502	0.368122	CC	364.726	0.691945	0.907742	0.627889	0.447851	0.110413	-0.648179	-0.614248	-0.495868	-0.19837	0.422121	0.571023	CC
ENSG00000083307	GRHL2	protein_coding	9.07612	0.604724	0.555353	0.567139	0.726196	0.530206	-0.452872	-0.528335	-0.307101	-0.14183	0.650173	0.559906		8.42228	0.691584	0.66179	0.628387	0.790211	0.409754	-0.55821	-0.632526	-0.263216	-0.0688047	0.655778	0.64901
ENSG00000197822	OCLN	protein_coding	5.39238	0.600693	0.594773	0.595327	0.645172	0.373038	-0.391113	-0.55704	-0.371929	-0.133145	0.450186	0.528379		5.34194	0.691532	0.704945	0.639593	0.717697	0.303422	-0.522649	-0.627658	-0.263163	-0.0836951	0.593675	0.619959
ENSG00000135638	EMX1	protein_coding	0.185007	0.565258	0.510991	0.462843	0.435144	0.131777	-0.47198	-0.51109	-0.397257	-0.289098	0.389162	0.398583		0.204059	0.691465	0.588435	0.547641	0.54048	0.18962	-0.529167	-0.656275	-0.363261	-0.193649	0.462982	0.488545
ENSG00000261469	RP11-96D1.6	non-coding	2.23209	0.677708	0.667525	0.497086	0.625205	0.301035	-0.532885	-0.612153	-0.447369	-0.270719	0.418024	0.421359		1.99856	0.691155	0.622773	0.553789	0.744517	0.324519	-0.535814	-0.627278	-0.212292	-0.0273939	0.653265	0.656906
ENSG00000114529	C3orf52	protein_coding	10.5104	0.664732	0.520887	0.547563	0.734268	0.321976	-0.459739	-0.568808	-0.425339	-0.15791	0.459443	0.600779		9.67787	0.69077	0.572168	0.574745	0.805985	0.318943	-0.494938	-0.604111	-0.317968	-0.150412	0.614546	0.675783
ENSG00000133477	FAM83F	protein_coding	3.97505	0.604009	0.580325	0.556877	0.68604	0.4047	-0.467077	-0.648506	-0.348595	-0.157967	0.583205	0.580652		3.83397	0.690348	0.688439	0.602002	0.76109	0.3156	-0.560727	-0.673087	-0.266423	-0.0518165	0.628075	0.659957
ENSG00000173597	SULT1B1	protein_coding	10.1151	0.670416	0.360799	0.435129	0.832292	0.528667	-0.436832	-0.52506	-0.168272	-0.148951	0.640541	0.643581	GMC	9.34538	0.689834	0.485174	0.507771	0.869529	0.491926	-0.494283	-0.640994	-0.0957178	-0.0340886	0.710507	0.7117	GMC
ENSG00000117266	CDK18	protein_coding	30.3054	0.594313	0.739078	0.579652	0.361611	0.0822931	-0.477862	-0.574696	-0.501935	-0.287716	0.344289	0.326329		30.1284	0.689676	0.765285	0.63254	0.515289	0.101781	-0.527731	-0.61235	-0.393222	-0.135758	0.503373	0.497982
ENSG00000196167	COLCA1	non-coding	23.4123	0.615053	0.593084	0.573859	0.608568	0.294064	-0.511627	-0.48651	-0.34591	-0.245723	0.624348	0.585809		22.0267	0.689025	0.608395	0.601452	0.731413	0.281014	-0.496518	-0.583918	-0.376364	-0.196062	0.680326	0.666043
ENSG00000109182	CWH43	protein_coding	2.63989	0.683973	0.435991	0.385697	0.833866	0.425258	-0.51018	-0.605154	-0.335447	-0.240623	0.525023	0.589329	GMC	2.20379	0.688921	0.451429	0.453965	0.890411	0.438508	-0.551038	-0.628575	-0.192865	-0.164655	0.630767	0.654323	GMC
ENSG00000106258	CYP3A5	protein_coding	68.3967	0.652806	0.36868	0.411616	0.880243	0.410102	-0.536735	-0.555856	-0.352326	-0.202791	0.523473	0.659639	GMC	62.4779	0.68892	0.458918	0.49097	0.906145	0.372602	-0.483713	-0.588965	-0.234192	-0.144778	0.683486	0.704428	GMC
ENSG00000099769	IGFALS	protein_coding	11.6718	0.693675	0.732673	0.512823	0.529127	0.137296	-0.590203	-0.503627	-0.536156	-0.396428	0.361582	0.429733		11.7751	0.688529	0.734989	0.617685	0.584641	0.217493	-0.597459	-0.576568	-0.462111	-0.225134	0.505708	0.584808
ENSG00000188817	SNTN	protein_coding	0.0864442	0.568016	0.531914	0.549947	0.461697	0.153103	-0.451475	-0.408739	-0.367494	-0.255144	0.460122	0.484269		0.0724606	0.688175	0.632515	0.617665	0.638822	0.230268	-0.556795	-0.596022	-0.381764	-0.156775	0.585533	0.630885
ENSG00000129514	FOXA1	protein_coding	28.3801	0.637805	0.832391	0.635586	0.487957	0.227122	-0.447719	-0.574515	-0.465039	-0.251546	0.392682	0.441596	CC	25.8214	0.688046	0.78938	0.665478	0.673806	0.327931	-0.534575	-0.646978	-0.307851	-0.0421618	0.558086	0.588026
ENSG00000242593	RP5-921G16.1	non-coding	0.0714326	0.594655	0.643465	0.478491	0.328631	-0.0336946	-0.430116	-0.578559	-0.462939	-0.235254	0.352007	0.404043		0.0657536	0.687825	0.634481	0.547169	0.477588	0.105182	-0.482977	-0.554278	-0.367106	-0.222844	0.478093	0.514774
ENSG00000283199	ABC13-47488600E17.1	protein_coding	9.81188	0.716711	0.634646	0.557395	0.654928	0.360929	-0.540733	-0.635951	-0.414022	-0.242137	0.467057	0.462005		9.13424	0.687784	0.620972	0.584666	0.782087	0.359498	-0.520392	-0.638009	-0.208831	-0.0629826	0.64183	0.656589
ENSG00000250942	ENPP7P11	non-coding	3.63132	0.642617	0.469826	0.576136	0.649786	0.274317	-0.494818	-0.566391	-0.364477	-0.218108	0.600318	0.57701		3.13063	0.687591	0.499943	0.550215	0.759035	0.302842	-0.480258	-0.595944	-0.24915	-0.125697	0.695511	0.673152
ENSG00000184307	ZDHHC23	protein_coding	5.49975	0.638887	0.464594	0.59623	0.744861	0.485937	-0.407544	-0.525015	-0.256138	-0.126247	0.641706	0.5824		5.34991	0.687537	0.576288	0.593662	0.80903	0.476322	-0.475708	-0.607211	-0.171404	-0.069995	0.693348	0.666256
ENSG00000215845	TSTD1	protein_coding	49.2822	0.657973	0.630065	0.59039	0.609813	0.268643	-0.435276	-0.491686	-0.401138	-0.211088	0.510169	0.494047		48.6309	0.687469	0.704913	0.642792	0.690712	0.305034	-0.511227	-0.587898	-0.24686	-0.0986347	0.610138	0.591957
ENSG00000259793	RP11-400N9.1	non-coding	0.5308	0.680498	0.606781	0.580422	0.486326	0.19603	-0.61736	-0.587473	-0.475422	-0.365054	0.411388	0.404919		0.404506	0.687244	0.591953	0.597527	0.583584	0.146859	-0.542849	-0.622094	-0.370787	-0.190099	0.57103	0.568723
ENSG00000174607	UGT8	protein_coding	6.45536	0.677973	0.521177	0.569381	0.763393	0.510143	-0.440188	-0.508441	-0.282684	-0.169421	0.618206	0.601855		6.05943	0.686771	0.641443	0.606054	0.799107	0.440847	-0.52037	-0.598389	-0.262235	-0.0747207	0.630948	0.648087
ENSG00000267189	ATP5LP7	non-coding	0.612732	0.638402	0.474697	0.484561	0.543834	0.274911	-0.430002	-0.601932	-0.334841	-0.159375	0.460982	0.457482		0.533332	0.686443	0.475643	0.480018	0.625995	0.215148	-0.434287	-0.63568	-0.256159	-0.136237	0.558933	0.534822
ENSG00000116133	DHCR24	protein_coding	133.293	0.588606	0.493915	0.466277	0.667139	0.533682	-0.406245	-0.542909	-0.233725	-0.126705	0.518308	0.458478		131.552	0.686152	0.668914	0.570363	0.685695	0.379721	-0.537883	-0.61636	-0.189876	-0.0130464	0.542925	0.578062
ENSG00000166669	ATF7IP2	protein_coding	5.19609	0.661249	0.402137	0.578491	0.540489	0.286113	-0.399558	-0.486788	-0.218798	-0.085399	0.613549	0.61045		5.28593	0.686138	0.462632	0.532267	0.650824	0.255003	-0.428545	-0.570043	-0.300226	-0.17195	0.592246	0.629362
ENSG00000166069	TMCO5A	protein_coding	0.126613	0.71004	0.480355	0.381143	0.618535	0.308085	-0.528249	-0.668338	-0.445445	-0.213615	0.382609	0.421831		0.104343	0.685818	0.488924	0.452624	0.745798	0.372373	-0.51026	-0.62668	-0.183055	-0.119641	0.58124	0.607782
ENSG00000227640	SOX21-AS1	non-coding	2.98324	0.685605	0.416028	0.479352	0.859947	0.508478	-0.476048	-0.553105	-0.29732	-0.231257	0.642094	0.644222	GMC	2.53256	0.685794	0.505981	0.523214	0.913268	0.448979	-0.518201	-0.604966	-0.1892	-0.110539	0.714697	0.695048	GMC
ENSG00000211454	AKR7L	protein_coding	21.4163	0.608082	0.594818	0.601944	0.64	0.356512	-0.432443	-0.571429	-0.382548	-0.18539	0.519735	0.492145		20.8428	0.685546	0.616771	0.613989	0.754097	0.312589	-0.46813	-0.607212	-0.29103	-0.090911	0.67453	0.640059
ENSG00000066248	NGEF	protein_coding	5.16069	0.651664	0.417247	0.498751	0.826625	0.54266	-0.4954	-0.554207	-0.261605	-0.15431	0.6738	0.627259	GMC	4.48476	0.685191	0.456334	0.536921	0.897183	0.45242	-0.482654	-0.582537	-0.167894	-0.0701331	0.730647	0.693412	GMC
ENSG00000174500	GCSAM	protein_coding	2.99521	0.673478	0.482922	0.510052	0.760193	0.312417	-0.521703	-0.592994	-0.430515	-0.209758	0.482102	0.610174		2.62981	0.684769	0.514526	0.550916	0.818552	0.316428	-0.463662	-0.593312	-0.283605	-0.150276	0.651845	0.713901
ENSG00000182372	CLN8	protein_coding	6.67184	0.689478	0.580856	0.571131	0.596741	0.265906	-0.406061	-0.577038	-0.390401	-0.227415	0.467672	0.521029		6.20181	0.684466	0.578939	0.508524	0.678317	0.248989	-0.416637	-0.577058	-0.26374	-0.0599093	0.551718	0.611861
ENSG00000137825	ITPKA	protein_coding	14.6331	0.603396	0.407215	0.427723	0.90752	0.452534	-0.571049	-0.560925	-0.338602	-0.236976	0.58993	0.625881	GMC	13.5199	0.684361	0.528218	0.51683	0.911302	0.357933	-0.557586	-0.621294	-0.224335	-0.167276	0.713096	0.723858	GMC
ENSG00000229417	NPM1P25	non-coding	2.61541	0.670635	0.478846	0.553605	0.700203	0.455107	-0.496772	-0.570262	-0.255939	-0.13843	0.663187	0.624547		2.3588	0.683828	0.534491	0.595219	0.81754	0.366764	-0.496844	-0.627725	-0.199859	-0.0738728	0.745206	0.70724
ENSG00000125850	OVOL2	protein_coding	9.06732	0.602095	0.459534	0.554977	0.814742	0.568145	-0.431121	-0.498003	-0.221552	-0.122036	0.664476	0.605974	GMC	8.48992	0.683702	0.622081	0.588469	0.84165	0.41166	-0.549637	-0.627644	-0.208653	-0.0793186	0.688877	0.653084	GMC
ENSG00000171564	FGB	protein_coding	9.7669	0.682414	0.354936	0.400299	0.424441	0.0593969	-0.388947	-0.429298	-0.291154	-0.222549	0.330013	0.410167	PAC	4.57952	0.683494	0.483458	0.426435	0.481808	0.0821275	-0.496444	-0.615636	-0.440329	-0.279902	0.361221	0.487734	PAC
ENSG00000117595	IRF6	protein_coding	28.0658	0.638854	0.679523	0.580293	0.656906	0.274574	-0.482706	-0.645835	-0.449229	-0.215157	0.431596	0.523898		28.0963	0.68331	0.761149	0.641828	0.682044	0.244491	-0.569001	-0.637489	-0.353758	-0.0999351	0.523581	0.613506
ENSG00000275410	HNF1B	protein_coding	10.942	0.691312	0.646957	0.571859	0.645091	0.343819	-0.477299	-0.654184	-0.400476	-0.182542	0.551348	0.554321		9.86972	0.683181	0.639554	0.639806	0.766986	0.329421	-0.483394	-0.639718	-0.248404	-0.0290651	0.648726	0.643301
ENSG00000176040	TMPRSS7	protein_coding	0.222761	0.65732	0.562451	0.516329	0.618452	0.273696	-0.519181	-0.629978	-0.404234	-0.176881	0.46209	0.577782		0.196135	0.682862	0.587893	0.583532	0.720037	0.248059	-0.516387	-0.627713	-0.3204	-0.195403	0.57682	0.623975
ENSG00000077044	DGKD	protein_coding	85.9992	0.744461	0.514318	0.49456	0.721661	0.415607	-0.558702	-0.654057	-0.417575	-0.254715	0.530164	0.517428		82.4243	0.682855	0.470232	0.449527	0.802306	0.37233	-0.460798	-0.593761	-0.202321	-0.0888153	0.60581	0.607223
ENSG00000254670	CTC-497E21.3	non-coding	0.736982	0.601077	0.573408	0.632733	0.520029	0.234706	-0.395964	-0.432279	-0.372872	-0.232082	0.511901	0.50935		0.703353	0.682775	0.63717	0.635792	0.627159	0.269757	-0.474823	-0.588793	-0.38887	-0.140381	0.546982	0.54108
ENSG00000137976	DNASE2B	protein_coding	0.752743	0.6048	0.710836	0.522866	0.419672	0.127514	-0.49562	-0.592269	-0.461	-0.240751	0.396828	0.444736		0.720411	0.682719	0.726094	0.576689	0.495104	0.138315	-0.512806	-0.643474	-0.357026	-0.141876	0.498692	0.531256
ENSG00000261437	RP11-22C11.2	non-coding	1.66832	0.621868	0.550799	0.592103	0.650663	0.447113	-0.480809	-0.536499	-0.370389	-0.187731	0.605063	0.513329		1.50075	0.682548	0.66724	0.656979	0.735383	0.370534	-0.576015	-0.61716	-0.279523	-0.128286	0.660314	0.643474
ENSG00000105289	TJP3	protein_coding	29.5482	0.623906	0.429476	0.506698	0.873524	0.600619	-0.490419	-0.549991	-0.229315	-0.118232	0.669074	0.631123	GMC	27.5332	0.682285	0.558335	0.566597	0.895435	0.445542	-0.532299	-0.617396	-0.14397	-0.0647982	0.715831	0.702877	GMC
ENSG00000107159	CA9	protein_coding	493.117	0.706457	0.669755	0.549101	0.670673	0.319054	-0.534045	-0.600611	-0.468369	-0.315213	0.412941	0.457338		439.162	0.682206	0.748566	0.63009	0.708891	0.340214	-0.562986	-0.619162	-0.343046	-0.114598	0.546814	0.575498
ENSG00000118515	SGK1	protein_coding	61.3131	0.620724	0.481478	0.319395	0.437035	0.190624	-0.3731	-0.637349	-0.358996	-0.19261	0.240798	0.313654		58.7658	0.682191	0.563932	0.47038	0.644425	0.224145	-0.513643	-0.656775	-0.213263	-0.085263	0.447412	0.567167
ENSG00000123836	PFKFB2	protein_coding	13.2994	0.644202	0.669391	0.522319	0.58058	0.266675	-0.503237	-0.692613	-0.462312	-0.190457	0.379968	0.475215		12.6627	0.682043	0.643631	0.556971	0.72825	0.296712	-0.507352	-0.678659	-0.256112	-0.06842	0.57216	0.628754
ENSG00000156869	FRRS1	protein_coding	3.35512	0.653214	0.402833	0.450799	0.668086	0.442692	-0.281152	-0.421377	-0.173796	-0.115217	0.573998	0.52326		3.035	0.681847	0.440963	0.417157	0.690114	0.402971	-0.371997	-0.515381	-0.167558	-0.10718	0.531702	0.515547
ENSG00000183840	GPR39	protein_coding	3.26777	0.666292	0.627557	0.540225	0.69677	0.466067	-0.508377	-0.572152	-0.340336	-0.24772	0.588771	0.535113		2.98799	0.681234	0.661481	0.617613	0.755111	0.408526	-0.571084	-0.617079	-0.218896	-0.0781956	0.651307	0.645318
ENSG00000233377	MTND4P20	non-coding	12.5693	0.635307	0.336855	0.405359	0.892926	0.449723	-0.494061	-0.556636	-0.292218	-0.193994	0.579677	0.613008	GMC	13.0253	0.681095	0.451097	0.484284	0.923872	0.419247	-0.498732	-0.602281	-0.175131	-0.123326	0.715094	0.685377	GMC
ENSG00000205890	RP11-473M20.5	non-coding	3.82767	0.608391	0.516374	0.574982	0.71385	0.3898	-0.445079	-0.564737	-0.295282	-0.0677175	0.546442	0.582663		3.28019	0.680868	0.572818	0.596435	0.828818	0.38491	-0.493419	-0.607144	-0.205408	-0.0334076	0.671005	0.676877
ENSG00000155066	PROM2	protein_coding	30.3619	0.638005	0.520557	0.500562	0.799122	0.497448	-0.531593	-0.566593	-0.330938	-0.217943	0.623595	0.547011	GMC	27.9101	0.680496	0.607888	0.580957	0.863463	0.465273	-0.576938	-0.627077	-0.225416	-0.0857022	0.680533	0.663391	GMC
ENSG00000244187	TMEM141	protein_coding	89.481	0.723697	0.579297	0.483898	0.662427	0.387866	-0.512137	-0.54291	-0.38189	-0.25019	0.53242	0.474171		84.9161	0.680281	0.623381	0.573617	0.683655	0.354553	-0.539366	-0.571886	-0.227754	-0.0655266	0.598418	0.541177
ENSG00000253138	LINC00967	non-coding	0.212812	0.628597	0.424008	0.43925	0.598951	0.248719	-0.455176	-0.495145	-0.327154	-0.162494	0.490223	0.511998		0.19775	0.680089	0.509149	0.476277	0.612609	0.211015	-0.534318	-0.611581	-0.286342	-0.223047	0.553564	0.592042
ENSG00000224051	CPTP	protein_coding	34.2717	0.719923	0.460349	0.499941	0.665104	0.409747	-0.481012	-0.543013	-0.340128	-0.273474	0.573324	0.490607		34.1173	0.680075	0.504236	0.470243	0.692259	0.294255	-0.478288	-0.565293	-0.166959	-0.0926296	0.608688	0.549526
ENSG00000279693	RP11-71L14.3	non-coding	3.25339	0.622348	0.405772	0.492486	0.840125	0.52613	-0.438317	-0.555026	-0.240118	-0.172987	0.686449	0.621691	GMC	2.76113	0.679804	0.501303	0.52813	0.886679	0.472799	-0.516445	-0.606914	-0.156358	-0.0867359	0.726524	0.677927	GMC
ENSG00000185522	LMNTD2	protein_coding	9.28906	0.608945	0.493733	0.621117	0.626317	0.222609	-0.501663	-0.432366	-0.367354	-0.277585	0.570942	0.522008		8.76591	0.679455	0.613343	0.622991	0.720564	0.268182	-0.507852	-0.589178	-0.288728	-0.119485	0.641559	0.608615
ENSG00000167183	PRR15L	protein_coding	102.164	0.612277	0.661838	0.575664	0.600199	0.346219	-0.468025	-0.587384	-0.403128	-0.202486	0.520301	0.469417		99.7995	0.679282	0.768626	0.67134	0.673508	0.288328	-0.579932	-0.629879	-0.319899	-0.0849352	0.5732	0.575766
ENSG00000225117	ARSDP1	non-coding	0.00067447	0.0833003	0.126672	0.0229186	0.0652617	0.0344372	-0.0251241	-0.134724	-0.0443914	-0.0258848	0.0169884	0.0433064		0.210739	0.679263	0.682155	0.639985	0.61649	0.247729	-0.533491	-0.597608	-0.359804	-0.152132	0.601578	0.545398
ENSG00000170264	FAM161A	protein_coding	5.09296	0.601728	0.590399	0.442517	0.18421	-0.0898066	-0.306534	-0.483471	-0.402625	-0.307728	0.24175	0.272066		4.85822	0.678964	0.566007	0.481246	0.439462	0.0328593	-0.387477	-0.554908	-0.368618	-0.169709	0.43543	0.418518
ENSG00000267868	RP11-120K24.3	non-coding	1.18416	0.60239	0.548454	0.595329	0.570962	0.274769	-0.499466	-0.477778	-0.348292	-0.304024	0.590064	0.501547		1.08929	0.67877	0.619145	0.631219	0.639832	0.27881	-0.528819	-0.610234	-0.294617	-0.120831	0.627279	0.587631
ENSG00000196188	CTSE	protein_coding	293.167	0.670083	0.409114	0.467711	0.906158	0.546235	-0.483786	-0.547839	-0.26673	-0.200525	0.610083	0.668916	GMC	243.148	0.678672	0.506458	0.535268	0.936745	0.51737	-0.51586	-0.597278	-0.151859	-0.0721914	0.709967	0.718025	GMC
ENSG00000164142	FAM160A1	protein_coding	1.5136	0.598766	0.529552	0.575331	0.611413	0.293876	-0.354998	-0.471939	-0.349146	-0.156325	0.448779	0.563883		1.43051	0.67848	0.587288	0.547458	0.696142	0.272455	-0.445082	-0.603932	-0.306081	-0.0839902	0.550397	0.61338
ENSG00000279368	RP1-80N2.4	non-coding	0.429268	0.534466	0.480883	0.565484	0.540787	0.314913	-0.414583	-0.440875	-0.216896	-0.114823	0.622388	0.537878		0.405019	0.678454	0.568342	0.58546	0.644938	0.36664	-0.484286	-0.553284	-0.251206	-0.100587	0.634626	0.588095
ENSG00000228705	LINC00659	non-coding	1.18515	0.656241	0.550384	0.440938	0.566747	0.229737	-0.528504	-0.543087	-0.485056	-0.26233	0.39464	0.414973		1.13984	0.678348	0.6349	0.588763	0.659519	0.255139	-0.494806	-0.593591	-0.351425	-0.188233	0.538769	0.562388
ENSG00000125848	FLRT3	protein_coding	6.95668	0.675989	0.4271	0.531842	0.590316	0.393554	-0.358035	-0.53973	-0.218353	-0.0588445	0.557985	0.525182		7.42597	0.67806	0.55651	0.596061	0.709054	0.307714	-0.461152	-0.627269	-0.189987	-0.0286707	0.595333	0.586767
ENSG00000225554	RP11-527D7.1	non-coding	0.896566	0.654412	0.555773	0.569727	0.471989	0.17948	-0.500701	-0.432629	-0.455191	-0.327174	0.460338	0.4353		0.791367	0.677951	0.605101	0.654346	0.553638	0.180538	-0.50166	-0.544748	-0.405992	-0.203115	0.583797	0.585394
ENSG00000261795	RP11-90P13.1	non-coding	0.649401	0.63665	0.464948	0.36161	0.494871	0.322494	-0.395062	-0.561546	-0.306452	-0.224897	0.4556	0.366316		0.513543	0.677735	0.541317	0.491785	0.687855	0.389736	-0.464912	-0.603875	-0.204757	-0.10335	0.610526	0.577904
ENSG00000255648	RP11-361I14.2	non-coding	0.86143	0.602447	0.580709	0.591826	0.493445	0.182591	-0.432649	-0.539769	-0.353088	-0.253533	0.528031	0.543106		0.71178	0.677675	0.592569	0.625794	0.6857	0.284778	-0.498867	-0.616143	-0.252579	-0.0905824	0.61475	0.615756
ENSG00000184709	LRRC26	protein_coding	5.66994	0.609609	0.716631	0.566887	0.374328	-0.0721912	-0.586711	-0.474347	-0.592499	-0.401613	0.299755	0.415625		5.2049	0.677517	0.777286	0.621548	0.481536	0.0685246	-0.603992	-0.59897	-0.461001	-0.213976	0.444904	0.544676
ENSG00000138109	CYP2C9	protein_coding	14.188	0.644595	0.332227	0.417054	0.899709	0.446195	-0.514257	-0.558118	-0.283303	-0.188711	0.606926	0.645506	GMC	14.3954	0.677497	0.464059	0.509064	0.92141	0.417318	-0.500574	-0.584016	-0.180765	-0.117948	0.736889	0.700163	GMC
ENSG00000108375	RNF43	protein_coding	4.082	0.555573	0.673172	0.589773	0.529336	0.273663	-0.5284	-0.470488	-0.415477	-0.193117	0.54638	0.51711		3.86962	0.677383	0.746411	0.69611	0.650347	0.283751	-0.54752	-0.575093	-0.360177	-0.0789483	0.620757	0.592022
ENSG00000125637	PSD4	protein_coding	14.281	0.56557	0.551732	0.561353	0.70925	0.504619	-0.481956	-0.517282	-0.285824	-0.103826	0.648464	0.600672		13.229	0.677356	0.625723	0.633738	0.799645	0.385024	-0.513763	-0.606762	-0.190519	-0.0081089	0.728168	0.686106
ENSG00000145703	IQGAP2	protein_coding	19.4796	0.64052	0.450345	0.546573	0.777047	0.568103	-0.372054	-0.487674	-0.193777	-0.103479	0.637399	0.610459		18.5432	0.677149	0.556965	0.546521	0.819144	0.505474	-0.465493	-0.603099	-0.169182	-0.0191899	0.64425	0.637453
ENSG00000166123	GPT2	protein_coding	84.9618	0.637809	0.819261	0.648849	0.357569	0.00329069	-0.500825	-0.577873	-0.524532	-0.30546	0.341661	0.432179	CC	83.9062	0.677127	0.829991	0.680925	0.517335	0.11331	-0.586444	-0.60155	-0.445668	-0.144272	0.484649	0.596688
ENSG00000167759	KLK13	protein_coding	1.58046	0.603535	0.578332	0.543867	0.516478	0.274746	-0.385587	-0.452498	-0.388986	-0.235456	0.449276	0.507476		1.57407	0.676292	0.516901	0.568785	0.60291	0.233322	-0.485045	-0.590053	-0.302427	-0.141634	0.512377	0.506384
ENSG00000178741	COX5A	protein_coding	128.151	0.726659	0.449836	0.411194	0.723159	0.455415	-0.434024	-0.543501	-0.275361	-0.193345	0.465526	0.501593		125.45	0.676095	0.547274	0.447485	0.706742	0.390227	-0.541491	-0.630736	-0.154696	-0.0934222	0.507464	0.542803
ENSG00000177414	UBE2U	protein_coding	0.504743	0.608205	0.523317	0.484746	0.441272	0.0647846	-0.425337	-0.542748	-0.351944	-0.230958	0.395298	0.410372		0.586329	0.676082	0.570165	0.535499	0.505356	0.15425	-0.459795	-0.558381	-0.330799	-0.180232	0.477839	0.514988
ENSG00000135773	CAPN9	protein_coding	27.7626	0.629387	0.397366	0.458996	0.893574	0.572556	-0.471908	-0.54338	-0.231157	-0.174015	0.628568	0.626965	GMC	23.7193	0.675996	0.504088	0.523067	0.933031	0.508165	-0.541311	-0.605045	-0.144103	-0.089037	0.730613	0.706434	GMC
ENSG00000127324	TSPAN8	protein_coding	170.322	0.685529	0.437336	0.48707	0.864865	0.506048	-0.444395	-0.52106	-0.287537	-0.206672	0.596419	0.629607	GMC	154.031	0.675903	0.553189	0.553537	0.915798	0.50498	-0.528994	-0.598917	-0.197497	-0.0907617	0.673511	0.675924	GMC
ENSG00000169752	NRG4	protein_coding	2.53196	0.668628	0.472703	0.490341	0.813951	0.534169	-0.421887	-0.546948	-0.269882	-0.156254	0.602443	0.608768		2.30092	0.675855	0.530074	0.527501	0.886982	0.496009	-0.505505	-0.59926	-0.204093	-0.0867941	0.67882	0.648362	GMC
ENSG00000151276	MAGI1	protein_coding	13.3249	0.677776	0.586105	0.6662	0.597983	0.314483	-0.343052	-0.531728	-0.339741	-0.178094	0.495961	0.47945		13.1863	0.675835	0.635516	0.625782	0.715996	0.282198	-0.414291	-0.557368	-0.311952	-0.102438	0.595891	0.570795
ENSG00000144045	DQX1	protein_coding	4.67448	0.640395	0.416437	0.539629	0.833232	0.469139	-0.475626	-0.572824	-0.290093	-0.170657	0.621308	0.580003	GMC	3.87985	0.675791	0.487956	0.535818	0.885721	0.431797	-0.486921	-0.581858	-0.163857	-0.091835	0.732172	0.667932	GMC
ENSG00000169435	RASSF6	protein_coding	13.3176	0.635783	0.523146	0.520307	0.832154	0.476842	-0.46336	-0.598725	-0.328956	-0.126502	0.552868	0.627297	GMC	13.0868	0.675644	0.580442	0.588532	0.871305	0.386203	-0.498342	-0.627457	-0.206065	-0.078142	0.662682	0.704937	GMC
ENSG00000187510	PLEKHG7	protein_coding	0.465573	0.61705	0.354754	0.503272	0.641449	0.348771	-0.395936	-0.460387	-0.170231	-0.0965809	0.649833	0.676029		0.425262	0.675633	0.528717	0.599512	0.722214	0.344269	-0.456367	-0.555779	-0.155207	-0.0182749	0.722298	0.700884
ENSG00000131781	FMO5	protein_coding	78.4625	0.640853	0.737294	0.578596	0.430232	0.147235	-0.431623	-0.677524	-0.429719	-0.228591	0.415228	0.455695		57.641	0.675453	0.708533	0.610561	0.610166	0.196731	-0.497609	-0.650615	-0.289975	-0.0467295	0.534633	0.573211
ENSG00000261068	RP11-7K24.3	non-coding	5.43965	0.658076	0.47703	0.510593	0.731241	0.418094	-0.471589	-0.566294	-0.363267	-0.273975	0.502638	0.539612		4.95445	0.675386	0.540078	0.549921	0.834038	0.411925	-0.482634	-0.581928	-0.255795	-0.101547	0.630831	0.675252	GMC
ENSG00000275897	RP11-94C24.13	non-coding	0.61727	0.674703	0.572961	0.515328	0.64247	0.29808	-0.48082	-0.659201	-0.396197	-0.24956	0.516229	0.476847		0.531639	0.675193	0.573379	0.52735	0.720006	0.243032	-0.518269	-0.641794	-0.266698	-0.121068	0.601499	0.603549
ENSG00000052344	PRSS8	protein_coding	161.789	0.656689	0.545039	0.503265	0.783956	0.434899	-0.55215	-0.601283	-0.380285	-0.202365	0.509004	0.541586		159.009	0.675162	0.655111	0.595497	0.786092	0.30529	-0.578088	-0.605398	-0.295665	-0.148572	0.575309	0.647403
ENSG00000177685	CRACR2B	protein_coding	78.8637	0.600682	0.476276	0.573411	0.70397	0.338832	-0.514845	-0.462462	-0.380312	-0.254981	0.620935	0.551318		70.4482	0.675047	0.588624	0.613137	0.810692	0.355183	-0.51576	-0.556508	-0.262731	-0.108581	0.698835	0.660452
ENSG00000148826	NKX6-2	protein_coding	5.586	0.622975	0.279194	0.314807	0.766565	0.283398	-0.502413	-0.54757	-0.306839	-0.227417	0.391778	0.548112		3.86741	0.674738	0.376507	0.413259	0.796555	0.264519	-0.478258	-0.57053	-0.176693	-0.181783	0.569242	0.609397
ENSG00000118094	TREH	protein_coding	1.69953	0.652277	0.449796	0.455035	0.713226	0.383222	-0.482677	-0.578544	-0.420025	-0.286429	0.422015	0.448587		1.50484	0.674651	0.520903	0.549754	0.735284	0.324894	-0.490015	-0.589541	-0.23585	-0.103385	0.641848	0.642905
ENSG00000138115	CYP2C8	protein_coding	13.1515	0.607647	0.677439	0.513666	0.36461	0.0517594	-0.498101	-0.513551	-0.499238	-0.229833	0.300437	0.396776		13.2038	0.674606	0.700361	0.582555	0.519115	0.197933	-0.551684	-0.582726	-0.402092	-0.155657	0.508245	0.570167
ENSG00000150556	LYPD6B	protein_coding	16.9237	0.65983	0.455467	0.413041	0.891377	0.522778	-0.562113	-0.581823	-0.353173	-0.237783	0.581875	0.601363	GMC	15.1638	0.674445	0.532945	0.535137	0.928724	0.477658	-0.549099	-0.606985	-0.191931	-0.119668	0.701448	0.694911	GMC
ENSG00000279516	FAM230C	non-coding	0.266571	0.650171	0.444417	0.321518	0.422057	0.00616967	-0.571549	-0.496512	-0.480563	-0.258692	0.294039	0.445794	PAC	0.226142	0.674191	0.503558	0.419943	0.461501	0.127768	-0.496796	-0.534796	-0.311805	-0.203166	0.420206	0.56338
ENSG00000260412	RP11-438B23.2	non-coding	0.193832	0.62602	0.664808	0.527996	0.290366	-0.0725998	-0.484781	-0.464097	-0.439313	-0.314613	0.311968	0.367191		0.223866	0.674165	0.675923	0.570928	0.531708	0.160954	-0.50472	-0.589106	-0.350358	-0.118202	0.459738	0.54213
ENSG00000226101	LINC02097	non-coding	0.151869	0.541203	0.520497	0.545697	0.414957	0.131223	-0.381081	-0.449554	-0.338857	-0.207764	0.487481	0.386692		0.124301	0.673971	0.56087	0.569468	0.587591	0.187496	-0.404241	-0.548638	-0.308141	-0.112137	0.551406	0.49767
ENSG00000261804	RP11-44F14.2	non-coding	0.629363	0.628167	0.707868	0.55359	0.448736	0.11127	-0.461887	-0.467423	-0.493307	-0.210005	0.35634	0.403891		0.598319	0.673379	0.700637	0.628006	0.549967	0.243767	-0.524195	-0.599034	-0.404958	-0.135406	0.513766	0.568072
ENSG00000104267	CA2	protein_coding	415.25	0.674875	0.419478	0.414828	0.879394	0.551859	-0.507721	-0.586427	-0.272096	-0.193245	0.572862	0.626664	GMC	364.121	0.67326	0.503527	0.50184	0.923189	0.52517	-0.562619	-0.626003	-0.157367	-0.078907	0.676486	0.694267	GMC
ENSG00000159618	ADGRG5	protein_coding	1.59045	0.564516	0.439969	0.575506	0.703393	0.487847	-0.410419	-0.425081	-0.132896	-0.109466	0.769182	0.764114		1.32245	0.673157	0.551214	0.610536	0.757301	0.433781	-0.528928	-0.547525	-0.196114	-0.102535	0.770838	0.763489
ENSG00000227218	RP11-203J24.8	non-coding	8.32919	0.683872	0.483529	0.373568	0.695306	0.338895	-0.487479	-0.645792	-0.321442	-0.176839	0.455208	0.548074		7.19104	0.673087	0.427134	0.446385	0.827272	0.360331	-0.474962	-0.645991	-0.187082	-0.149124	0.602972	0.672254	GMC
ENSG00000166387	PPFIBP2	protein_coding	19.5144	0.576056	0.633458	0.513872	0.617887	0.304291	-0.554425	-0.450068	-0.400066	-0.1929	0.569343	0.562941		19.5144	0.673017	0.716506	0.645787	0.689323	0.318551	-0.574032	-0.562532	-0.353634	-0.148117	0.597956	0.61846
ENSG00000226770	AC000124.1	non-coding	0.318462	0.563507	0.732016	0.547451	0.358868	-0.0688734	-0.506348	-0.479024	-0.580795	-0.391578	0.327327	0.420821	CC	0.220406	0.672665	0.670715	0.555152	0.463413	0.109936	-0.549472	-0.564319	-0.420341	-0.175233	0.464234	0.55202
ENSG00000203711	C6orf99	non-coding	0.999357	0.639605	0.578952	0.547502	0.577257	0.217925	-0.504771	-0.430533	-0.406537	-0.29257	0.479401	0.534131		0.926076	0.672493	0.645054	0.612743	0.596127	0.267615	-0.552044	-0.560766	-0.375868	-0.190214	0.514387	0.577728
ENSG00000204128	C2orf72	protein_coding	11.0994	0.546736	0.57821	0.63837	0.539315	0.287766	-0.453118	-0.442523	-0.326492	-0.171167	0.603472	0.524394		9.56155	0.672445	0.64754	0.659968	0.708291	0.294147	-0.534225	-0.560462	-0.302506	-0.10052	0.674349	0.641733
ENSG00000167608	TMC4	protein_coding	50.5113	0.638723	0.556683	0.58127	0.789066	0.403415	-0.498087	-0.544969	-0.31151	-0.162807	0.569397	0.561208	GMC	46.8571	0.672432	0.625481	0.631519	0.83372	0.366446	-0.519436	-0.597058	-0.263176	-0.07059	0.693172	0.669612
ENSG00000148655	C10orf11	protein_coding	1.72864	0.697588	0.667236	0.575563	0.449873	0.0219485	-0.499346	-0.405082	-0.474639	-0.364833	0.366795	0.463354		1.7249	0.672375	0.744815	0.676699	0.538703	0.175914	-0.485938	-0.516232	-0.411921	-0.135029	0.502508	0.568533
ENSG00000278948	RP5-1039K5.12	non-coding	19.1089	0.681804	0.360464	0.274735	0.255309	0.0515989	-0.381867	-0.508483	-0.295193	-0.337753	0.272832	0.228878	PAC	18.3813	0.671901	0.323779	0.208851	0.373948	0.0659801	-0.394101	-0.530112	-0.231686	-0.163223	0.286861	0.283738	PAC
ENSG00000224511	LINC00365	non-coding	3.2823	0.60391	0.493898	0.487784	0.771763	0.358277	-0.487012	-0.520294	-0.313891	-0.11135	0.602821	0.62029	GMC	3.28766	0.671813	0.610707	0.578387	0.81524	0.293881	-0.583111	-0.62827	-0.260824	-0.119908	0.642769	0.665674
ENSG00000250742	RP11-834C11.4	non-coding	62.3418	0.646929	0.67763	0.580279	0.544017	0.270308	-0.410708	-0.496398	-0.402939	-0.286977	0.450188	0.408664		62.7335	0.671692	0.737406	0.610679	0.596882	0.156047	-0.511371	-0.622089	-0.361755	-0.154056	0.543331	0.519589
ENSG00000165181	C9orf84	protein_coding	0.355784	0.53023	0.455453	0.370584	0.358924	0.0143576	-0.481692	-0.438856	-0.420423	-0.176225	0.336783	0.456126		0.342151	0.671499	0.545667	0.488501	0.531004	0.100407	-0.463154	-0.567666	-0.415752	-0.204603	0.46988	0.523305
ENSG00000141738	GRB7	protein_coding	16.9931	0.532429	0.608282	0.607278	0.580196	0.172962	-0.455337	-0.427074	-0.491415	-0.222218	0.353238	0.441697		17.0001	0.670779	0.688577	0.63668	0.665935	0.216018	-0.517054	-0.563274	-0.384882	-0.158804	0.519893	0.554543
ENSG00000131242	RAB11FIP4	protein_coding	9.26222	0.632463	0.610275	0.54079	0.707989	0.470341	-0.507437	-0.635116	-0.365804	-0.167747	0.554412	0.540167		8.83634	0.670527	0.675628	0.630084	0.777593	0.364208	-0.532905	-0.637909	-0.244512	-0.0214842	0.651468	0.666321
ENSG00000197892	KIF13B	protein_coding	20.7918	0.648122	0.386495	0.466288	0.757601	0.524478	-0.405162	-0.544948	-0.226971	-0.131191	0.565705	0.558957		20.9501	0.670444	0.49015	0.480342	0.718955	0.284486	-0.44111	-0.588424	-0.162173	-0.0755826	0.548908	0.558511
ENSG00000105810	CDK6	protein_coding	8.09318	0.596058	0.547447	0.62899	0.529583	0.339779	-0.299532	-0.389742	-0.252153	-0.11029	0.624439	0.548437		7.73879	0.669977	0.591036	0.586888	0.619793	0.336506	-0.365583	-0.519768	-0.25034	-0.0423308	0.604145	0.555088
ENSG00000126432	PRDX5	protein_coding	350.824	0.73072	0.408412	0.402237	0.76116	0.44493	-0.485898	-0.512154	-0.282345	-0.252053	0.475481	0.523347		338.254	0.669806	0.552187	0.453089	0.712647	0.340678	-0.508726	-0.549075	-0.181995	-0.138475	0.522337	0.546165
ENSG00000278259	MYO19	protein_coding	14.2021	0.644858	0.352578	0.486772	0.681843	0.47518	-0.352544	-0.453826	-0.22622	-0.116007	0.504749	0.475046		13.996	0.669515	0.436413	0.492819	0.766785	0.456691	-0.391488	-0.532875	-0.170702	-0.0836666	0.591449	0.559211
ENSG00000211632	IGKV3D-11	IG_gene	3.27742	0.57541	0.364372	0.39696	0.669341	0.360406	-0.43182	-0.428828	-0.120291	-0.0694761	0.692151	0.932119	PC	3.06749	0.669397	0.585369	0.501258	0.65798	0.259964	-0.560716	-0.579914	-0.208345	-0.119999	0.696895	0.93023	PC
ENSG00000157315	TMED6	protein_coding	65.5707	0.658181	0.820672	0.552061	0.38137	0.0425797	-0.531242	-0.535757	-0.556891	-0.283325	0.327547	0.442425	CC	61.9387	0.669279	0.81932	0.625062	0.482763	0.14997	-0.586302	-0.61226	-0.464645	-0.158057	0.47155	0.59297	CC
ENSG00000261583	CTD-2385L22.1	non-coding	1.4839	0.651216	0.39453	0.480559	0.737421	0.46282	-0.489283	-0.539822	-0.275907	-0.214821	0.555645	0.529072		1.29858	0.669221	0.437942	0.48345	0.827958	0.386086	-0.51605	-0.59021	-0.213833	-0.134972	0.680811	0.631784
ENSG00000169507	SLC38A11	protein_coding	8.14535	0.537816	0.596709	0.670538	0.449179	0.231605	-0.375094	-0.415573	-0.288107	-0.256336	0.559937	0.471472		6.77659	0.669144	0.623674	0.652749	0.575299	0.17739	-0.492028	-0.566177	-0.331167	-0.1575	0.581917	0.563796
ENSG00000107242	PIP5K1B	protein_coding	8.06637	0.669493	0.494392	0.460211	0.81093	0.514249	-0.441691	-0.541613	-0.299777	-0.128563	0.626113	0.660349		7.56352	0.669078	0.602205	0.578724	0.837222	0.405464	-0.528585	-0.631304	-0.231719	-0.0811225	0.662026	0.697509
ENSG00000241755	IGKV1-9	IG_gene	48.1498	0.562732	0.416395	0.450241	0.663767	0.360713	-0.427119	-0.45266	-0.136667	-0.0479962	0.726256	0.926843	PC	42.3788	0.669069	0.5614	0.527074	0.702239	0.288726	-0.562162	-0.592985	-0.1876	-0.126808	0.704023	0.91757	PC
ENSG00000154639	CXADR	protein_coding	12.5926	0.638266	0.561504	0.583312	0.752628	0.49145	-0.421865	-0.539097	-0.289877	-0.144231	0.59961	0.594558		11.5575	0.668874	0.66874	0.644521	0.805763	0.420741	-0.526748	-0.602022	-0.258745	-0.0922787	0.623021	0.62576
ENSG00000278035	RP11-234K24.6	non-coding	2.08709	0.744804	0.449741	0.468165	0.654679	0.332463	-0.545413	-0.65442	-0.344817	-0.241768	0.589112	0.556481		2.00424	0.668809	0.455217	0.445883	0.693539	0.305638	-0.448436	-0.60765	-0.189029	-0.0966859	0.620948	0.584154
ENSG00000006788	MYH13	protein_coding	2.33829	0.644485	0.571041	0.619432	0.496652	0.202213	-0.405274	-0.593583	-0.364564	-0.198109	0.500117	0.507503		1.98467	0.668545	0.579862	0.627457	0.624958	0.150357	-0.403442	-0.589671	-0.283662	-0.0770989	0.589449	0.597685
ENSG00000112394	SLC16A10	protein_coding	3.15225	0.607545	0.88208	0.583105	0.333959	0.0228799	-0.477579	-0.573082	-0.544832	-0.287763	0.290289	0.389485	CC	3.21856	0.668519	0.855177	0.630594	0.464442	0.158671	-0.543523	-0.64154	-0.396629	-0.123379	0.452892	0.53099	CC
ENSG00000196353	CPNE4	protein_coding	0.612941	0.48446	0.509652	0.567328	0.433385	0.132623	-0.320609	-0.338271	-0.288049	-0.136112	0.511302	0.444224		0.553696	0.668444	0.672391	0.634897	0.601454	0.253952	-0.465018	-0.567903	-0.328041	-0.0695325	0.536994	0.53172
ENSG00000175707	KDF1	protein_coding	13.1368	0.627789	0.566066	0.549005	0.773757	0.524978	-0.494173	-0.554041	-0.323843	-0.182707	0.620905	0.552595		12.6553	0.668406	0.674702	0.625546	0.812025	0.435616	-0.565135	-0.613502	-0.229165	-0.0523484	0.648584	0.631355
ENSG00000133454	MYO18B	protein_coding	1.01911	0.626814	0.535352	0.411573	0.460619	0.123719	-0.419033	-0.559544	-0.343779	-0.308895	0.319282	0.356568		1.02506	0.66811	0.51736	0.444845	0.4845	0.139763	-0.458924	-0.568389	-0.319038	-0.201241	0.395904	0.51913
ENSG00000134709	HOOK1	protein_coding	9.2104	0.616042	0.783118	0.650666	0.512741	0.237263	-0.41724	-0.56352	-0.438948	-0.17115	0.430807	0.475722		8.5915	0.667834	0.80375	0.673986	0.651628	0.301543	-0.537857	-0.622454	-0.351828	-0.0663158	0.546571	0.606855
ENSG00000204396	VWA7	protein_coding	4.62753	0.660366	0.431795	0.50925	0.857286	0.389194	-0.493007	-0.527823	-0.350957	-0.23145	0.576604	0.631139	GMC	4.2233	0.667708	0.483202	0.559907	0.903001	0.373024	-0.483736	-0.551814	-0.229677	-0.150167	0.719448	0.688262	GMC
ENSG00000125798	FOXA2	protein_coding	28.4485	0.653766	0.520283	0.541728	0.780122	0.497485	-0.518336	-0.570678	-0.314695	-0.174569	0.669978	0.624862		25.3781	0.667588	0.584078	0.628124	0.865148	0.464807	-0.507698	-0.608883	-0.175906	-0.0294396	0.727359	0.701618
ENSG00000227885	RP11-79N23.1	non-coding	0.783891	0.569863	0.428284	0.596857	0.45012	0.263025	-0.325888	-0.383629	-0.262419	-0.237321	0.540343	0.441237		0.69675	0.667565	0.522595	0.514267	0.579562	0.294045	-0.415217	-0.509319	-0.238387	-0.110972	0.613182	0.553168
ENSG00000164542	KIAA0895	protein_coding	8.43139	0.586542	0.808979	0.593875	0.281118	-0.0619879	-0.446282	-0.50614	-0.558046	-0.312636	0.187996	0.314023	CC	7.83675	0.667056	0.791677	0.601161	0.416498	0.0703664	-0.511012	-0.577291	-0.4305	-0.151679	0.364626	0.479585
ENSG00000261235	RP11-510J16.5	non-coding	0.722008	0.607136	0.659836	0.55827	0.569875	0.316313	-0.463337	-0.522125	-0.364887	-0.242815	0.507051	0.505976		0.642234	0.666973	0.644998	0.596394	0.651752	0.302786	-0.494387	-0.611245	-0.29407	-0.130891	0.5988	0.614075
ENSG00000096696	DSP	protein_coding	35.6676	0.644738	0.575088	0.549118	0.740333	0.406276	-0.431967	-0.588409	-0.398334	-0.217098	0.46662	0.605238		33.6444	0.666954	0.629135	0.593612	0.782367	0.350069	-0.489183	-0.617696	-0.279324	-0.10901	0.572219	0.622619
ENSG00000111110	PPM1H	protein_coding	5.89973	0.573448	0.708299	0.616911	0.527208	0.331941	-0.413144	-0.503512	-0.320964	-0.164059	0.518192	0.503386		5.62219	0.666911	0.751562	0.680608	0.637352	0.300525	-0.521428	-0.60519	-0.282823	-0.0220203	0.601009	0.594974
ENSG00000261211	RP1-80N2.3	non-coding	0.637297	0.518431	0.477027	0.5772	0.544153	0.28572	-0.491178	-0.432961	-0.278702	-0.190014	0.600041	0.534102		0.598889	0.666822	0.595138	0.639841	0.637621	0.335172	-0.518161	-0.545448	-0.303684	-0.10082	0.644475	0.569321
ENSG00000010310	GIPR	protein_coding	10.8809	0.595599	0.371108	0.494353	0.904936	0.470803	-0.500709	-0.476887	-0.298805	-0.202258	0.619691	0.658472	GMC	9.8895	0.665974	0.48522	0.562502	0.911723	0.362716	-0.515636	-0.566264	-0.25534	-0.152017	0.718017	0.724346	GMC
ENSG00000225698	IGHV3-72	IG_gene	23.005	0.564377	0.412297	0.463626	0.673479	0.39275	-0.410796	-0.446638	-0.130856	-0.0672195	0.647166	0.882719	PC	15.282	0.66577	0.575944	0.525813	0.671541	0.293742	-0.56316	-0.598044	-0.19169	-0.103937	0.639458	0.886362	PC
ENSG00000124939	SCGB2A1	protein_coding	9.25669	0.607579	0.358117	0.417013	0.874602	0.442995	-0.497594	-0.546335	-0.254156	-0.120946	0.571574	0.679884	GMC	7.59412	0.665699	0.504908	0.519074	0.915124	0.396477	-0.557465	-0.621729	-0.173699	-0.130395	0.730134	0.733286	GMC
ENSG00000165841	CYP2C19	protein_coding	4.50245	0.599241	0.323492	0.377787	0.899343	0.487904	-0.465792	-0.529176	-0.268458	-0.168538	0.562142	0.628501	GMC	4.3668	0.665559	0.443494	0.471435	0.932649	0.439024	-0.487653	-0.595942	-0.177452	-0.137362	0.71066	0.686115	GMC
ENSG00000135525	MAP7	protein_coding	8.91029	0.633216	0.657883	0.585115	0.705501	0.428632	-0.409379	-0.577493	-0.348174	-0.153255	0.503585	0.557157		8.3811	0.665464	0.703601	0.639918	0.767533	0.388313	-0.533967	-0.62807	-0.254832	-0.0817072	0.590061	0.622303
ENSG00000182333	LIPF	protein_coding	39727.9	0.594426	0.935497	0.516711	0.337057	-0.025314	-0.549891	-0.569056	-0.548162	-0.313485	0.304836	0.429147	CC	36653.9	0.665178	0.929896	0.641086	0.454207	0.121075	-0.616154	-0.611797	-0.484239	-0.18218	0.454259	0.589806	CC
ENSG00000187266	EPOR	protein_coding	18.433	0.555755	0.480936	0.650751	0.537921	0.139158	-0.427473	-0.410644	-0.330134	-0.185319	0.614241	0.580339		16.5739	0.665162	0.562572	0.650302	0.698894	0.221436	-0.400132	-0.499509	-0.292468	-0.099771	0.666436	0.594449
ENSG00000261104	RP11-734K21.5	non-coding	1.15652	0.549616	0.651825	0.575215	0.577348	0.360849	-0.459455	-0.543448	-0.407266	-0.282956	0.506893	0.491359		0.876718	0.665137	0.69064	0.617548	0.704725	0.408071	-0.553596	-0.602228	-0.268483	-0.0800726	0.62247	0.613132
ENSG00000231769	RP1-8B1.4	non-coding	0.973688	0.698526	0.398354	0.329613	0.42345	0.0759325	-0.403949	-0.429492	-0.301572	-0.316957	0.304721	0.399727	PAC	0.858112	0.664626	0.388471	0.383643	0.485835	0.162994	-0.429455	-0.546823	-0.267298	-0.243907	0.367337	0.461726	PAC
ENSG00000232226	ARSFP1	non-coding	0	#DIV/0!	#DIV/0!	#DIV/0!	#DIV/0!	#DIV/0!	#DIV/0!	#DIV/0!	#DIV/0!	#DIV/0!	#DIV/0!	#DIV/0!		2.05023	0.664402	0.814662	0.606387	0.415106	0.0183597	-0.572561	-0.578031	-0.530493	-0.238937	0.401815	0.529096	CC
ENSG00000234602	MCIDAS	protein_coding	2.00604	0.594509	0.62974	0.598615	0.570582	0.401034	-0.435797	-0.524438	-0.374936	-0.214666	0.532974	0.450579		1.56109	0.664167	0.642152	0.616001	0.75777	0.413353	-0.51454	-0.638456	-0.254214	-0.0759777	0.665548	0.618718
ENSG00000063245	EPN1	protein_coding	37.9476	0.66447	0.628263	0.556348	0.591621	0.324835	-0.491668	-0.638657	-0.405472	-0.268064	0.493407	0.444322		37.4147	0.664115	0.675279	0.603515	0.671995	0.208513	-0.506094	-0.608479	-0.248529	-0.0742975	0.569435	0.553308
ENSG00000271945	RP11-354K4.2	non-coding	0.630791	0.52488	0.681714	0.443733	0.283167	-0.0712199	-0.499971	-0.542537	-0.588409	-0.310736	0.286189	0.367769	CC	0.703722	0.664109	0.745551	0.561931	0.38152	0.0112874	-0.506349	-0.567327	-0.486663	-0.202777	0.379722	0.4597
ENSG00000180712	RP11-290F5.2	non-coding	0.66729	0.615089	0.393199	0.528185	0.729744	0.478435	-0.42356	-0.468771	-0.20868	-0.14245	0.659106	0.624678		0.609151	0.664059	0.504033	0.530338	0.777393	0.424352	-0.496175	-0.581259	-0.154805	-0.0739462	0.699453	0.709429
ENSG00000121380	BCL2L14	protein_coding	3.47476	0.573773	0.424038	0.484571	0.789249	0.530813	-0.429895	-0.488531	-0.186548	-0.0745053	0.684871	0.659796		3.01724	0.663975	0.551332	0.56415	0.855382	0.521583	-0.518814	-0.587335	-0.165207	-0.0435419	0.713061	0.66739
ENSG00000185974	GRK1	protein_coding	0.111194	0.747017	0.514145	0.315476	0.426795	0.0272896	-0.580846	-0.576868	-0.491725	-0.38466	0.299319	0.374965	PAC	0.0998288	0.663925	0.434325	0.380152	0.480727	0.189014	-0.431984	-0.499859	-0.32308	-0.182654	0.433314	0.487629	PAC
ENSG00000136943	CTSV	protein_coding	1.13085	0.514587	0.681023	0.546665	0.581017	0.403455	-0.392992	-0.556154	-0.3971	-0.191319	0.457976	0.465724		1.26403	0.663792	0.702335	0.590907	0.635618	0.337493	-0.519176	-0.641533	-0.301118	-0.11102	0.499965	0.540045
ENSG00000109956	B3GAT1	protein_coding	21.0644	0.538825	0.860725	0.575921	0.264037	-0.0746873	-0.505804	-0.564423	-0.572668	-0.297731	0.258851	0.321821	CC	22.2003	0.663689	0.870546	0.65122	0.442201	0.0369688	-0.589341	-0.629357	-0.465488	-0.171111	0.436825	0.531354	CC
ENSG00000248098	BCKDHA	protein_coding	49.4575	0.670016	0.437816	0.324171	0.415796	0.200888	-0.379488	-0.520328	-0.268696	-0.257515	0.330529	0.262257	PAC	49.0537	0.663521	0.492706	0.355366	0.53129	0.201181	-0.466482	-0.586655	-0.107009	-0.0352854	0.410272	0.404986
ENSG00000122042	UBL3	protein_coding	57.0322	0.654642	0.555284	0.507112	0.461051	0.182059	-0.297208	-0.518772	-0.34793	-0.252174	0.337163	0.402679		53.7263	0.663214	0.587352	0.468328	0.592	0.174731	-0.420856	-0.606032	-0.262826	-0.128444	0.429405	0.50943
ENSG00000274002	RP11-66N24.6	non-coding	0.667275	0.620618	0.377113	0.514943	0.753518	0.507032	-0.468245	-0.451228	-0.241605	-0.216425	0.666301	0.606482		0.517946	0.663036	0.545571	0.555558	0.72195	0.318981	-0.526004	-0.552974	-0.261673	-0.171979	0.641898	0.645785
ENSG00000241635	UGT1A1	protein_coding	1.51151	0.612211	0.473795	0.526627	0.753992	0.507401	-0.442888	-0.629024	-0.257357	-0.130692	0.588222	0.582837		1.26977	0.662858	0.529882	0.518654	0.825754	0.401461	-0.476991	-0.651676	-0.164469	-0.0535528	0.668658	0.637257	GMC
ENSG00000146950	SHROOM2	protein_coding	1.40482	0.565958	0.74295	0.641792	0.411234	0.154178	-0.380988	-0.442813	-0.36339	-0.159927	0.453795	0.455574		1.45955	0.662641	0.77006	0.664199	0.57805	0.206041	-0.449683	-0.577678	-0.360596	-0.0876545	0.540759	0.550799
ENSG00000230258	AC002539.1	non-coding	0.157776	0.647861	0.461321	0.418969	0.560664	0.273959	-0.405111	-0.589776	-0.29341	-0.191444	0.558543	0.501577		0.166594	0.662569	0.467194	0.409173	0.638634	0.200931	-0.453466	-0.624646	-0.225253	-0.109007	0.567857	0.578508
ENSG00000120306	CYSTM1	protein_coding	444.215	0.711664	0.50853	0.497585	0.824266	0.47677	-0.510998	-0.539354	-0.34789	-0.244445	0.546872	0.600039		416.809	0.662489	0.6186	0.577566	0.856017	0.481768	-0.557481	-0.583994	-0.2287	-0.0973019	0.638816	0.661217	GMC
ENSG00000163932	PRKCD	protein_coding	44.1921	0.608301	0.444927	0.4702	0.789274	0.529717	-0.383443	-0.56498	-0.175429	-0.0817847	0.606425	0.566031	GMC	40.6112	0.662413	0.532916	0.498389	0.822519	0.427313	-0.485844	-0.598703	-0.0964233	-0.0499804	0.639051	0.659088	GMC
ENSG00000179914	ITLN1	protein_coding	11.9351	0.577824	0.43634	0.399892	0.4458	0.168825	-0.39255	-0.510613	-0.349604	-0.203884	0.272961	0.302056		19.6867	0.662253	0.540837	0.452792	0.60893	0.188715	-0.520824	-0.607364	-0.278863	-0.177705	0.491215	0.529342
ENSG00000140832	MARVELD3	protein_coding	1.26852	0.591684	0.601418	0.690224	0.510421	0.292559	-0.360359	-0.48405	-0.30097	-0.150225	0.577338	0.541438		1.28744	0.661793	0.697631	0.684305	0.621054	0.184277	-0.478204	-0.610212	-0.322343	-0.0607483	0.600062	0.577656
ENSG00000269609	RPARP-AS1	non-coding	11.5505	0.552488	0.538855	0.631809	0.527276	0.269869	-0.388896	-0.509033	-0.333645	-0.215925	0.599743	0.488144		11.3674	0.661654	0.656139	0.66518	0.59613	0.23463	-0.474942	-0.569822	-0.340808	-0.118692	0.595691	0.535877
ENSG00000225697	SLC26A6	protein_coding	43.7162	0.575193	0.42907	0.592806	0.632066	0.387294	-0.364278	-0.481861	-0.233405	-0.0631112	0.571126	0.53286		44.2858	0.66147	0.492686	0.554264	0.678167	0.243636	-0.37713	-0.54643	-0.209874	-0.0337245	0.608609	0.561664
ENSG00000182107	TMEM30B	protein_coding	27.7354	0.629461	0.699057	0.56236	0.62728	0.285643	-0.429414	-0.544588	-0.47199	-0.23135	0.385614	0.519717		27.083	0.660887	0.721873	0.63802	0.702733	0.29626	-0.506135	-0.600675	-0.341131	-0.127929	0.529373	0.615586
ENSG00000124920	MYRF	protein_coding	117.005	0.674079	0.539805	0.536018	0.762389	0.343018	-0.536505	-0.518021	-0.478643	-0.286815	0.448306	0.56261		112.059	0.660684	0.601946	0.600914	0.83121	0.376483	-0.485719	-0.548307	-0.28546	-0.103002	0.633443	0.647082	GMC
ENSG00000150526	MIA2	non-coding	0.791387	0.550999	0.400844	0.512826	0.816239	0.54101	-0.386143	-0.505399	-0.234001	-0.0768116	0.593034	0.631998	GMC	0.749673	0.660663	0.507783	0.556046	0.884583	0.432424	-0.458041	-0.592115	-0.149434	-0.0343758	0.710179	0.701971	GMC
ENSG00000279741	RP11-44F14.9	non-coding	0.424102	0.535939	0.603101	0.501477	0.490888	0.19405	-0.418284	-0.481797	-0.348137	-0.144105	0.434829	0.453427		0.343189	0.660579	0.648547	0.606582	0.575621	0.252396	-0.519446	-0.593129	-0.343431	-0.128488	0.562174	0.615545
ENSG00000103067	ESRP2	protein_coding	36.9091	0.628059	0.567944	0.546503	0.767625	0.532432	-0.452987	-0.576561	-0.326863	-0.142822	0.598857	0.55033		33.3072	0.660456	0.615597	0.603523	0.85441	0.476359	-0.511942	-0.603411	-0.189099	-0.0331247	0.691051	0.662749	GMC
ENSG00000172367	PDZD3	protein_coding	3.20385	0.630296	0.354633	0.45129	0.832871	0.456876	-0.555327	-0.513292	-0.300494	-0.218925	0.580051	0.594699	GMC	3.32827	0.66037	0.445668	0.484401	0.849831	0.422637	-0.542688	-0.554219	-0.148305	-0.138071	0.695408	0.667982	GMC
ENSG00000125285	SOX21	protein_coding	10.7808	0.675465	0.423845	0.408878	0.84192	0.485672	-0.480469	-0.579591	-0.323625	-0.225876	0.58352	0.628941	GMC	9.15211	0.660322	0.503396	0.496696	0.906742	0.471697	-0.501968	-0.609148	-0.167118	-0.0714433	0.68535	0.691783	GMC
ENSG00000136883	KIF12	protein_coding	15.1962	0.519094	0.458302	0.639937	0.585027	0.275391	-0.430031	-0.407657	-0.278515	-0.197907	0.633509	0.564085		11.9424	0.660241	0.578042	0.670674	0.714195	0.317196	-0.460278	-0.516634	-0.255405	-0.0839103	0.718848	0.635558
ENSG00000172771	EFCAB12	protein_coding	1.79506	0.564113	0.65496	0.543682	0.375013	0.0925412	-0.395322	-0.605115	-0.346871	-0.171806	0.413375	0.436267		1.65128	0.660188	0.637653	0.51189	0.540552	0.182977	-0.483205	-0.638501	-0.260587	-0.0762075	0.479439	0.505928
ENSG00000229370	AC092635.1	non-coding	0.271755	0.640829	0.449425	0.468961	0.529007	0.26019	-0.432059	-0.59228	-0.348973	-0.20346	0.406046	0.445452		0.240067	0.660135	0.457008	0.463156	0.667306	0.283296	-0.467691	-0.625345	-0.215919	-0.110386	0.562418	0.552027
ENSG00000215182	MUC5AC	protein_coding	247.12	0.610694	0.398263	0.388745	0.905351	0.505431	-0.494614	-0.495927	-0.323873	-0.241835	0.516785	0.624907	GMC	193.287	0.660097	0.483909	0.4746	0.924142	0.492144	-0.521853	-0.579965	-0.187723	-0.139482	0.656922	0.690751	GMC
ENSG00000125895	TMEM74B	protein_coding	3.99194	0.556723	0.357814	0.583917	0.417213	0.040984	-0.37313	-0.312767	-0.364043	-0.245562	0.529331	0.490107		3.7414	0.659963	0.453953	0.57738	0.510065	0.160106	-0.344366	-0.404694	-0.348396	-0.122015	0.578457	0.515777
ENSG00000255960	RP11-459D22.1	non-coding	8.72152	0.563334	0.578579	0.580688	0.598003	0.344153	-0.444441	-0.448249	-0.271962	-0.131003	0.618506	0.556497		7.20728	0.659774	0.656839	0.629972	0.698136	0.356575	-0.522321	-0.592456	-0.30721	-0.108553	0.591726	0.595773
ENSG00000115648	MLPH	protein_coding	76.2059	0.609888	0.466488	0.558284	0.848434	0.463958	-0.497895	-0.559813	-0.288371	-0.157309	0.648359	0.623316	GMC	68.6343	0.659486	0.57509	0.60471	0.888288	0.375262	-0.522349	-0.60749	-0.22966	-0.0924973	0.71373	0.673057	GMC
ENSG00000106025	TSPAN12	protein_coding	13.1099	0.488229	0.423219	0.550418	0.376995	0.235315	-0.192506	-0.41936	-0.216614	-0.0286272	0.410301	0.396412		11.1314	0.659475	0.618773	0.574924	0.549195	0.185419	-0.397879	-0.56057	-0.244513	-0.04169	0.514037	0.500023
ENSG00000039068	CDH1	protein_coding	59.8489	0.649918	0.579208	0.548541	0.770135	0.492175	-0.429782	-0.585967	-0.331895	-0.18289	0.52824	0.587211		57.0484	0.659455	0.683552	0.624599	0.786247	0.416225	-0.532676	-0.61634	-0.246181	-0.0698751	0.60439	0.646026
ENSG00000042980	ADAM28	protein_coding	28.6658	0.667798	0.454199	0.538577	0.776888	0.512729	-0.42266	-0.536045	-0.252332	-0.144798	0.655215	0.650869		24.8774	0.659339	0.507438	0.584902	0.867589	0.42711	-0.441407	-0.577168	-0.19149	-0.0765129	0.727995	0.698572
ENSG00000152503	TRIM36	protein_coding	2.86765	0.54684	0.802762	0.611477	0.402115	0.122513	-0.448254	-0.509339	-0.529265	-0.254147	0.308573	0.354323	CC	2.94454	0.659326	0.805793	0.665376	0.548029	0.225803	-0.510793	-0.580897	-0.408616	-0.0892294	0.475747	0.541235
ENSG00000173239	LIPM	protein_coding	3.6857	0.586355	0.662717	0.576109	0.570713	0.355221	-0.404008	-0.573664	-0.359617	-0.108241	0.474706	0.471767		3.43541	0.65917	0.719846	0.651884	0.650145	0.224816	-0.529627	-0.636441	-0.301698	-0.0862854	0.554933	0.607253
ENSG00000112812	PRSS16	protein_coding	8.39656	0.59438	0.561673	0.605989	0.705392	0.406121	-0.451147	-0.506859	-0.298419	-0.164065	0.589496	0.559179		7.54981	0.658955	0.66398	0.641182	0.81485	0.456462	-0.559356	-0.584477	-0.207212	-0.0678401	0.694779	0.688721
ENSG00000115616	SLC9A2	protein_coding	14.4982	0.659118	0.611244	0.550177	0.719402	0.466063	-0.443997	-0.578719	-0.324382	-0.137867	0.566111	0.572928		13.059	0.658933	0.644938	0.61092	0.815307	0.439297	-0.520344	-0.615418	-0.248941	-0.0762183	0.636173	0.652985	GMC
ENSG00000213801	ZNF321P	non-coding	8.40825	0.554562	0.572598	0.613983	0.613593	0.402499	-0.346391	-0.509663	-0.275869	-0.154581	0.581359	0.484478		7.32975	0.658757	0.606729	0.615117	0.740011	0.343203	-0.443282	-0.594691	-0.190227	-0.0530263	0.669037	0.592484
ENSG00000163694	RBM47	protein_coding	32.1237	0.670636	0.556386	0.540617	0.78699	0.509688	-0.455416	-0.585414	-0.310472	-0.158547	0.556565	0.626939		30.9138	0.65867	0.609174	0.572873	0.846504	0.488719	-0.491734	-0.606491	-0.168908	-0.0288248	0.640915	0.688464	GMC
ENSG00000095932	SMIM24	protein_coding	88.1178	0.60058	0.466856	0.500485	0.77365	0.467347	-0.526331	-0.528913	-0.360681	-0.178231	0.561152	0.56063	GMC	67.2093	0.658527	0.576584	0.568772	0.842855	0.419426	-0.521117	-0.607386	-0.189582	-0.11746	0.696046	0.664324
ENSG00000174156	GSTA3	protein_coding	2.31979	0.652043	0.544297	0.475326	0.457483	0.0851333	-0.526627	-0.589314	-0.436485	-0.246187	0.412658	0.47599		2.06123	0.658511	0.624872	0.564878	0.449077	0.113855	-0.585065	-0.595111	-0.455837	-0.250268	0.41274	0.555031
ENSG00000197520	FAM177B	protein_coding	8.30344	0.624374	0.339203	0.403407	0.924795	0.523641	-0.506304	-0.543081	-0.251609	-0.171425	0.612007	0.651506	GMC	7.05669	0.658324	0.439832	0.477064	0.936513	0.490025	-0.512073	-0.577693	-0.123087	-0.116384	0.713299	0.694724	GMC
ENSG00000102996	MMP15	protein_coding	37.2326	0.640087	0.432275	0.510815	0.828075	0.582612	-0.483461	-0.53369	-0.236681	-0.118049	0.691195	0.631952		35.5186	0.658248	0.533151	0.578313	0.88645	0.487036	-0.490355	-0.588233	-0.160658	-0.0361777	0.706669	0.678561	GMC
ENSG00000168907	PLA2G4F	protein_coding	5.41271	0.639797	0.537672	0.459337	0.79102	0.508037	-0.523057	-0.640466	-0.313778	-0.173344	0.569093	0.542808	GMC	4.64399	0.658132	0.571256	0.558918	0.881333	0.493808	-0.555215	-0.629959	-0.179394	-0.0688696	0.676413	0.667222	GMC
ENSG00000099219	ERMP1	protein_coding	11.3223	0.648571	0.394112	0.501692	0.655922	0.478764	-0.270296	-0.485777	-0.149235	-0.148346	0.576704	0.506284		10.5717	0.657904	0.421384	0.399357	0.70505	0.458012	-0.367787	-0.524585	-0.0767288	-0.0504871	0.55937	0.502955
ENSG00000178935	ZNF552	protein_coding	14.0674	0.612514	0.574827	0.584821	0.600621	0.425278	-0.376613	-0.610662	-0.26508	-0.125577	0.538739	0.520199		14.3301	0.65789	0.612763	0.615678	0.712412	0.319649	-0.454843	-0.64492	-0.169677	-0.00279075	0.627721	0.596786
ENSG00000251381	LINC00958	non-coding	0.230323	0.564382	0.490362	0.608893	0.458867	0.234535	-0.414854	-0.394715	-0.325039	-0.197879	0.578397	0.543262		0.177959	0.657765	0.576351	0.6154	0.558758	0.230724	-0.475704	-0.534536	-0.339225	-0.174569	0.558381	0.547681
ENSG00000246082	NUDT16P1	non-coding	7.07234	0.569263	0.629485	0.549355	0.541005	0.376013	-0.342725	-0.47354	-0.339082	-0.230873	0.524525	0.395006		6.77136	0.657619	0.654439	0.597599	0.707327	0.389347	-0.475258	-0.580885	-0.175128	-0.020143	0.619011	0.563208
ENSG00000224927	NDUFA5P10	non-coding	0.503088	0.64541	0.459176	0.502001	0.392929	0.174399	-0.387883	-0.539456	-0.327777	-0.175984	0.431155	0.429947		0.517339	0.657141	0.49825	0.483768	0.52305	0.281197	-0.444793	-0.556355	-0.192722	-0.0665351	0.56032	0.524379
ENSG00000259974	LINC00261	non-coding	63.2357	0.574496	0.836057	0.631379	0.379777	0.0298087	-0.494263	-0.454385	-0.529916	-0.331177	0.389475	0.467728	CC	50.371	0.657029	0.785744	0.711733	0.528933	0.222171	-0.548607	-0.553799	-0.459868	-0.174883	0.555182	0.599286
ENSG00000104611	SH2D4A	protein_coding	15.932	0.605322	0.507951	0.546226	0.751698	0.547493	-0.444724	-0.4532	-0.220438	-0.10671	0.684078	0.640853		15.2892	0.656939	0.619696	0.600811	0.83569	0.486454	-0.515258	-0.575083	-0.184775	-0.0570737	0.687172	0.661043
ENSG00000186474	KLK12	protein_coding	0.500235	0.568031	0.549377	0.621253	0.468571	0.291837	-0.432188	-0.504217	-0.354838	-0.172034	0.55826	0.546254		0.440128	0.656922	0.590679	0.664619	0.559045	0.155654	-0.47527	-0.559447	-0.357868	-0.134425	0.540546	0.50488
ENSG00000240864	IGKV1-16	IG_gene	33.0402	0.522664	0.397072	0.45669	0.659501	0.386163	-0.376916	-0.408598	-0.108718	-0.0320433	0.696164	0.927854	PC	31.2705	0.656587	0.593655	0.533904	0.682838	0.307681	-0.556672	-0.565954	-0.195207	-0.092154	0.70183	0.933337	PC
ENSG00000269313	MAGIX	protein_coding	7.13327	0.606113	0.72404	0.573893	0.533971	0.250721	-0.522808	-0.512021	-0.47025	-0.27974	0.480098	0.439121		6.68583	0.656534	0.712108	0.653404	0.693109	0.309769	-0.536393	-0.585088	-0.297017	-0.0639891	0.633997	0.594478
ENSG00000244144	RP11-757F18.3	non-coding	0.388401	0.557923	0.449592	0.480457	0.641872	0.355688	-0.431273	-0.413763	-0.284929	-0.11413	0.549501	0.556337		0.384027	0.656468	0.511466	0.500287	0.737921	0.336554	-0.502104	-0.601823	-0.222559	-0.121541	0.597258	0.624191
ENSG00000171954	CYP4F22	protein_coding	1.86843	0.668407	0.431332	0.327611	0.619995	0.202043	-0.467447	-0.491871	-0.430726	-0.34069	0.356528	0.465207		1.52708	0.656099	0.494728	0.386708	0.683409	0.321865	-0.48581	-0.516063	-0.272022	-0.226818	0.512046	0.549837
ENSG00000173124	ACSM6	protein_coding	1.01406	0.640339	0.667845	0.448158	0.485932	0.0410789	-0.567018	-0.576652	-0.524187	-0.336125	0.331674	0.444788		1.03049	0.655898	0.635192	0.540827	0.625891	0.180456	-0.557573	-0.593558	-0.40039	-0.215915	0.548326	0.627782
ENSG00000143061	IGSF3	protein_coding	10.2379	0.577071	0.20193	0.23449	0.501985	0.275924	-0.379788	-0.476613	-0.149902	-0.125301	0.385552	0.350117		9.23198	0.655838	0.329999	0.285405	0.615893	0.225809	-0.436953	-0.569107	-0.151274	-0.056678	0.411565	0.456384
ENSG00000095203	EPB41L4B	protein_coding	13.6255	0.57447	0.80068	0.610057	0.527602	0.191465	-0.45637	-0.527387	-0.48016	-0.221715	0.349567	0.407622	CC	13.3054	0.655554	0.834071	0.666893	0.64025	0.255652	-0.58067	-0.630259	-0.387605	-0.139344	0.520683	0.590547	CC
ENSG00000129354	AP1M2	protein_coding	45.1985	0.638073	0.525784	0.534965	0.829842	0.586326	-0.474013	-0.575347	-0.28145	-0.151518	0.611744	0.582699	GMC	42.2437	0.655542	0.638447	0.61028	0.858855	0.509107	-0.53724	-0.614718	-0.170167	-0.0152892	0.674981	0.669745	GMC
ENSG00000163394	CCKAR	protein_coding	17.5462	0.503254	0.889962	0.592638	0.295954	-0.00114619	-0.473515	-0.460954	-0.5036	-0.312294	0.301597	0.366591	CC	15.2491	0.655452	0.857924	0.648373	0.450447	0.115216	-0.590754	-0.610549	-0.481237	-0.196375	0.455974	0.545572	CC
ENSG00000214456	PLIN5	protein_coding	44.5419	0.601358	0.735315	0.529563	0.301266	-0.0656439	-0.449982	-0.541215	-0.558603	-0.340387	0.221415	0.230684		44.3523	0.655233	0.676831	0.571966	0.426192	0.0320957	-0.397314	-0.559828	-0.372194	-0.109812	0.380465	0.405735
ENSG00000172818	OVOL1	protein_coding	1.29846	0.522447	0.73272	0.576595	0.357623	0.00492383	-0.522764	-0.495874	-0.514962	-0.213682	0.342251	0.432087	CC	1.35403	0.655163	0.769259	0.618553	0.510343	0.119443	-0.56323	-0.567464	-0.467502	-0.195706	0.45565	0.554423
ENSG00000211899	IGHM	IG_gene	281.974	0.555605	0.385877	0.483076	0.69226	0.383752	-0.442095	-0.452739	-0.151762	-0.0623847	0.666808	0.910728	PC	266.941	0.655059	0.587941	0.528763	0.697685	0.312294	-0.55442	-0.569943	-0.172686	-0.0792004	0.699164	0.898897	PC
ENSG00000124713	GNMT	protein_coding	60.6821	0.638644	0.708612	0.460224	0.361476	0.0856775	-0.46932	-0.676389	-0.462238	-0.261779	0.322879	0.357024		53.8292	0.654951	0.726593	0.569924	0.509092	0.0937377	-0.494099	-0.643897	-0.303387	-0.0425161	0.478366	0.519604
ENSG00000181019	NQO1	protein_coding	169.514	0.641452	0.37714	0.422405	0.851638	0.605286	-0.42372	-0.547013	-0.20192	-0.176023	0.568291	0.599992	GMC	137.57	0.654938	0.466773	0.47085	0.905971	0.537651	-0.483205	-0.600956	-0.103131	-0.106824	0.682448	0.670304	GMC
ENSG00000189292	ALKAL2	protein_coding	9.02205	0.680443	0.51783	0.468569	0.275717	-0.00287413	-0.381466	-0.552164	-0.334694	-0.192162	0.316203	0.372671	PAC	9.95149	0.654843	0.51215	0.494934	0.464768	0.124049	-0.350966	-0.516617	-0.209378	-0.0271324	0.420557	0.406439
ENSG00000142197	DOPEY2	protein_coding	12.1452	0.627649	0.548037	0.499588	0.742823	0.51379	-0.412834	-0.575817	-0.259205	-0.125013	0.579721	0.557365		11.8598	0.654751	0.572973	0.551779	0.835528	0.441212	-0.510664	-0.593815	-0.16811	-0.0549316	0.665111	0.653338	GMC
ENSG00000224331	AC019181.3	non-coding	2.34014	0.472743	0.604613	0.566682	0.431302	0.112315	-0.405039	-0.301514	-0.394271	-0.130638	0.41699	0.457316		2.17469	0.654531	0.613378	0.532994	0.55426	0.196152	-0.449356	-0.485905	-0.403999	-0.19632	0.488747	0.523002
ENSG00000211972	IGHV3-66	IG_gene	5.51253	0.484533	0.352968	0.410736	0.658585	0.391838	-0.374588	-0.382735	-0.0450338	0.0427768	0.681186	0.909318	PC	4.55363	0.654275	0.570574	0.512608	0.669005	0.269	-0.565668	-0.579454	-0.187163	-0.106378	0.67445	0.914402	PC
ENSG00000211938	IGHV3-7	IG_gene	81.0199	0.515687	0.393273	0.436164	0.700931	0.430295	-0.364047	-0.408309	-0.0793727	-0.0199534	0.725821	0.937789	PC	76.2561	0.654223	0.555382	0.504621	0.701866	0.309407	-0.546666	-0.586444	-0.166064	-0.105914	0.702775	0.938423	PC
ENSG00000243238	IGKV2-30	IG_gene	46.2794	0.520348	0.389804	0.474745	0.640209	0.37092	-0.36897	-0.425094	-0.135417	-0.0657694	0.698254	0.910519	PC	46.8682	0.653953	0.571662	0.511454	0.689724	0.290926	-0.564676	-0.581752	-0.185865	-0.102904	0.694671	0.927164	PC
ENSG00000176399	DMRTA1	protein_coding	2.04792	0.473885	0.680476	0.620442	0.454371	0.292022	-0.358393	-0.438535	-0.347222	-0.155987	0.485164	0.439314		1.88522	0.653814	0.736393	0.628816	0.618641	0.271532	-0.508635	-0.615801	-0.277375	-0.0861508	0.570869	0.541648
ENSG00000223963	THAP12P8	non-coding	0.0958016	0.653528	0.500689	0.554773	0.446144	0.11696	-0.411119	-0.432313	-0.354944	-0.254753	0.429511	0.432133		0.0844823	0.653798	0.516879	0.568553	0.61638	0.0894857	-0.455833	-0.549306	-0.321431	-0.151617	0.562942	0.549153
ENSG00000224373	IGHV4-59	IG_gene	44.2348	0.54168	0.381499	0.43897	0.698923	0.424226	-0.409872	-0.426504	-0.0889464	-0.0136605	0.733767	0.92696	PC	51.5181	0.653749	0.576003	0.530001	0.674536	0.291219	-0.559401	-0.569912	-0.185523	-0.0999629	0.721717	0.949958	PC
ENSG00000048462	TNFRSF17	protein_coding	2.55351	0.509369	0.363803	0.461622	0.629978	0.439005	-0.357884	-0.437972	-0.0520115	-0.0192956	0.765557	0.912839		2.31748	0.653591	0.559027	0.533548	0.693862	0.30317	-0.576746	-0.596479	-0.175537	-0.127231	0.752908	0.923721	PC
ENSG00000149300	C11orf52	protein_coding	16.3163	0.625877	0.712211	0.594797	0.5592	0.267093	-0.447287	-0.61829	-0.3845	-0.238348	0.469833	0.473241		15.4309	0.653516	0.739479	0.65048	0.680693	0.250983	-0.542378	-0.64529	-0.300281	-0.08979	0.588812	0.590005
ENSG00000155093	PTPRN2	protein_coding	23.7524	0.625893	0.718305	0.627372	0.603568	0.266812	-0.451801	-0.517059	-0.429807	-0.243139	0.452441	0.490422		22.6608	0.653503	0.739205	0.695808	0.683815	0.224417	-0.502916	-0.567732	-0.348264	-0.0876881	0.635739	0.602077
ENSG00000177459	ERICH5	protein_coding	3.85871	0.58325	0.549609	0.578986	0.718595	0.408859	-0.492451	-0.515091	-0.308918	-0.192253	0.553257	0.560399		3.89931	0.653475	0.647518	0.66406	0.780554	0.365667	-0.547199	-0.589946	-0.232477	-0.096928	0.671317	0.629487
ENSG00000187210	GCNT1	protein_coding	12.1743	0.614582	0.442116	0.549415	0.81044	0.562927	-0.413548	-0.475033	-0.215185	-0.127715	0.694433	0.64831		10.2506	0.65342	0.518031	0.586325	0.881214	0.519669	-0.457253	-0.567171	-0.161312	-0.0466188	0.742155	0.680127
ENSG00000239951	IGKV3-20	IG_gene	318.504	0.535478	0.404433	0.464764	0.690728	0.417583	-0.384148	-0.394017	-0.0822346	-0.0170347	0.752804	0.964232	PC	275.741	0.653356	0.589533	0.535802	0.665825	0.272395	-0.54653	-0.553375	-0.186759	-0.111692	0.715923	0.962981	PC
ENSG00000233836	RP11-255H23.2	non-coding	2.45501	0.519545	0.59149	0.62938	0.509781	0.228275	-0.337458	-0.452862	-0.33395	-0.192586	0.526966	0.505791		2.39014	0.653126	0.708819	0.659282	0.651446	0.255502	-0.45951	-0.592378	-0.330859	-0.110985	0.595581	0.573088
ENSG00000260418	RP3-406A7.7	non-coding	6.56997	0.514819	0.585457	0.659068	0.519315	0.236734	-0.385104	-0.490921	-0.344636	-0.179901	0.55503	0.544112		6.10035	0.652889	0.68138	0.670489	0.655995	0.204861	-0.479554	-0.59184	-0.307921	-0.0834083	0.612308	0.631877
ENSG00000276772	CTD-2515H24.2	non-coding	1.53939	0.528661	0.670565	0.567837	0.199791	-0.0591801	-0.39137	-0.504446	-0.458731	-0.338148	0.305927	0.241526		1.51529	0.652874	0.697751	0.606431	0.389996	0.0272744	-0.506338	-0.555602	-0.407167	-0.125794	0.410081	0.444594
ENSG00000080031	PTPRH	protein_coding	17.2136	0.629812	0.373878	0.416637	0.897085	0.518123	-0.485972	-0.527072	-0.284138	-0.135921	0.565151	0.684167	GMC	17.4609	0.65273	0.480093	0.549153	0.897169	0.461736	-0.472799	-0.574142	-0.179111	-0.0781745	0.669774	0.698903	GMC
ENSG00000076826	CAMSAP3	protein_coding	25.2378	0.565247	0.545837	0.567865	0.758298	0.500916	-0.482863	-0.509486	-0.338648	-0.14505	0.614898	0.550008		23.7353	0.652237	0.650084	0.643296	0.814843	0.36188	-0.525298	-0.596325	-0.23796	-0.075558	0.666227	0.65408
ENSG00000271366	AC002128.5	non-coding	0.898105	0.574958	0.444491	0.560707	0.704429	0.413536	-0.402802	-0.501052	-0.250706	-0.093543	0.58131	0.624398		0.79515	0.652192	0.558758	0.597464	0.789396	0.39224	-0.451673	-0.582228	-0.23364	-0.048538	0.672883	0.661333
ENSG00000141854	MISP3	protein_coding	18.7832	0.611295	0.523894	0.584891	0.726425	0.438983	-0.464602	-0.507882	-0.330396	-0.197256	0.645475	0.525915		17.2707	0.652177	0.648774	0.636486	0.765389	0.402502	-0.528433	-0.588549	-0.246829	-0.07976	0.654162	0.629933
ENSG00000269915	AP006621.9	non-coding	1.89847	0.581325	0.451629	0.537067	0.735411	0.504912	-0.442218	-0.50113	-0.269968	-0.137008	0.59419	0.537105		1.68993	0.652048	0.471326	0.543583	0.813504	0.404336	-0.452609	-0.587326	-0.196653	-0.0675904	0.680251	0.632468
ENSG00000177938	CAPZA3	protein_coding	1.62385	0.614496	0.533698	0.581245	0.475468	0.136091	-0.420742	-0.562722	-0.33094	-0.250962	0.540641	0.531981		1.40846	0.651661	0.554454	0.630693	0.663186	0.281786	-0.48422	-0.583815	-0.256265	-0.0818012	0.61506	0.583228
ENSG00000169340	PDILT	protein_coding	160.241	0.625061	0.789653	0.603055	0.40625	0.140427	-0.430122	-0.639335	-0.414523	-0.22515	0.415519	0.443	CC	137.803	0.651443	0.766893	0.63528	0.579537	0.217886	-0.52658	-0.629114	-0.288603	-0.0643336	0.537993	0.562598
ENSG00000204219	TCEA3	protein_coding	44.8375	0.625383	0.66125	0.588199	0.490936	0.154609	-0.448434	-0.451843	-0.410929	-0.324664	0.485928	0.464927		43.3225	0.651366	0.626006	0.506125	0.5245	0.098638	-0.486341	-0.530038	-0.373188	-0.195663	0.529213	0.511973
ENSG00000260828	HMGB3P32	non-coding	0.951603	0.58922	0.491694	0.559996	0.60119	0.381696	-0.454306	-0.464334	-0.273305	-0.179621	0.612715	0.52128		0.87944	0.651167	0.586921	0.634049	0.674238	0.350286	-0.454434	-0.50989	-0.284217	-0.134632	0.653747	0.595154
ENSG00000197421	GGT3P	non-coding	0.0919821	0.580395	0.506932	0.427306	0.443918	0.167786	-0.474201	-0.459965	-0.415088	-0.298116	0.358292	0.387633		0.0857143	0.651158	0.534816	0.488465	0.582536	0.258479	-0.560126	-0.553085	-0.277454	-0.140015	0.484489	0.543912
ENSG00000211970	IGHV4-61	IG_gene	10.1205	0.518795	0.393252	0.492309	0.629205	0.381412	-0.345638	-0.395491	-0.0859995	-0.0423003	0.735262	0.8937	PC	8.76415	0.651022	0.555814	0.504101	0.644679	0.28042	-0.53483	-0.562239	-0.16778	-0.110722	0.641233	0.90674	PC
ENSG00000224478	RP11-13P5.1	non-coding	0.505103	0.552925	0.749297	0.534255	0.295658	0.0364904	-0.515939	-0.507151	-0.501147	-0.326374	0.377527	0.395538	CC	0.517547	0.650976	0.750004	0.629083	0.479726	0.142745	-0.507001	-0.561702	-0.402523	-0.106645	0.499819	0.512314
ENSG00000261829	RP11-223I10.1	non-coding	1.79383	0.561955	0.559921	0.596263	0.451587	0.164604	-0.403041	-0.490798	-0.330338	-0.209975	0.559576	0.4847		1.48359	0.650863	0.593179	0.57899	0.584504	0.131545	-0.450068	-0.562998	-0.281574	-0.103008	0.611853	0.634516
ENSG00000264263	RP11-671P2.1	non-coding	0.70483	0.706012	0.61003	0.410418	0.407273	0.023584	-0.5859	-0.553492	-0.53108	-0.350845	0.313317	0.418184		0.611191	0.650854	0.581136	0.50119	0.454953	0.0554284	-0.434113	-0.525442	-0.442243	-0.234134	0.403582	0.500529
ENSG00000250376	CTD-2005D20.1	non-coding	1.95358	0.616405	0.486066	0.438879	0.654105	0.363449	-0.420474	-0.514002	-0.356157	-0.231336	0.499312	0.523211		1.61611	0.650807	0.509836	0.551424	0.699407	0.310019	-0.518369	-0.590955	-0.306535	-0.1867	0.647571	0.610633
ENSG00000116299	KIAA1324	protein_coding	71.3299	0.571885	0.83515	0.588511	0.53181	0.228931	-0.477956	-0.557328	-0.460895	-0.266962	0.423113	0.44948	CC	66.0919	0.650754	0.831681	0.672635	0.648087	0.284269	-0.55823	-0.627103	-0.335216	-0.0622286	0.585592	0.605834	CC
ENSG00000211890	IGHA2	IG_gene	822.321	0.517112	0.359342	0.440948	0.657496	0.392656	-0.402924	-0.435106	-0.104593	-0.0271683	0.700781	0.931577	PC	672.369	0.650733	0.563518	0.520919	0.683923	0.306273	-0.574453	-0.568999	-0.186886	-0.108631	0.703369	0.937969	PC
ENSG00000244575	IGKV1-27	IG_gene	38.2628	0.527224	0.44011	0.423296	0.630052	0.368883	-0.400122	-0.434849	-0.116003	-0.040484	0.691179	0.917511	PC	34.8404	0.650731	0.583436	0.525021	0.688794	0.280618	-0.564846	-0.571591	-0.193629	-0.142995	0.693497	0.935214	PC
ENSG00000174938	SEZ6L2	protein_coding	17.909	0.587736	0.690889	0.642449	0.545305	0.200131	-0.501934	-0.39368	-0.438369	-0.277811	0.429038	0.491467		16.2642	0.650565	0.792899	0.707509	0.562347	0.216421	-0.544468	-0.526784	-0.432603	-0.157634	0.529019	0.562262
ENSG00000179023	KLHDC7A	protein_coding	3.57314	0.608633	0.615518	0.49408	0.657649	0.41977	-0.524226	-0.586609	-0.326156	-0.115652	0.547255	0.517957		3.52761	0.650355	0.666248	0.632586	0.760085	0.372454	-0.581658	-0.620501	-0.255632	-0.0596187	0.630518	0.632593
ENSG00000224650	IGHV3-74	IG_gene	31.7169	0.496659	0.350802	0.443156	0.676705	0.421479	-0.374304	-0.383846	-0.0524995	0.00454366	0.712413	0.88751	PC	23.7975	0.650324	0.61047	0.526308	0.655514	0.260131	-0.565963	-0.567928	-0.197355	-0.091692	0.68072	0.907039	PC
ENSG00000257955	RP1-228P16.5	non-coding	0.14963	0.564146	0.444175	0.31133	0.369914	0.0543881	-0.508037	-0.618696	-0.424534	-0.306557	0.285031	0.341925		0.164081	0.649905	0.417489	0.333487	0.460125	0.0908868	-0.399842	-0.532454	-0.258714	-0.131637	0.441916	0.461462	PAC
ENSG00000243466	IGKV1-5	IG_gene	143.344	0.547906	0.39652	0.458828	0.681448	0.38969	-0.401883	-0.419833	-0.0961784	-0.0353364	0.748913	0.964752	PC	159.654	0.649774	0.588476	0.51858	0.664237	0.279254	-0.587645	-0.578566	-0.192466	-0.108037	0.709098	0.955115	PC
ENSG00000171227	TMEM37	protein_coding	17.3092	0.60451	0.503196	0.493154	0.674329	0.437264	-0.488191	-0.491697	-0.23163	-0.164667	0.544554	0.545209		17.1435	0.649456	0.575633	0.530389	0.719787	0.323871	-0.509615	-0.53996	-0.122258	-0.0899798	0.629014	0.606779
ENSG00000263400	TMEM220-AS1	non-coding	2.75248	0.641403	0.535149	0.499701	0.654672	0.2904	-0.487213	-0.494346	-0.383708	-0.330015	0.470997	0.512608		2.71646	0.649384	0.544155	0.551962	0.727637	0.333637	-0.450116	-0.51857	-0.283757	-0.120733	0.618673	0.617175
ENSG00000211959	IGHV4-39	IG_gene	81.33	0.506464	0.360815	0.411402	0.673463	0.403751	-0.358523	-0.391464	-0.0745623	0.00636291	0.737199	0.929682	PC	79.3422	0.649378	0.539361	0.515722	0.673623	0.279797	-0.534301	-0.558146	-0.184078	-0.103835	0.692634	0.932478	PC
ENSG00000233569	RP11-500B12.1	non-coding	0.655532	0.530105	0.562847	0.557582	0.421569	0.083235	-0.465774	-0.439734	-0.342401	-0.19268	0.430228	0.476819		0.724155	0.649297	0.655879	0.538071	0.534225	0.189445	-0.519896	-0.602759	-0.417557	-0.160994	0.485645	0.554531
ENSG00000273036	FAM95C	non-coding	4.00202	0.49032	0.555034	0.696545	0.537035	0.258879	-0.392251	-0.409244	-0.371508	-0.152159	0.552633	0.518211		3.27429	0.649194	0.614304	0.705011	0.662242	0.259045	-0.466033	-0.514795	-0.356195	-0.131437	0.604676	0.588926
ENSG00000196620	UGT2B15	protein_coding	13.1435	0.537924	0.65173	0.621394	0.453241	0.199926	-0.441341	-0.500312	-0.373343	-0.231656	0.45224	0.472085		21.9987	0.649172	0.724343	0.643889	0.591432	0.276708	-0.553627	-0.617909	-0.318403	-0.133248	0.547865	0.618584
ENSG00000211943	IGHV3-15	IG_gene	61.712	0.530431	0.408615	0.460067	0.67481	0.396062	-0.388529	-0.399422	-0.111234	-0.0762655	0.681685	0.912748	PC	58.0241	0.64913	0.5883	0.54313	0.662482	0.245162	-0.563449	-0.564364	-0.196993	-0.128658	0.68025	0.920446	PC
ENSG00000281560	LSINCT5	non-coding	0.164326	0.585749	0.650027	0.594169	0.352812	0.0246151	-0.422639	-0.538813	-0.36268	-0.231475	0.390843	0.467263		0.133314	0.649103	0.633832	0.659087	0.541783	0.180935	-0.433741	-0.546947	-0.333418	-0.110421	0.579284	0.525747
ENSG00000140798	ABCC12	protein_coding	0.154282	0.617138	0.490252	0.454267	0.522888	0.240287	-0.594758	-0.442446	-0.421699	-0.345095	0.483166	0.556046		0.144029	0.649075	0.591991	0.610448	0.625151	0.311416	-0.50348	-0.547721	-0.291941	-0.0719048	0.588039	0.600394
ENSG00000109193	SULT1E1	protein_coding	2.86287	0.555149	0.357927	0.391117	0.714375	0.370572	-0.44196	-0.52285	-0.205726	-0.106783	0.603928	0.599307		2.76762	0.649074	0.494898	0.462095	0.812959	0.327685	-0.495918	-0.620097	-0.182689	-0.135091	0.684436	0.688113
ENSG00000102890	ELMO3	protein_coding	34.9869	0.527144	0.560421	0.585616	0.716528	0.455279	-0.424876	-0.464282	-0.305661	-0.144644	0.623022	0.528049		32.53	0.648987	0.655388	0.632763	0.801729	0.417079	-0.513468	-0.588843	-0.217083	-0.058107	0.693086	0.650184
ENSG00000136531	SCN2A	protein_coding	0.262548	0.560005	0.359506	0.38567	0.306656	0.0381628	-0.376465	-0.428041	-0.267322	-0.152912	0.361501	0.3494	PAC	0.2451	0.648896	0.401883	0.340679	0.449465	0.111961	-0.381711	-0.510401	-0.170802	-0.0716866	0.438823	0.466065	PAC
ENSG00000226015	CCT8P1	non-coding	22.4357	0.630974	0.703241	0.555768	0.426062	0.14378	-0.435186	-0.675155	-0.435404	-0.230242	0.406084	0.445654		16.3621	0.64883	0.687192	0.610303	0.589418	0.186933	-0.483416	-0.601549	-0.302354	-0.0590852	0.520618	0.574339
ENSG00000167964	RAB26	protein_coding	12.6421	0.574087	0.790613	0.612106	0.326202	-0.0792362	-0.558801	-0.477844	-0.642077	-0.389292	0.300126	0.380558	CC	12.7491	0.648762	0.845576	0.684348	0.398393	0.00203713	-0.578679	-0.533812	-0.584249	-0.237799	0.409761	0.513089	CC
ENSG00000108602	ALDH3A1	protein_coding	145.846	0.613516	0.424316	0.401134	0.832052	0.564491	-0.481935	-0.610571	-0.237084	-0.133416	0.539082	0.590966	GMC	105.927	0.648672	0.478181	0.461843	0.909867	0.508549	-0.510138	-0.615333	-0.103274	-0.0747526	0.696854	0.697472	GMC
ENSG00000228952	LINC02041	non-coding	1.66717	0.616779	0.396929	0.467903	0.748295	0.449857	-0.48147	-0.51425	-0.316692	-0.180364	0.514258	0.582084		1.55362	0.648602	0.545885	0.575111	0.824934	0.435518	-0.518397	-0.588482	-0.212245	-0.091099	0.658026	0.640217	GMC
ENSG00000211905	IGHJ1	IG_gene	18.5151	0.52525	0.355992	0.470353	0.673709	0.378336	-0.401338	-0.403982	-0.11335	-0.034385	0.722303	0.918718	PC	19.6794	0.648586	0.568527	0.530381	0.68807	0.28506	-0.528284	-0.551907	-0.158526	-0.0993246	0.710507	0.934889	PC
ENSG00000276775	IGHV4-4	IG_gene	24.6315	0.54677	0.404574	0.451331	0.654304	0.371415	-0.424347	-0.416606	-0.156825	-0.0750829	0.695365	0.854278	PC	22.4401	0.648564	0.576134	0.538431	0.699808	0.315109	-0.544716	-0.591096	-0.203001	-0.0795692	0.695931	0.882011	PC
ENSG00000136542	GALNT5	protein_coding	2.67727	0.594939	0.416928	0.468368	0.877847	0.558932	-0.421566	-0.483866	-0.247725	-0.134988	0.567796	0.602765	GMC	2.54033	0.648422	0.518647	0.538194	0.915304	0.530719	-0.523414	-0.587099	-0.166927	-0.0678522	0.687338	0.687422	GMC
ENSG00000117791	2002-03-01	protein_coding	28.4358	0.600942	0.680172	0.580385	0.371694	0.0194232	-0.338523	-0.44173	-0.412067	-0.235555	0.396664	0.371696		26.3803	0.648395	0.659745	0.571048	0.505436	0.142724	-0.358193	-0.499543	-0.337832	-0.0904915	0.506718	0.449532
ENSG00000151715	TMEM45B	protein_coding	16.964	0.586967	0.438344	0.482904	0.864239	0.578462	-0.442695	-0.532992	-0.219542	-0.0801981	0.645791	0.722658		16.7236	0.648322	0.538113	0.559652	0.868141	0.4238	-0.485709	-0.606188	-0.164731	-0.0474846	0.663695	0.69064	GMC
ENSG00000223703	AC027612.4	non-coding	0.0470444	0.59515	0.354898	0.320471	0.420783	0.159136	-0.490058	-0.542313	-0.305808	-0.0798946	0.339093	0.443873		0.039952	0.648321	0.390908	0.359956	0.489922	0.168262	-0.40889	-0.490417	-0.177079	-0.0937671	0.44218	0.541024
ENSG00000240929	HIST2H2BB	non-coding	8.14391	0.591758	0.62507	0.516206	0.409372	0.145752	-0.488005	-0.502484	-0.459784	-0.249406	0.283656	0.380917		10.7865	0.648288	0.671122	0.546372	0.498212	0.147785	-0.542373	-0.548328	-0.408742	-0.225388	0.41494	0.479231
ENSG00000168631	DPCR1	protein_coding	138.922	0.579054	0.398107	0.339457	0.833437	0.4187	-0.472135	-0.533694	-0.34676	-0.147452	0.392991	0.552137	GMC	102.915	0.6482	0.471862	0.480766	0.894264	0.447432	-0.508864	-0.591464	-0.189493	-0.112971	0.602203	0.646537	GMC
ENSG00000188488	SERPINA5	protein_coding	9.86603	0.515233	0.2019	0.102075	0.0443469	-0.107252	-0.249908	-0.354742	-0.212276	-0.187481	0.0688427	0.0899737	PAC	10.1752	0.648103	0.394112	0.244239	0.305037	0.067601	-0.351784	-0.487609	-0.161037	-0.0688629	0.309535	0.371578	PAC
ENSG00000242887	IGHJ3	IG_gene	139.072	0.538953	0.373414	0.458145	0.686511	0.389904	-0.413503	-0.424016	-0.0826963	-0.0258093	0.742206	0.958566	PC	134.483	0.648051	0.558809	0.525124	0.682433	0.282136	-0.556496	-0.57042	-0.183267	-0.123751	0.715003	0.957404	PC
ENSG00000264016	CTC-297N7.9	non-coding	2.03462	0.582276	0.506643	0.457013	0.556117	0.24311	-0.418318	-0.450366	-0.354709	-0.310061	0.392911	0.4118		2.02222	0.647817	0.543071	0.486506	0.703491	0.305974	-0.471272	-0.526445	-0.282861	-0.126326	0.597864	0.582957
ENSG00000115221	ITGB6	protein_coding	5.19675	0.610595	0.352664	0.480006	0.885729	0.524907	-0.429775	-0.508592	-0.269976	-0.131762	0.576854	0.684831	GMC	4.78215	0.647802	0.465408	0.523356	0.899997	0.412105	-0.470198	-0.5822	-0.191826	-0.114231	0.64766	0.696703	GMC
ENSG00000136111	TBC1D4	protein_coding	14.3155	0.519844	0.676121	0.592529	0.268485	0.0418072	-0.268302	-0.356754	-0.317513	-0.187384	0.35781	0.364199		13.8309	0.647793	0.717678	0.579323	0.459187	0.1521	-0.436753	-0.532642	-0.341667	-0.0824658	0.495083	0.514659
ENSG00000205517	RGL3	protein_coding	32.4987	0.560497	0.444173	0.608333	0.727009	0.3935	-0.390092	-0.426965	-0.274102	-0.128601	0.66496	0.596829		30.0292	0.647663	0.565406	0.643192	0.816399	0.363306	-0.423132	-0.542241	-0.231393	-0.0689254	0.714892	0.645464
ENSG00000182580	EPHB3	protein_coding	32.8262	0.567345	0.541383	0.567057	0.553233	0.342078	-0.488248	-0.38613	-0.272958	-0.207576	0.642334	0.554672		28.9545	0.647594	0.630289	0.664763	0.655549	0.364819	-0.503861	-0.524726	-0.316048	-0.11592	0.688556	0.638987
ENSG00000118596	SLC16A7	protein_coding	6.12266	0.615385	0.446831	0.44591	0.322479	0.17615	-0.192538	-0.408219	-0.172648	-0.0485897	0.3713	0.349583	PAC	6.2123	0.647537	0.511112	0.421005	0.455517	0.205309	-0.324245	-0.543462	-0.174561	-0.0567334	0.420297	0.451323
ENSG00000065361	ERBB3	protein_coding	47.3045	0.539565	0.482501	0.582558	0.732019	0.500106	-0.367048	-0.519163	-0.268078	-0.0559483	0.559423	0.524827		46.0354	0.647535	0.564114	0.581763	0.778082	0.304209	-0.433744	-0.575466	-0.207511	-0.0164112	0.632928	0.588087
ENSG00000164825	DEFB1	protein_coding	27.1741	0.604919	0.545034	0.432729	0.601906	0.194647	-0.531741	-0.535997	-0.424511	-0.175494	0.459275	0.564208		16.7641	0.64744	0.567119	0.554295	0.669179	0.274145	-0.479922	-0.582685	-0.280514	-0.0949195	0.582851	0.575982
ENSG00000255234	RP11-727A23.10	non-coding	0.682122	0.553372	0.604625	0.541403	0.343718	0.179057	-0.411847	-0.541375	-0.303746	-0.204194	0.408189	0.405584		0.694131	0.647368	0.61288	0.55356	0.500107	0.167377	-0.447744	-0.59041	-0.278343	-0.0820685	0.475744	0.489083
ENSG00000002726	AOC1	protein_coding	0.900256	0.488492	0.307969	0.42003	0.757117	0.436933	-0.333899	-0.371244	-0.161686	-0.0329266	0.609894	0.663164		0.742825	0.647355	0.491011	0.497099	0.785598	0.370346	-0.474278	-0.540656	-0.134063	-0.104846	0.660264	0.662074
ENSG00000257279	RP11-231I16.1	non-coding	0.451729	0.57185	0.46358	0.554493	0.601894	0.297206	-0.417492	-0.504085	-0.307691	-0.166094	0.557688	0.516748		0.465134	0.647334	0.509733	0.559327	0.672489	0.172869	-0.369556	-0.530838	-0.262438	-0.120708	0.611475	0.62
ENSG00000279692	RP11-1055B8.1	non-coding	2.37336	0.602675	0.652165	0.544705	0.413379	0.147192	-0.471024	-0.54857	-0.444867	-0.261213	0.375923	0.342838		2.1607	0.647257	0.660645	0.625089	0.597476	0.220967	-0.464459	-0.61648	-0.280505	-0.0758475	0.588892	0.578058
ENSG00000088992	TESC	protein_coding	69.4264	0.625013	0.406677	0.509905	0.854036	0.579898	-0.476746	-0.537256	-0.276269	-0.134202	0.614187	0.590425	GMC	67.8887	0.647206	0.564348	0.610592	0.852449	0.398312	-0.484727	-0.595766	-0.211632	-0.0711377	0.647997	0.628157	GMC
ENSG00000101076	HNF4A	protein_coding	6.14489	0.617849	0.50251	0.518654	0.848503	0.578023	-0.468321	-0.566349	-0.288793	-0.121468	0.605539	0.612095	GMC	5.59464	0.647129	0.551974	0.577969	0.920002	0.528167	-0.504741	-0.583145	-0.163282	-0.0595876	0.706289	0.701876	GMC
ENSG00000153363	LINC00467	non-coding	2.17949	0.593205	0.560331	0.510154	0.522637	0.341621	-0.32651	-0.413959	-0.247114	-0.124106	0.472117	0.406073		2.13879	0.647062	0.606379	0.630088	0.634586	0.339123	-0.441411	-0.535729	-0.229556	-0.0143182	0.55419	0.529708
ENSG00000211594	IGKJ4	IG_gene	1354.43	0.531411	0.378596	0.436542	0.663402	0.367051	-0.408862	-0.407748	-0.0893856	-0.029368	0.738919	0.973438	PC	1220.98	0.647	0.581664	0.520523	0.678904	0.278446	-0.575589	-0.569279	-0.178769	-0.121494	0.724495	0.973301	PC
ENSG00000134755	DSC2	protein_coding	3.1157	0.652394	0.367593	0.355004	0.785073	0.358793	-0.440314	-0.526855	-0.294955	-0.184218	0.490521	0.643806		2.89577	0.646964	0.400092	0.389347	0.835355	0.412694	-0.449392	-0.569036	-0.098335	-0.0933693	0.583924	0.65215	GMC
ENSG00000211596	IGKJ2	IG_gene	1788.4	0.537637	0.393433	0.45647	0.689473	0.418467	-0.42771	-0.420642	-0.0972427	-0.0400663	0.749978	0.972713	PC	1547.88	0.646778	0.576616	0.528612	0.66723	0.271226	-0.56359	-0.562388	-0.175835	-0.109039	0.724048	0.970343	PC
ENSG00000157992	KRTCAP3	protein_coding	45.026	0.614945	0.518874	0.539085	0.817773	0.571464	-0.450436	-0.550476	-0.284442	-0.127368	0.656074	0.585407	GMC	42.7665	0.646587	0.624912	0.626804	0.844009	0.434222	-0.515273	-0.604511	-0.204747	-0.0629474	0.67416	0.640477	GMC
ENSG00000211675	IGLC1	IG_gene	728.855	0.531234	0.393777	0.439414	0.678336	0.392456	-0.432913	-0.415738	-0.110047	-0.0669051	0.743035	0.974948	PC	547.492	0.646205	0.573993	0.537106	0.673963	0.258661	-0.559096	-0.5645	-0.190449	-0.120043	0.728254	0.973222	PC
ENSG00000211966	IGHV5-51	IG_gene	76.1777	0.537399	0.378492	0.448196	0.729779	0.436489	-0.407473	-0.423241	-0.0917142	-0.0317788	0.738617	0.948722	PC	79.2574	0.646196	0.566827	0.520737	0.683783	0.293335	-0.552929	-0.576442	-0.167899	-0.0871891	0.707342	0.945196	PC
ENSG00000241351	IGKV3-11	IG_gene	176.836	0.550259	0.389361	0.448775	0.667396	0.373846	-0.415788	-0.428328	-0.0959566	-0.0373201	0.738931	0.958194	PC	134.551	0.646083	0.597297	0.544784	0.676434	0.262231	-0.565801	-0.564862	-0.207472	-0.126772	0.715852	0.957789	PC
ENSG00000174939	ASPHD1	protein_coding	19.0944	0.627622	0.628635	0.612771	0.576849	0.189669	-0.562784	-0.472311	-0.492623	-0.262524	0.365218	0.434871		18.3097	0.646017	0.74256	0.694956	0.597332	0.227012	-0.50708	-0.537269	-0.431751	-0.149997	0.48324	0.510028
ENSG00000117480	FAAH	protein_coding	32.3121	0.590192	0.631724	0.565448	0.648023	0.335001	-0.474377	-0.546346	-0.398046	-0.191221	0.546937	0.497501		29.7132	0.64598	0.660785	0.631608	0.751832	0.317577	-0.50602	-0.584375	-0.263469	-0.0802645	0.640283	0.586951
ENSG00000260742	RP11-366L5.1	non-coding	0.801625	0.615554	0.59539	0.569696	0.601875	0.346805	-0.442695	-0.481969	-0.410317	-0.2663	0.518893	0.439262		0.681772	0.645979	0.550135	0.622993	0.752454	0.36726	-0.425526	-0.539192	-0.267098	-0.0940404	0.631804	0.599339
ENSG00000260101	RP11-568N6.1	non-coding	0.551682	0.632791	0.480858	0.516527	0.415022	0.258871	-0.306302	-0.497742	-0.22409	-0.161622	0.503208	0.534971		0.556791	0.645789	0.537453	0.483062	0.626949	0.302449	-0.458007	-0.586982	-0.210374	-0.0959445	0.554154	0.546781
ENSG00000130545	CRB3	protein_coding	20.0779	0.634841	0.498788	0.491954	0.854027	0.495261	-0.498801	-0.509845	-0.371309	-0.220258	0.533883	0.614371	GMC	18.761	0.645774	0.625606	0.592968	0.855522	0.444855	-0.538062	-0.568763	-0.231738	-0.102897	0.625239	0.661567	GMC
ENSG00000244137	RP11-99J16__A.2	non-coding	3.98398	0.634466	0.377942	0.430557	0.833322	0.48748	-0.450919	-0.565932	-0.265519	-0.172414	0.586067	0.561882	GMC	3.6642	0.645738	0.459206	0.489046	0.875389	0.444169	-0.490108	-0.579116	-0.165154	-0.0901524	0.707014	0.637922	GMC
ENSG00000146955	RAB19	protein_coding	0.648801	0.542397	0.578939	0.567008	0.632106	0.469719	-0.415495	-0.510077	-0.2492	-0.116931	0.577126	0.557223		0.616798	0.645623	0.585206	0.609443	0.785319	0.439479	-0.471298	-0.59452	-0.138587	-0.00368281	0.679984	0.679315
ENSG00000119431	HDHD3	protein_coding	55.4596	0.60218	0.443935	0.555574	0.779692	0.556868	-0.42636	-0.564184	-0.234612	-0.114167	0.658322	0.576121		52.1702	0.645451	0.509558	0.552286	0.840926	0.417292	-0.486425	-0.584706	-0.115875	-0.0801253	0.709887	0.64822
ENSG00000257084	U47924.27	non-coding	10.3494	0.634788	0.538557	0.554293	0.688324	0.364723	-0.489063	-0.586208	-0.299253	-0.166547	0.601748	0.57639		9.57318	0.645409	0.654647	0.671756	0.693228	0.2562	-0.509441	-0.608402	-0.338751	-0.0668962	0.602953	0.609662
ENSG00000176563	CNTD1	protein_coding	4.55845	0.662814	0.436216	0.434745	0.524474	0.0449224	-0.50942	-0.42095	-0.453522	-0.300796	0.287397	0.428079		4.29992	0.645279	0.489142	0.456886	0.533183	0.120928	-0.470291	-0.486596	-0.409964	-0.168034	0.392806	0.53315
ENSG00000162949	CAPN13	protein_coding	23.5134	0.602895	0.463517	0.59918	0.766364	0.538923	-0.385745	-0.493235	-0.218759	-0.123979	0.647298	0.589207		27.8112	0.645197	0.594521	0.641819	0.799657	0.42218	-0.430509	-0.567543	-0.177299	-0.0248114	0.651481	0.632371
ENSG00000204531	POU5F1	protein_coding	9.01577	0.571902	0.455695	0.601005	0.617088	0.291737	-0.382638	-0.478894	-0.318064	-0.141321	0.53102	0.548277		7.54927	0.645191	0.576389	0.587275	0.730684	0.246471	-0.46531	-0.585598	-0.262584	-0.100984	0.637912	0.657913
ENSG00000204860	FAM201A	non-coding	0.984103	0.545815	0.525602	0.622699	0.587262	0.354043	-0.41868	-0.422878	-0.293813	-0.198138	0.642974	0.537796		0.951952	0.645005	0.639019	0.691875	0.701322	0.38174	-0.520555	-0.556582	-0.303057	-0.112559	0.637897	0.597664
ENSG00000117758	STX12	protein_coding	67.8977	0.676213	0.37182	0.340027	0.467742	0.22876	-0.303061	-0.523983	-0.237089	-0.190681	0.256354	0.329422	PAC	65.7009	0.644972	0.397399	0.361557	0.579045	0.2539	-0.319863	-0.546331	-0.130214	-0.0456761	0.360129	0.433798
ENSG00000211598	IGKV4-1	IG_gene	134.2	0.524677	0.402049	0.484215	0.677838	0.422283	-0.387037	-0.404251	-0.0836514	-0.0483953	0.762624	0.957201	PC	124.765	0.64495	0.587006	0.52316	0.687858	0.305768	-0.567661	-0.571216	-0.171549	-0.104974	0.711855	0.957096	PC
ENSG00000241359	SYNPR-AS1	non-coding	0.402705	0.624769	0.522743	0.455832	0.558149	0.152529	-0.450215	-0.468959	-0.371594	-0.239585	0.492045	0.54011		0.346987	0.644858	0.618885	0.63157	0.658271	0.284838	-0.530374	-0.549062	-0.313031	-0.0920923	0.601617	0.609865
ENSG00000114805	PLCH1	protein_coding	1.98023	0.572898	0.384793	0.53806	0.82113	0.569506	-0.403233	-0.49642	-0.171735	-0.0666384	0.682553	0.634671		1.69074	0.644797	0.497711	0.555478	0.883077	0.494763	-0.485749	-0.598745	-0.146212	-0.0393009	0.715297	0.678712	GMC
ENSG00000041353	RAB27B	protein_coding	9.9282	0.599615	0.423326	0.516316	0.874185	0.591808	-0.402942	-0.467383	-0.258446	-0.15236	0.66218	0.664885	GMC	9.33734	0.644791	0.535605	0.574837	0.910538	0.516307	-0.501805	-0.573834	-0.182296	-0.0721753	0.720998	0.695341	GMC
ENSG00000251546	IGKV1D-39	IG_gene	6.24236	0.559874	0.374437	0.428544	0.665329	0.350811	-0.413514	-0.413628	-0.115078	-0.063309	0.710015	0.951304	PC	6.2295	0.644696	0.556732	0.519293	0.693801	0.309045	-0.561464	-0.562806	-0.168185	-0.126036	0.715567	0.941514	PC
ENSG00000180535	BHLHA15	protein_coding	36.7195	0.604176	0.869948	0.561704	0.359128	-0.0244149	-0.536519	-0.575794	-0.604507	-0.314006	0.244659	0.362664	CC	35.6704	0.644635	0.872882	0.618843	0.485617	0.0600427	-0.605483	-0.621116	-0.466387	-0.169763	0.436818	0.570584	CC
ENSG00000170017	ALCAM	protein_coding	37.4805	0.557323	0.623578	0.598176	0.452428	0.189656	-0.326624	-0.576285	-0.347644	-0.0989879	0.453673	0.453486		35.0089	0.64463	0.680701	0.625944	0.597394	0.127532	-0.428393	-0.623185	-0.314858	-0.0423031	0.535525	0.558382
ENSG00000006611	USH1C	protein_coding	7.44528	0.634069	0.358421	0.472827	0.897737	0.526765	-0.497123	-0.54097	-0.236072	-0.182672	0.630453	0.654219	GMC	6.76634	0.644575	0.483253	0.572023	0.923446	0.471884	-0.484302	-0.569306	-0.173559	-0.0951082	0.707004	0.69088	GMC
ENSG00000211895	IGHA1	IG_gene	3893.77	0.510231	0.352365	0.43903	0.661919	0.39841	-0.393808	-0.402971	-0.0745698	-0.0473878	0.758105	0.95364	PC	3800.1	0.644567	0.569903	0.531335	0.679909	0.269075	-0.55725	-0.560532	-0.189745	-0.123534	0.721291	0.959164	PC
ENSG00000110723	EXPH5	protein_coding	2.24137	0.57424	0.603844	0.582116	0.681783	0.476358	-0.359598	-0.535589	-0.350087	-0.137988	0.578403	0.527431		2.13791	0.644364	0.614391	0.592113	0.801625	0.426543	-0.435078	-0.578487	-0.233336	-0.0861294	0.660906	0.640033
ENSG00000224093	RP5-1033H22.2	non-coding	1.24019	0.496275	0.491887	0.569004	0.748919	0.534548	-0.421565	-0.437523	-0.24131	-0.132748	0.620631	0.590335		1.10009	0.644312	0.61806	0.602546	0.786808	0.523557	-0.54567	-0.585352	-0.211436	-0.0425073	0.678145	0.654924
ENSG00000226383	LINC01876	non-coding	0.976149	0.613183	0.530177	0.512197	0.58068	0.256623	-0.412421	-0.517929	-0.380712	-0.167744	0.509224	0.556912		0.746342	0.644263	0.584389	0.584505	0.640121	0.262497	-0.413571	-0.522476	-0.315221	-0.098022	0.577973	0.581576
ENSG00000214814	FER1L6	protein_coding	5.71628	0.614603	0.375272	0.37564	0.901567	0.521944	-0.491942	-0.540828	-0.284387	-0.196165	0.529787	0.637467	GMC	5.43184	0.64423	0.454587	0.463478	0.933627	0.50216	-0.503123	-0.584365	-0.148427	-0.0925358	0.670847	0.698615	GMC
ENSG00000211595	IGKJ3	IG_gene	571.528	0.539446	0.3784	0.450718	0.682876	0.375611	-0.411443	-0.4043	-0.0881018	-0.0329962	0.732397	0.957519	PC	541.464	0.644198	0.569803	0.532665	0.687561	0.288683	-0.569459	-0.565282	-0.170196	-0.111905	0.720981	0.958938	PC
ENSG00000248778	RP11-311D14.1	non-coding	2.87234	0.552522	0.538624	0.628531	0.629457	0.352717	-0.385873	-0.470988	-0.240265	-0.0802808	0.663749	0.607491		2.41781	0.64411	0.617574	0.677651	0.707633	0.298183	-0.479516	-0.58505	-0.27139	-0.0157913	0.666606	0.663293
ENSG00000115762	PLEKHB2	protein_coding	35.625	0.701336	0.34777	0.411432	0.716541	0.475871	-0.344948	-0.473654	-0.184351	-0.136902	0.520581	0.560401		33.7709	0.644068	0.380967	0.384986	0.771604	0.474076	-0.367341	-0.527555	-0.0633569	-0.0295045	0.560936	0.577055
ENSG00000211664	IGLV2-18	IG_gene	17.2998	0.533127	0.398478	0.46504	0.6494	0.403231	-0.387509	-0.450421	-0.10157	-0.0605742	0.682567	0.873149	PC	16.9966	0.643773	0.557597	0.51696	0.666269	0.320072	-0.562385	-0.577421	-0.163215	-0.0947487	0.658112	0.899445	PC
ENSG00000273045	C2orf15	protein_coding	2.19967	0.59735	0.521121	0.585984	0.707789	0.555699	-0.363402	-0.507036	-0.23935	-0.126334	0.646456	0.586992		2.17909	0.643766	0.615901	0.649261	0.773316	0.421031	-0.450571	-0.592672	-0.225299	-0.0466919	0.679409	0.621938
ENSG00000137166	FOXP4	protein_coding	47.6323	0.59685	0.636259	0.635131	0.586631	0.279696	-0.441174	-0.420989	-0.411156	-0.284679	0.530952	0.436806		45.6978	0.643659	0.69594	0.670233	0.685749	0.286696	-0.494188	-0.541605	-0.296552	-0.0708378	0.610682	0.603058
ENSG00000160181	TFF2	protein_coding	2130.75	0.619922	0.387142	0.35597	0.906901	0.526799	-0.518829	-0.553523	-0.306519	-0.228932	0.560118	0.614684	GMC	1779.67	0.643645	0.474836	0.473025	0.945667	0.500736	-0.519983	-0.587408	-0.149808	-0.120591	0.687133	0.697626	GMC
ENSG00000211637	IGLV4-69	IG_gene	37.3148	0.535711	0.414794	0.474513	0.675486	0.391092	-0.412955	-0.43272	-0.137269	-0.0446305	0.709005	0.917767	PC	36.8206	0.643448	0.588855	0.546005	0.664652	0.295062	-0.56421	-0.56393	-0.189673	-0.123231	0.685678	0.921028	PC
ENSG00000186212	SOWAHB	protein_coding	3.58688	0.573142	0.777654	0.540951	0.621129	0.313019	-0.472531	-0.568007	-0.441541	-0.187763	0.438996	0.507449	CC	3.54834	0.64341	0.739104	0.634772	0.751301	0.371594	-0.578777	-0.632956	-0.240265	-0.0719194	0.611485	0.650201
ENSG00000167165	UGT1A6	protein_coding	3.00781	0.623004	0.474552	0.526875	0.741149	0.551008	-0.405094	-0.577563	-0.243962	-0.146468	0.536275	0.558275		2.21681	0.643388	0.561499	0.513538	0.803265	0.464274	-0.485068	-0.642944	-0.172945	-0.0903325	0.605754	0.622318	GMC
ENSG00000229886	RP5-1132H15.3	non-coding	0.444899	0.500756	0.554831	0.473728	0.408009	0.157075	-0.367998	-0.375701	-0.330908	-0.103393	0.397744	0.448375		0.446379	0.643253	0.578592	0.579053	0.556599	0.169788	-0.421859	-0.545678	-0.320888	-0.0557222	0.534551	0.563671
ENSG00000211644	IGLV1-51	IG_gene	139.305	0.5112	0.410352	0.442107	0.666456	0.396596	-0.403923	-0.407031	-0.108547	-0.0264252	0.734305	0.946725	PC	124.405	0.643228	0.587909	0.532667	0.673507	0.287341	-0.544583	-0.558484	-0.181545	-0.105871	0.726079	0.948319	PC
ENSG00000240041	IGHJ4	IG_gene	454.266	0.550051	0.385967	0.455093	0.698254	0.394618	-0.419239	-0.42839	-0.104343	-0.039089	0.736535	0.964296	PC	393.385	0.643	0.561831	0.532332	0.687915	0.29801	-0.565561	-0.566081	-0.161434	-0.103571	0.717486	0.965314	PC
ENSG00000278912	CTD-2196E14.8	non-coding	4.90309	0.564054	0.36669	0.511219	0.867357	0.565784	-0.439256	-0.467402	-0.236938	-0.154303	0.666293	0.658231	GMC	4.24859	0.642964	0.451341	0.51917	0.907468	0.484933	-0.47309	-0.563242	-0.198745	-0.126371	0.701952	0.673932	GMC
ENSG00000211666	IGLV2-14	IG_gene	236.648	0.506894	0.406443	0.429	0.65612	0.393896	-0.386723	-0.378481	-0.0859705	-0.0275009	0.733031	0.958361	PC	197.965	0.642918	0.562735	0.537136	0.676717	0.277179	-0.546142	-0.563392	-0.185225	-0.112661	0.708911	0.949597	PC
ENSG00000198794	SCAMP5	protein_coding	13.794	0.631438	0.546145	0.510967	0.606991	0.368923	-0.500546	-0.601815	-0.394199	-0.178728	0.499666	0.510049		13.069	0.642911	0.522617	0.550173	0.659373	0.214026	-0.389558	-0.562145	-0.211908	-0.045995	0.621861	0.565436
ENSG00000132465	JCHAIN	protein_coding	308.61	0.546683	0.369672	0.455746	0.705164	0.420672	-0.39725	-0.426914	-0.100876	-0.0337788	0.75706	0.972384	PC	322.439	0.642554	0.551255	0.533492	0.707155	0.331269	-0.552678	-0.567463	-0.161342	-0.104018	0.742856	0.976213	PC
ENSG00000131941	RHPN2	protein_coding	17.8064	0.625844	0.483964	0.468278	0.85724	0.463243	-0.484144	-0.534287	-0.342219	-0.155843	0.519282	0.649549	GMC	17.3063	0.64234	0.55974	0.552492	0.871719	0.431589	-0.500797	-0.588949	-0.217458	-0.0722616	0.6289	0.709878	GMC
ENSG00000160862	AZGP1	protein_coding	236.233	0.603333	0.924868	0.548441	0.293097	-0.0954233	-0.555352	-0.611136	-0.643814	-0.330702	0.23234	0.33289	CC	207.718	0.642257	0.92645	0.676923	0.435304	0.0570154	-0.568146	-0.61413	-0.461106	-0.1308	0.437011	0.541215	CC
ENSG00000211933	IGHV6-1	IG_gene	16.5651	0.529527	0.36979	0.454069	0.66276	0.414794	-0.355539	-0.415256	-0.113581	-0.0481331	0.670909	0.868489	PC	16.5843	0.642234	0.586447	0.532106	0.685993	0.314597	-0.553623	-0.560322	-0.157216	-0.0959876	0.676919	0.895231	PC
ENSG00000211625	IGKV3D-20	IG_gene	10.5674	0.51157	0.372358	0.437675	0.660946	0.401348	-0.339389	-0.384783	-0.0715036	-0.0297573	0.716639	0.942214	PC	9.82473	0.642178	0.569397	0.523728	0.651903	0.261897	-0.527681	-0.550897	-0.196909	-0.118398	0.68812	0.929458	PC
ENSG00000250508	RP11-757G1.6	non-coding	0.94716	0.551868	0.640759	0.528075	0.484574	0.273768	-0.475875	-0.456126	-0.426242	-0.294745	0.424129	0.462486		0.906291	0.642159	0.663751	0.576634	0.61767	0.311389	-0.51268	-0.591766	-0.322606	-0.0921235	0.588647	0.621823
ENSG00000211945	IGHV1-18	IG_gene	63.2012	0.537756	0.390795	0.456126	0.71629	0.442152	-0.382567	-0.407707	-0.0646241	0.00183994	0.764692	0.946716	PC	62.6032	0.642138	0.584194	0.51196	0.678495	0.269626	-0.548663	-0.555915	-0.17673	-0.0955198	0.721746	0.944611	PC
ENSG00000211674	IGLJ1	IG_gene	25.2292	0.526333	0.392764	0.427812	0.657932	0.382722	-0.402557	-0.416821	-0.110882	-0.0547831	0.735339	0.957991	PC	19.2436	0.641956	0.574593	0.529407	0.685275	0.256962	-0.565006	-0.576042	-0.21719	-0.134087	0.719383	0.961222	PC
ENSG00000089356	FXYD3	protein_coding	88.4795	0.603091	0.437981	0.510242	0.901422	0.598203	-0.49168	-0.542954	-0.260291	-0.127786	0.621808	0.620491	GMC	76.958	0.641944	0.564413	0.576062	0.920636	0.466513	-0.528235	-0.590432	-0.160916	-0.0568588	0.705698	0.688216	GMC
ENSG00000211592	IGKC	IG_gene	4343.5	0.527826	0.384242	0.448873	0.663151	0.379745	-0.417199	-0.401571	-0.088262	-0.0419117	0.75001	0.977703	PC	3921.12	0.641942	0.577087	0.52582	0.681649	0.287015	-0.57872	-0.566129	-0.169762	-0.108709	0.727905	0.980793	PC
ENSG00000230185	C9orf147	non-coding	8.89857	0.574907	0.829391	0.564564	0.323594	-0.0321998	-0.490855	-0.475936	-0.562948	-0.301443	0.219626	0.371274	CC	11.3838	0.641713	0.774633	0.662102	0.455275	0.0911088	-0.560366	-0.548292	-0.473449	-0.174365	0.459889	0.582713
ENSG00000183421	RIPK4	protein_coding	13.3412	0.61671	0.475719	0.511765	0.851276	0.473834	-0.508037	-0.564666	-0.331842	-0.154621	0.573901	0.611772	GMC	12.7824	0.641652	0.572084	0.586206	0.884138	0.40185	-0.53068	-0.583374	-0.229839	-0.0881746	0.662756	0.709868	GMC
ENSG00000112379	ARFGEF3	protein_coding	9.91745	0.553387	0.741406	0.692674	0.496696	0.256829	-0.332442	-0.546162	-0.371625	-0.128937	0.45893	0.482292		9.36701	0.641568	0.778533	0.69019	0.641305	0.247708	-0.473479	-0.626257	-0.33569	-0.0549804	0.57044	0.607601
ENSG00000184956	MUC6	protein_coding	428.571	0.513349	0.545816	0.518986	0.547158	0.253674	-0.445478	-0.38779	-0.258487	-0.178865	0.547086	0.589459		353.445	0.641538	0.653641	0.635443	0.603069	0.250746	-0.514633	-0.545251	-0.392334	-0.151299	0.523829	0.631538
ENSG00000198515	CNGA1	protein_coding	1.22979	0.686265	0.390119	0.404899	0.460053	0.0307054	-0.400701	-0.426127	-0.246618	-0.28928	0.400157	0.489476	PAC	1.09751	0.641429	0.409135	0.388204	0.470896	0.153604	-0.34575	-0.491022	-0.241049	-0.0784091	0.418157	0.450715	PAC
ENSG00000227719	AC006042.6	non-coding	5.01136	0.533712	0.463344	0.606274	0.66557	0.305717	-0.415941	-0.426297	-0.324791	-0.16698	0.568022	0.516879		4.5606	0.641425	0.521793	0.619872	0.774902	0.31242	-0.437159	-0.497004	-0.300522	-0.120111	0.688346	0.642755
ENSG00000103056	SMPD3	protein_coding	17.2099	0.596841	0.391517	0.520935	0.870675	0.560736	-0.43775	-0.511527	-0.250087	-0.176191	0.679423	0.610558	GMC	14.8198	0.641346	0.482198	0.538212	0.916717	0.504248	-0.498257	-0.551406	-0.157606	-0.0944075	0.728788	0.67593	GMC
ENSG00000211964	IGHV3-48	IG_gene	44.5161	0.56792	0.372471	0.462473	0.699842	0.418069	-0.406785	-0.442792	-0.113868	-0.0385358	0.729163	0.921235	PC	44.827	0.64129	0.58972	0.50593	0.664596	0.307717	-0.562199	-0.578455	-0.162697	-0.109121	0.693737	0.924568	PC
ENSG00000139629	GALNT6	protein_coding	13.2352	0.61323	0.387546	0.435226	0.921649	0.597974	-0.484563	-0.526544	-0.221422	-0.157168	0.643647	0.673203	GMC	11.1787	0.641245	0.46434	0.50202	0.940166	0.54669	-0.492678	-0.568927	-0.105021	-0.0726414	0.731023	0.711173	GMC
ENSG00000259417	LINC01314	protein_coding	3.61133	0.622486	0.710364	0.523286	0.344991	-0.0453025	-0.511234	-0.433803	-0.564886	-0.362941	0.21879	0.349291		3.271	0.641236	0.72076	0.629228	0.455458	0.100505	-0.503649	-0.521528	-0.47522	-0.193756	0.411402	0.508054
ENSG00000067606	PRKCZ	protein_coding	3.85033	0.567487	0.498723	0.56951	0.747276	0.524527	-0.406408	-0.503003	-0.253002	-0.110516	0.640687	0.552963		3.77689	0.641124	0.677375	0.654539	0.762956	0.35597	-0.508747	-0.59375	-0.224403	-0.0350311	0.66201	0.622491
ENSG00000239855	IGKV1-6	IG_gene	33.9459	0.524637	0.407423	0.444798	0.653233	0.393984	-0.397704	-0.393264	-0.131125	-0.0570946	0.674124	0.915765	PC	36.0044	0.641031	0.55346	0.512137	0.701331	0.300657	-0.564652	-0.56076	-0.18116	-0.101831	0.718671	0.929638	PC
ENSG00000213967	ZNF726	protein_coding	0.743824	0.524672	0.461818	0.615248	0.679025	0.429704	-0.407566	-0.417376	-0.265347	-0.158379	0.65932	0.580702		0.783185	0.6409	0.583849	0.58803	0.749366	0.348411	-0.485184	-0.553779	-0.283401	-0.148285	0.6588	0.626367
ENSG00000242515	UGT1A10	protein_coding	2.55444	0.629298	0.325857	0.330112	0.809418	0.481432	-0.460259	-0.566925	-0.24932	-0.168765	0.531233	0.585843	GMC	1.93304	0.640818	0.436024	0.437832	0.867484	0.474663	-0.491714	-0.579783	-0.182533	-0.127178	0.650736	0.637571	GMC
ENSG00000130590	SAMD10	protein_coding	6.23212	0.60558	0.448273	0.57597	0.725167	0.468186	-0.459013	-0.465109	-0.265134	-0.182854	0.658188	0.58491		6.27544	0.640812	0.526781	0.596481	0.808977	0.377874	-0.450822	-0.54295	-0.224709	-0.0930144	0.712098	0.640663
ENSG00000123612	ACVR1C	protein_coding	0.963057	0.439421	0.608122	0.575351	0.440781	0.159627	-0.301392	-0.300827	-0.297287	-0.138034	0.559505	0.484555		0.950628	0.640637	0.697187	0.628376	0.590886	0.282153	-0.453269	-0.532116	-0.310293	-0.0919898	0.611366	0.607513
ENSG00000230118	AC092569.2	non-coding	1.58008	0.599767	0.472376	0.529725	0.678727	0.305858	-0.437151	-0.5031	-0.39912	-0.160791	0.475464	0.530692		2.15791	0.640617	0.598549	0.662255	0.712076	0.294906	-0.425309	-0.510054	-0.260503	-0.0751343	0.569154	0.597098
ENSG00000211597	IGKJ1	IG_gene	1741.07	0.524881	0.392707	0.442321	0.665396	0.385573	-0.392097	-0.405628	-0.0915615	-0.0329266	0.74773	0.973725	PC	1791.43	0.640245	0.575163	0.529844	0.680435	0.297371	-0.577394	-0.568165	-0.175486	-0.120955	0.717333	0.972371	PC
ENSG00000231324	AP000696.2	non-coding	1.27066	0.587431	0.560218	0.492586	0.527455	0.250224	-0.424878	-0.4715	-0.349083	-0.244916	0.491559	0.475215		1.10724	0.640228	0.643886	0.611439	0.644022	0.201059	-0.465411	-0.601664	-0.333745	-0.0686091	0.606816	0.630994
ENSG00000085552	IGSF9	protein_coding	7.51268	0.572613	0.340944	0.37359	0.944958	0.551568	-0.515847	-0.544755	-0.23727	-0.152818	0.619776	0.659915	GMC	6.84521	0.640211	0.473121	0.487622	0.948421	0.486809	-0.514969	-0.585414	-0.136565	-0.0943738	0.720943	0.705406	GMC
ENSG00000170890	PLA2G1B	protein_coding	9.90404	0.525956	0.520114	0.53404	0.299138	0.0309787	-0.350907	-0.48541	-0.363858	-0.139873	0.356343	0.375123		5.28891	0.64013	0.72054	0.566368	0.480763	0.146573	-0.558454	-0.599385	-0.380906	-0.13003	0.499783	0.554082
ENSG00000172508	CARNS1	protein_coding	15.5689	0.610054	0.407371	0.421095	0.681928	0.331375	-0.43221	-0.419268	-0.358972	-0.33475	0.439922	0.419637		12.7661	0.640017	0.427545	0.4679	0.748967	0.416508	-0.416017	-0.456511	-0.229332	-0.170336	0.59052	0.545305
ENSG00000023171	GRAMD1B	protein_coding	6.57522	0.515977	0.619143	0.595156	0.592811	0.367592	-0.441183	-0.438634	-0.376378	-0.189537	0.537568	0.441135		6.00815	0.640016	0.679333	0.646444	0.724487	0.366754	-0.533844	-0.571504	-0.290913	-0.0668769	0.666519	0.61131
ENSG00000112312	GMNN	protein_coding	15.7556	0.607825	0.377865	0.545406	0.773124	0.585584	-0.351627	-0.477782	-0.194626	-0.114208	0.673273	0.609341		14.5747	0.639897	0.501885	0.564197	0.789239	0.486743	-0.435352	-0.569077	-0.147921	-0.0635625	0.645661	0.578017
ENSG00000166866	MYO1A	protein_coding	7.68401	0.610574	0.338865	0.41815	0.90575	0.549644	-0.490649	-0.571653	-0.2196	-0.170737	0.624742	0.621353	GMC	6.41167	0.639786	0.445814	0.462318	0.916208	0.506711	-0.493735	-0.577247	-0.0966742	-0.0704506	0.718565	0.683898	GMC
ENSG00000211976	IGHV3-73	IG_gene	10.1399	0.509435	0.400391	0.470168	0.654176	0.38233	-0.360904	-0.394402	-0.115645	-0.0361879	0.698391	0.870148	PC	10.2249	0.639783	0.591713	0.498444	0.654582	0.296152	-0.532455	-0.542748	-0.177323	-0.115161	0.684548	0.878555	PC
ENSG00000241294	IGKV2-24	IG_gene	33.2888	0.556087	0.450487	0.451473	0.671471	0.38357	-0.408483	-0.432063	-0.124996	-0.0228694	0.684004	0.887964	PC	38.6002	0.639628	0.619611	0.575408	0.647909	0.275163	-0.55939	-0.546074	-0.214837	-0.104371	0.670886	0.883476	PC
ENSG00000120341	SEC16B	protein_coding	9.83805	0.756743	0.438606	0.49467	0.64801	0.304696	-0.425009	-0.580885	-0.310792	-0.240587	0.532952	0.535056		8.77926	0.639622	0.338408	0.408881	0.685405	0.318029	-0.354605	-0.504391	-0.134939	-0.0967776	0.574048	0.520981
ENSG00000223648	IGHV3-64	IG_gene	4.6228	0.51986	0.349758	0.372707	0.614583	0.374568	-0.425477	-0.435803	-0.115677	-0.0639868	0.625173	0.816925	PC	4.67419	0.639591	0.573326	0.48796	0.652103	0.240819	-0.530409	-0.562798	-0.19829	-0.124328	0.695351	0.865453	PC
ENSG00000114248	LRRC31	protein_coding	6.61302	0.556474	0.660033	0.622412	0.494418	0.142125	-0.41543	-0.543368	-0.302497	-0.167801	0.473124	0.525359		5.69812	0.639516	0.711406	0.647775	0.631875	0.1891	-0.52738	-0.605512	-0.333564	-0.10925	0.572429	0.650077
ENSG00000095585	BLNK	protein_coding	12.0412	0.642381	0.411528	0.510449	0.825048	0.576826	-0.411604	-0.509304	-0.239358	-0.122245	0.689413	0.672537		11.0627	0.639484	0.508304	0.583399	0.886225	0.498554	-0.446102	-0.553607	-0.14204	-0.0508132	0.726889	0.686328	GMC
ENSG00000242371	IGKV1-39	IG_gene	55.5146	0.541676	0.40333	0.454914	0.659656	0.37588	-0.412792	-0.40894	-0.091058	-0.0565534	0.744121	0.955961	PC	52.8828	0.639427	0.571711	0.543632	0.687177	0.280002	-0.552833	-0.547332	-0.159587	-0.125006	0.739583	0.947907	PC
ENSG00000129235	TXNDC17	protein_coding	39.5101	0.713588	0.553445	0.469565	0.654004	0.392803	-0.426234	-0.490347	-0.336147	-0.202974	0.426456	0.496341		37.3438	0.639347	0.638534	0.539132	0.651146	0.367211	-0.511825	-0.569287	-0.256122	-0.110234	0.466612	0.525881
ENSG00000283458	RP11-1I2.1	non-coding	0.549693	0.613064	0.407516	0.423638	0.50622	0.0377002	-0.471776	-0.484095	-0.395583	-0.316565	0.368574	0.400824		0.436139	0.639342	0.505382	0.574895	0.634023	0.122682	-0.474633	-0.5113	-0.28546	-0.175588	0.623942	0.625764
ENSG00000278864	RP11-45M22.2	non-coding	8.40495	0.550684	0.515556	0.562064	0.685544	0.412497	-0.338441	-0.481146	-0.298215	-0.0933897	0.56513	0.545094		8.10286	0.639182	0.553655	0.545471	0.783356	0.364746	-0.394135	-0.562688	-0.239532	-0.0433933	0.631402	0.592347
ENSG00000134216	CHIA	protein_coding	193.864	0.536617	0.754697	0.486968	0.320725	-0.108353	-0.499155	-0.459859	-0.57506	-0.279878	0.289706	0.4083	CC	316.429	0.63915	0.865529	0.628699	0.386366	0.0584753	-0.617449	-0.586659	-0.534982	-0.233957	0.407151	0.544865	CC
ENSG00000178882	RFLNA	protein_coding	63.1388	0.650232	0.470532	0.45936	0.856407	0.511906	-0.504506	-0.57854	-0.329907	-0.158328	0.583253	0.610364	GMC	64.5994	0.639105	0.529207	0.564573	0.900225	0.404926	-0.482369	-0.574666	-0.191086	-0.0610436	0.701229	0.688695	GMC
ENSG00000232216	IGHV3-43	IG_gene	21.769	0.538726	0.412228	0.442069	0.669675	0.407854	-0.392078	-0.445432	-0.110727	-0.0370499	0.709975	0.918934	PC	14.4166	0.639102	0.576982	0.522851	0.662659	0.288692	-0.542167	-0.550955	-0.18086	-0.10812	0.70115	0.907991	PC
ENSG00000187889	C1orf168	protein_coding	0.43563	0.61082	0.572553	0.652864	0.514104	0.301109	-0.441714	-0.593569	-0.388062	-0.168675	0.5048	0.469989		0.450396	0.638557	0.599456	0.649316	0.639985	0.220303	-0.422093	-0.551988	-0.303411	-0.0926921	0.615115	0.54499
ENSG00000162069	BICDL2	protein_coding	30.1043	0.549582	0.485838	0.594825	0.727045	0.430571	-0.427223	-0.514391	-0.290523	-0.0737193	0.580236	0.581488		27.1009	0.638485	0.607338	0.656473	0.805115	0.371068	-0.482451	-0.565233	-0.210135	-0.0277063	0.664418	0.649202
ENSG00000134398	ERN2	protein_coding	36.1427	0.559725	0.371754	0.487961	0.885419	0.615879	-0.469996	-0.479278	-0.228811	-0.149968	0.676194	0.651563	GMC	30.222	0.638075	0.483152	0.54287	0.924228	0.512844	-0.493801	-0.551809	-0.16529	-0.104492	0.732077	0.679652	GMC
ENSG00000186377	CYP4X1	protein_coding	28.3257	0.587107	0.800917	0.575038	0.3493	0.0502099	-0.429489	-0.654159	-0.45681	-0.251893	0.387543	0.414845	CC	25.2754	0.637928	0.796906	0.657719	0.516751	0.168357	-0.490831	-0.609106	-0.297904	-0.0399807	0.560806	0.589586
ENSG00000224041	IGKV3D-15	IG_gene	5.21434	0.533515	0.353111	0.36407	0.621973	0.294001	-0.412321	-0.410255	-0.115151	-0.0623583	0.679233	0.921223	PC	4.25832	0.637912	0.554294	0.488675	0.676291	0.301297	-0.545355	-0.560003	-0.193997	-0.126219	0.712505	0.93452	PC
ENSG00000079557	AFM	protein_coding	0.634794	0.513165	0.742289	0.560875	0.361563	-0.0133232	-0.477365	-0.348419	-0.5059	-0.322612	0.318941	0.422032	CC	0.595406	0.637799	0.735505	0.608042	0.46317	0.223565	-0.542656	-0.531627	-0.414537	-0.171225	0.483079	0.564959
ENSG00000184012	TMPRSS2	protein_coding	110.832	0.677489	0.549299	0.499243	0.765933	0.450178	-0.541739	-0.580345	-0.349301	-0.133682	0.499657	0.581544		107.892	0.637739	0.595808	0.574621	0.822271	0.407103	-0.500442	-0.570552	-0.231796	-0.0847173	0.620201	0.692137
ENSG00000111344	RASAL1	protein_coding	7.94811	0.590762	0.372567	0.457263	0.903779	0.616054	-0.449515	-0.54895	-0.210406	-0.135909	0.651173	0.638521	GMC	6.51327	0.637549	0.454295	0.486331	0.940203	0.527132	-0.479286	-0.584761	-0.0944628	-0.062335	0.739814	0.696827	GMC
ENSG00000161013	MGAT4B	protein_coding	64.9636	0.647121	0.349448	0.509111	0.814107	0.575315	-0.378094	-0.492574	-0.22008	-0.143185	0.631203	0.565103	GMC	61.881	0.637468	0.47217	0.538829	0.855701	0.476965	-0.42275	-0.546392	-0.129633	-0.0562996	0.679089	0.61486	GMC
ENSG00000250137	RP11-380P13.1	non-coding	0.638219	0.603227	0.328583	0.48776	0.692942	0.454031	-0.391094	-0.528009	-0.204888	-0.183921	0.593102	0.552702		0.609371	0.637426	0.369972	0.369796	0.782078	0.440825	-0.476703	-0.600792	-0.117903	-0.0700743	0.629007	0.627962
ENSG00000242472	IGHJ5	IG_gene	118.913	0.531511	0.38005	0.440095	0.712946	0.399993	-0.408527	-0.406842	-0.104251	-0.0396056	0.729663	0.955853	PC	109.768	0.63729	0.550093	0.516981	0.699579	0.302335	-0.53595	-0.564222	-0.147594	-0.102429	0.728586	0.954819	PC
ENSG00000260401	RP11-800A3.4	non-coding	0.915218	0.640076	0.400485	0.505937	0.51561	0.328776	-0.400556	-0.464599	-0.271241	-0.209005	0.480327	0.482954		0.839917	0.637283	0.430228	0.411332	0.624223	0.305764	-0.399247	-0.532449	-0.140103	-0.037445	0.509764	0.563599
ENSG00000179873	NLRP11	protein_coding	0.105264	0.636968	0.631261	0.588564	0.40147	0.0566816	-0.489473	-0.425778	-0.460798	-0.380016	0.404711	0.430433		0.0983792	0.637273	0.688738	0.653961	0.472968	0.15903	-0.513739	-0.553766	-0.428341	-0.135036	0.508413	0.552151
ENSG00000259702	RP11-236L14.1	non-coding	0.41037	0.587662	0.521746	0.447601	0.418712	0.203953	-0.378503	-0.491834	-0.286554	-0.209109	0.403317	0.452622		0.432549	0.637265	0.606929	0.500746	0.521772	0.242172	-0.496019	-0.556024	-0.286824	-0.182068	0.474924	0.520607
ENSG00000243290	IGKV1-12	IG_gene	40.6066	0.539352	0.393487	0.470815	0.659754	0.398188	-0.410645	-0.419641	-0.101876	-0.0475843	0.744673	0.945091	PC	29.6759	0.63713	0.570128	0.528971	0.6812	0.276062	-0.547217	-0.557401	-0.175188	-0.109054	0.713982	0.949175	PC
ENSG00000222037	IGLC6	non-coding	44.3335	0.536275	0.348749	0.408273	0.649216	0.310705	-0.441308	-0.415586	-0.110756	-0.0649926	0.717664	0.93359	PC	44.315	0.637093	0.573867	0.515107	0.658907	0.26515	-0.572476	-0.571488	-0.184477	-0.101853	0.702402	0.945193	PC
ENSG00000073350	LLGL2	protein_coding	61.065	0.567134	0.518506	0.574562	0.807363	0.557414	-0.449855	-0.501137	-0.293114	-0.134798	0.673033	0.595267		54.44	0.637037	0.608635	0.642832	0.870064	0.448587	-0.491468	-0.56549	-0.193819	-0.0678948	0.720426	0.671135	GMC
ENSG00000176387	HSD11B2	protein_coding	9.79453	0.578316	0.422061	0.487438	0.688873	0.369642	-0.398974	-0.519885	-0.207994	-0.0684665	0.567804	0.578468		7.94959	0.636992	0.447435	0.515677	0.74814	0.324215	-0.425127	-0.52607	-0.238748	-0.0835838	0.597006	0.580326
ENSG00000185065	AC000068.5	non-coding	0.837422	0.551047	0.703127	0.652591	0.450238	0.23724	-0.42093	-0.454396	-0.39881	-0.256442	0.441227	0.43683		0.829615	0.636932	0.732743	0.616544	0.534261	0.231839	-0.514463	-0.568404	-0.389657	-0.117637	0.495952	0.536498
ENSG00000211611	IGKV6-21	IG_gene	11.5169	0.535894	0.409107	0.450712	0.658667	0.373467	-0.389953	-0.423779	-0.167679	-0.0958787	0.677574	0.884206	PC	9.20553	0.636569	0.589381	0.548502	0.659484	0.303612	-0.526818	-0.527089	-0.202901	-0.0716217	0.683234	0.901639	PC
ENSG00000268655	CTB-60B18.10	protein_coding	1.61495	0.605769	0.563042	0.726181	0.392208	0.0514107	-0.504821	-0.405722	-0.441479	-0.279324	0.370636	0.407876		1.19341	0.636526	0.626489	0.748614	0.485114	0.0871724	-0.507881	-0.461839	-0.449377	-0.179419	0.495809	0.530171
ENSG00000160323	ADAMTS13	protein_coding	6.68994	0.628222	0.464171	0.465195	0.505753	0.184251	-0.445349	-0.431533	-0.318208	-0.258004	0.613614	0.604399		6.27916	0.636525	0.385368	0.397675	0.617432	0.22456	-0.383725	-0.443945	-0.220601	-0.153609	0.561057	0.522086
ENSG00000135373	EHF	protein_coding	17.0177	0.535975	0.563023	0.59191	0.726344	0.569286	-0.349346	-0.519337	-0.220069	-0.0498471	0.594193	0.594832		15.2056	0.636508	0.648052	0.609718	0.790027	0.413841	-0.507454	-0.616993	-0.196147	-0.0136268	0.631693	0.644514
ENSG00000211965	IGHV3-49	IG_gene	24.6058	0.537469	0.349821	0.424864	0.685111	0.432424	-0.379211	-0.446728	-0.100228	-0.0632774	0.751105	0.898368		26.987	0.636437	0.571128	0.507584	0.657416	0.286799	-0.55855	-0.558202	-0.164992	-0.136359	0.680867	0.92488	PC
ENSG00000139151	PLCZ1	protein_coding	0.303948	0.628042	0.575756	0.59428	0.439405	0.171298	-0.402053	-0.583104	-0.340741	-0.19494	0.521611	0.484263		0.268743	0.636331	0.551882	0.554331	0.648063	0.276054	-0.453181	-0.620494	-0.192846	-0.0403604	0.583628	0.577001
ENSG00000211934	IGHV1-2	IG_gene	62.0865	0.558333	0.352522	0.460464	0.648021	0.390312	-0.360947	-0.406665	-0.106606	-0.0229092	0.668929	0.858853	PC	66.2424	0.636117	0.58221	0.515364	0.602853	0.24763	-0.516425	-0.536225	-0.171219	-0.107684	0.638003	0.870413	PC
ENSG00000069764	PLA2G10	protein_coding	4.37932	0.591417	0.323294	0.422388	0.902726	0.545771	-0.490449	-0.523528	-0.193417	-0.150271	0.666969	0.666159	GMC	3.49889	0.636057	0.450292	0.470604	0.925077	0.453718	-0.50895	-0.585344	-0.100815	-0.0968291	0.734187	0.698564	GMC
ENSG00000211663	IGLV3-19	IG_gene	90.2102	0.546848	0.403704	0.430976	0.691975	0.37538	-0.398607	-0.421701	-0.113276	-0.0627016	0.727144	0.9375	PC	92.288	0.635978	0.611726	0.545087	0.667709	0.312116	-0.560455	-0.564054	-0.185508	-0.0914927	0.703882	0.922554	PC
ENSG00000211668	IGLV2-11	IG_gene	104.424	0.494466	0.351538	0.415847	0.667212	0.369422	-0.412873	-0.395877	-0.0869873	-0.038204	0.706778	0.913723	PC	100.603	0.635901	0.55967	0.519113	0.669087	0.282114	-0.525377	-0.551044	-0.161969	-0.109138	0.704704	0.930939	PC
ENSG00000070159	PTPN3	protein_coding	7.14217	0.593009	0.580822	0.584695	0.768606	0.512708	-0.444542	-0.537137	-0.325921	-0.126026	0.541858	0.551877	GMC	7.00704	0.635785	0.672416	0.635796	0.80144	0.411821	-0.492362	-0.582752	-0.238301	-0.0531885	0.609985	0.617312
ENSG00000132698	RAB25	protein_coding	59.1431	0.601967	0.453767	0.517266	0.889155	0.609961	-0.463441	-0.5505	-0.227007	-0.106027	0.667509	0.657212	GMC	57.4146	0.635596	0.580838	0.587047	0.889189	0.492219	-0.502953	-0.589295	-0.159065	-0.0357448	0.694901	0.661562	GMC
ENSG00000260265	RP11-44F21.5	non-coding	0.988715	0.537839	0.471075	0.483196	0.559191	0.193973	-0.424609	-0.440204	-0.349909	-0.191927	0.476075	0.563317		0.904307	0.635559	0.539354	0.589992	0.612501	0.265751	-0.490801	-0.526828	-0.296947	-0.132557	0.550534	0.581285
ENSG00000211660	IGLV2-23	IG_gene	90.9998	0.548507	0.383478	0.464796	0.691354	0.411057	-0.431512	-0.425582	-0.102517	-0.0579461	0.729557	0.933834	PC	80.4574	0.635467	0.560777	0.531801	0.684057	0.321153	-0.539266	-0.530515	-0.142513	-0.100357	0.701929	0.945129	PC
ENSG00000068078	FGFR3	protein_coding	9.51726	0.589771	0.496366	0.636847	0.562	0.28905	-0.42064	-0.425833	-0.309341	-0.197683	0.604304	0.569406		7.08772	0.635083	0.525947	0.632542	0.722975	0.394157	-0.386268	-0.48185	-0.226987	-0.0775424	0.661148	0.6157
ENSG00000154914	USP43	protein_coding	2.06481	0.604815	0.534106	0.607484	0.761236	0.517979	-0.418649	-0.547392	-0.307239	-0.120274	0.589939	0.568316	GMC	2.07848	0.634728	0.613298	0.617937	0.811597	0.404471	-0.456782	-0.571684	-0.176706	-0.00519764	0.672061	0.689613
ENSG00000164695	CHMP4C	protein_coding	15.8715	0.601687	0.515425	0.554674	0.784179	0.547945	-0.415199	-0.516067	-0.27187	-0.100734	0.583118	0.585437	GMC	15.5326	0.634678	0.625779	0.613116	0.802454	0.435482	-0.512455	-0.585157	-0.205279	-0.0729992	0.629016	0.623317	GMC
ENSG00000259120	SMIM6	protein_coding	15.8289	0.618537	0.426016	0.453218	0.900062	0.514149	-0.5415	-0.49619	-0.304104	-0.220064	0.559391	0.628627	GMC	14.8124	0.634609	0.540051	0.590601	0.911645	0.473049	-0.549121	-0.553629	-0.209927	-0.113451	0.68098	0.670618	GMC
ENSG00000168961	LGALS9	protein_coding	54.6761	0.632993	0.301867	0.386359	0.875737	0.619921	-0.442587	-0.503546	-0.143186	-0.148003	0.630173	0.636027	GMC	47.6028	0.634351	0.425126	0.447438	0.910028	0.578743	-0.45324	-0.550326	-0.0206158	-0.0291822	0.726751	0.699379	GMC
ENSG00000255769	GOLGA2P10	non-coding	23.5864	0.534143	0.401151	0.49536	0.782689	0.455746	-0.438796	-0.528474	-0.267624	-0.173093	0.583549	0.570403	GMC	22.7905	0.634268	0.477699	0.532302	0.842559	0.398142	-0.504647	-0.600375	-0.217769	-0.134434	0.633978	0.624514	GMC
ENSG00000239819	IGKV1D-8	IG_gene	2.3749	0.512952	0.359977	0.429597	0.659948	0.441868	-0.387659	-0.36991	-0.0740287	-0.0464543	0.695822	0.914892	PC	2.04733	0.634209	0.570265	0.491579	0.675047	0.292762	-0.558418	-0.552659	-0.192088	-0.151346	0.686516	0.921869	PC
ENSG00000243264	IGKV2D-29	IG_gene	10.5514	0.476754	0.353381	0.407236	0.638537	0.419388	-0.329274	-0.375999	-0.0660519	-0.0579458	0.675639	0.867927	PC	9.22017	0.634208	0.575476	0.485834	0.620706	0.242908	-0.535441	-0.569501	-0.18281	-0.130321	0.673333	0.879597	PC
ENSG00000166415	WDR72	protein_coding	0.340056	0.582513	0.563771	0.413239	0.373495	0.0906063	-0.407738	-0.585556	-0.401045	-0.203115	0.353367	0.435858		0.332343	0.634192	0.575884	0.463811	0.487539	0.20767	-0.399913	-0.566438	-0.254137	-0.0433424	0.403439	0.470925
ENSG00000174951	FUT1	protein_coding	17.0608	0.54758	0.673073	0.544832	0.496403	0.197299	-0.508406	-0.501777	-0.441533	-0.212387	0.509746	0.57042		17.5889	0.63418	0.734009	0.690731	0.523572	0.180923	-0.471632	-0.544094	-0.338506	-0.0627262	0.579866	0.61494
ENSG00000169605	GKN1	protein_coding	7496.28	0.608774	0.307649	0.225812	0.858812	0.382496	-0.535759	-0.540245	-0.294881	-0.224728	0.451417	0.589984	GMC	6395.62	0.634151	0.393144	0.360438	0.901754	0.40218	-0.528872	-0.578329	-0.130275	-0.174325	0.629775	0.662128	GMC
ENSG00000137843	PAK6	protein_coding	2.22462	0.53263	0.563633	0.630459	0.640404	0.50218	-0.418468	-0.50106	-0.294586	-0.126847	0.606766	0.511747		2.15291	0.634099	0.659282	0.653976	0.750991	0.466822	-0.505775	-0.571441	-0.23357	-0.0292188	0.640551	0.600376
ENSG00000255545	RP11-627G23.1	non-coding	4.01465	0.45193	0.662285	0.639116	0.40326	0.105542	-0.428755	-0.43676	-0.379474	-0.209126	0.48969	0.509265		3.41295	0.634023	0.699971	0.658774	0.58032	0.158842	-0.49643	-0.552207	-0.352806	-0.118137	0.606581	0.60833
ENSG00000215277	RNF212B	protein_coding	0.129039	0.654072	0.418512	0.385641	0.454072	0.166552	-0.338177	-0.476	-0.242796	-0.221474	0.352548	0.426304	PAC	0.12811	0.63391	0.535239	0.496871	0.571718	0.181853	-0.428594	-0.60685	-0.279317	-0.0753869	0.522095	0.581519
ENSG00000259953	RP11-4O1.2	non-coding	2.10561	0.589352	0.508029	0.642039	0.670386	0.467484	-0.370757	-0.475315	-0.25678	-0.112949	0.673815	0.590917		1.97983	0.633876	0.588641	0.622272	0.741976	0.410481	-0.384932	-0.522916	-0.138907	0.0283406	0.712859	0.646155
ENSG00000163501	IHH	protein_coding	17.2363	0.607225	0.456016	0.519978	0.810669	0.566714	-0.450724	-0.494042	-0.242652	-0.13997	0.707112	0.634439		14.5787	0.633834	0.547146	0.598497	0.883758	0.486003	-0.467723	-0.566094	-0.155303	-0.0353644	0.738185	0.686437
ENSG00000196542	SPTSSB	protein_coding	10.7722	0.576173	0.307291	0.36955	0.917121	0.543835	-0.476309	-0.490769	-0.22841	-0.176754	0.635236	0.667702	GMC	9.83526	0.633594	0.475941	0.491672	0.926553	0.479685	-0.51189	-0.567326	-0.153951	-0.105942	0.729396	0.69553	GMC
ENSG00000268947	AD000684.2	non-coding	2.48184	0.551021	0.437955	0.626612	0.633045	0.412377	-0.359978	-0.409259	-0.246683	-0.0897495	0.562924	0.510206		2.23646	0.633593	0.509893	0.570924	0.750522	0.389148	-0.406199	-0.526289	-0.248768	-0.0349758	0.654741	0.616889
ENSG00000184992	BRI3BP	protein_coding	8.1111	0.593963	0.526392	0.562838	0.715199	0.591539	-0.40585	-0.517887	-0.259677	-0.105919	0.612933	0.554902		7.6423	0.633372	0.590802	0.601971	0.778778	0.556321	-0.484947	-0.576423	-0.125005	-0.003433	0.666908	0.623858
ENSG00000254988	CTD-2547H18.1	non-coding	3.48751	0.658342	0.37962	0.400206	0.856811	0.440886	-0.507192	-0.54626	-0.326249	-0.252917	0.589891	0.655675	GMC	2.89377	0.633356	0.429961	0.460422	0.897341	0.431991	-0.471578	-0.55558	-0.177727	-0.172814	0.666858	0.675135	GMC
ENSG00000165813	CCDC186	protein_coding	11.0107	0.506061	0.687638	0.611562	0.423279	0.217234	-0.266196	-0.506891	-0.388019	-0.152429	0.378703	0.379092		10.2657	0.633267	0.71797	0.607304	0.604686	0.216359	-0.44205	-0.579076	-0.304164	-0.073191	0.503517	0.53196
ENSG00000136052	SLC41A2	protein_coding	16.5103	0.620316	0.598166	0.590854	0.654572	0.467133	-0.36145	-0.580781	-0.300565	-0.142047	0.496255	0.512199		15.5544	0.633144	0.650942	0.619646	0.721922	0.372364	-0.457149	-0.600265	-0.17769	-0.0144652	0.582772	0.621215
ENSG00000211685	IGLC7	IG_gene	16.9812	0.423407	0.396559	0.422505	0.587879	0.358977	-0.410104	-0.383639	-0.149514	-0.00145133	0.675367	0.849099	PC	35.1916	0.63307	0.564857	0.517999	0.617268	0.298354	-0.54573	-0.576265	-0.193647	-0.10084	0.656454	0.869999	PC
ENSG00000280027	RP11-44F14.10	non-coding	0.84431	0.630529	0.619243	0.590857	0.420997	0.112949	-0.507229	-0.504649	-0.454984	-0.208496	0.456893	0.411906		0.758067	0.63283	0.691012	0.68099	0.576068	0.316851	-0.487326	-0.541308	-0.314282	-0.0437879	0.576303	0.605579
ENSG00000136868	SLC31A1	protein_coding	16.1961	0.680386	0.42816	0.380091	0.631698	0.43785	-0.368052	-0.51296	-0.238281	-0.147308	0.420836	0.459826		15.8093	0.632804	0.50777	0.418036	0.643272	0.373993	-0.450372	-0.539556	-0.168017	-0.0679304	0.429306	0.515821
ENSG00000211967	IGHV3-53	IG_gene	14.5925	0.533629	0.375433	0.477318	0.693205	0.412637	-0.379124	-0.405259	-0.104384	-0.0366287	0.71574	0.913774	PC	14.6329	0.632775	0.59163	0.536679	0.649734	0.284895	-0.55262	-0.549369	-0.156791	-0.1232	0.65491	0.901704	PC
ENSG00000165125	TRPV6	protein_coding	8.29727	0.650172	0.454691	0.508258	0.596751	0.291966	-0.443841	-0.577779	-0.343742	-0.152544	0.535779	0.599038		9.0584	0.632698	0.566521	0.66453	0.674339	0.261811	-0.429963	-0.558244	-0.273235	-0.0713686	0.626258	0.629801
ENSG00000229719	MIR194-2HG	non-coding	4.23712	0.606143	0.393878	0.46338	0.852161	0.547049	-0.479196	-0.590607	-0.249328	-0.140397	0.65053	0.606365	GMC	3.73859	0.632656	0.477165	0.518221	0.919562	0.478507	-0.48915	-0.587356	-0.10978	-0.0496141	0.734889	0.703558	GMC
ENSG00000163898	LIPH	protein_coding	30.8023	0.600014	0.428417	0.487389	0.85752	0.466389	-0.455076	-0.511142	-0.303812	-0.143587	0.550828	0.654401	GMC	29.7608	0.632611	0.56481	0.583729	0.862034	0.370472	-0.487261	-0.570689	-0.218404	-0.0991195	0.647899	0.67556	GMC
ENSG00000150527	CTAGE5	protein_coding	18.8858	0.650676	0.601275	0.576772	0.710102	0.463139	-0.400438	-0.575276	-0.303506	-0.162603	0.584458	0.559648		18.7078	0.63199	0.632009	0.619217	0.779006	0.416643	-0.479277	-0.589625	-0.196777	-0.0236903	0.61115	0.6148
ENSG00000242136	RP11-734K21.2	non-coding	0.74411	0.452494	0.661761	0.555893	0.494226	0.327881	-0.426743	-0.472843	-0.375376	-0.220783	0.381865	0.380527		0.568003	0.631888	0.675823	0.574276	0.688644	0.377762	-0.558383	-0.596249	-0.251224	-0.0550005	0.569372	0.583382
ENSG00000211593	IGKJ5	IG_gene	832.021	0.533053	0.355718	0.45739	0.673833	0.393171	-0.406617	-0.412017	-0.0760581	-0.0373559	0.732699	0.963128	PC	663.428	0.631804	0.585509	0.545591	0.679069	0.292524	-0.556425	-0.5502	-0.180334	-0.0983966	0.734058	0.962388	PC
ENSG00000211962	IGHV1-46	IG_gene	26.2463	0.539257	0.396995	0.451805	0.681231	0.400579	-0.383931	-0.404714	-0.104362	-0.0443892	0.735454	0.945949	PC	25.0034	0.63171	0.559235	0.533498	0.675943	0.289872	-0.566785	-0.542783	-0.153677	-0.107043	0.716264	0.940143	PC
ENSG00000211942	IGHV3-13	IG_gene	16.8081	0.551334	0.371336	0.479532	0.650543	0.398233	-0.36938	-0.393406	-0.100368	-0.0520376	0.641713	0.868295	PC	9.06195	0.631697	0.55551	0.512237	0.643219	0.324446	-0.527198	-0.532422	-0.137739	-0.077549	0.662438	0.876951	PC
ENSG00000224090	AC097468.4	non-coding	0.349749	0.579739	0.555797	0.630278	0.460707	0.133137	-0.48196	-0.384537	-0.388921	-0.324471	0.523957	0.444763		0.273041	0.631573	0.632432	0.681479	0.567783	0.160763	-0.517799	-0.516353	-0.412967	-0.20101	0.577183	0.557024
ENSG00000182264	IZUMO1	protein_coding	4.23487	0.474086	0.654057	0.508883	0.432367	0.184249	-0.44411	-0.437332	-0.423929	-0.132191	0.506197	0.549462		5.1718	0.631475	0.636936	0.617848	0.626708	0.272794	-0.402307	-0.517147	-0.27732	-0.0517944	0.624265	0.6348
ENSG00000245750	DRAIC	non-coding	1.67072	0.552844	0.816343	0.599819	0.322783	0.00453341	-0.519401	-0.494511	-0.563899	-0.35359	0.339663	0.415071	CC	1.59353	0.631133	0.797581	0.685751	0.46557	0.138466	-0.556775	-0.564107	-0.488639	-0.188615	0.498951	0.557815
ENSG00000147889	CDKN2A	protein_coding	0.84541	0.474477	0.331755	0.421618	0.312121	0.0922276	-0.278866	-0.304581	-0.199842	-0.109637	0.370524	0.42782		0.777967	0.631092	0.478827	0.468423	0.469621	0.120878	-0.417098	-0.50829	-0.322135	-0.171447	0.448341	0.454418	PAC
ENSG00000168143	FAM83B	protein_coding	1.30445	0.616875	0.397222	0.486166	0.817117	0.46205	-0.428721	-0.428305	-0.294415	-0.175783	0.581179	0.669337		1.21721	0.630995	0.473402	0.511386	0.873879	0.48752	-0.467074	-0.546755	-0.197787	-0.104948	0.663873	0.684884	GMC
ENSG00000165140	FBP1	protein_coding	66.9638	0.586911	0.584592	0.534786	0.755603	0.511537	-0.452604	-0.567624	-0.268368	-0.135095	0.624921	0.620699		61.4288	0.630975	0.661221	0.600758	0.803661	0.44001	-0.507716	-0.604078	-0.1544	-0.00376575	0.696485	0.662091
ENSG00000282600	IGHV3-69-1	non-coding	3.7903	0.498627	0.391485	0.458256	0.704552	0.448566	-0.374606	-0.38282	-0.0782658	-0.0083304	0.727163	0.933219	PC	3.43714	0.630903	0.535115	0.481972	0.662304	0.305272	-0.543172	-0.562022	-0.148294	-0.0944978	0.684624	0.933625	PC
ENSG00000211900	IGHJ6	IG_gene	190.701	0.534113	0.386904	0.449466	0.679774	0.400735	-0.415358	-0.412014	-0.0909079	-0.054841	0.731515	0.949721	PC	196.715	0.630857	0.588861	0.531418	0.684732	0.295837	-0.568814	-0.572218	-0.182657	-0.109591	0.720005	0.951578	PC
ENSG00000205847	OR7E91P	non-coding	0.618556	0.59951	0.456428	0.418829	0.760386	0.41029	-0.489628	-0.586266	-0.291898	-0.159343	0.578143	0.621094		0.497663	0.630753	0.513104	0.507864	0.820074	0.351469	-0.536047	-0.611084	-0.214241	-0.1063	0.643332	0.65689	GMC
ENSG00000278473	IGHV3-41	non-coding	1.36215	0.472463	0.308517	0.341576	0.630295	0.381067	-0.368521	-0.382764	-0.0574166	-0.0456351	0.651789	0.890869	PC	1.46481	0.630718	0.526292	0.46606	0.649441	0.250824	-0.519664	-0.549958	-0.184308	-0.108944	0.677793	0.903774	PC
ENSG00000163235	TGFA	protein_coding	2.61167	0.600975	0.436643	0.502335	0.865401	0.577687	-0.409369	-0.519846	-0.221459	-0.0655136	0.634278	0.621916	GMC	2.4697	0.63054	0.530807	0.567465	0.910432	0.486674	-0.480787	-0.567018	-0.159655	-0.0453002	0.703799	0.687363	GMC
ENSG00000187527	ATP13A5	protein_coding	0.277124	0.636455	0.41427	0.410436	0.726122	0.303713	-0.539059	-0.560693	-0.350098	-0.21575	0.461004	0.597649		0.256333	0.630509	0.423721	0.453157	0.803693	0.288261	-0.513501	-0.568268	-0.194516	-0.138629	0.619599	0.647044	GMC
ENSG00000130768	SMPDL3B	protein_coding	9.39618	0.630659	0.704662	0.571505	0.686185	0.376039	-0.507619	-0.608507	-0.428832	-0.237954	0.491706	0.507245		9.21254	0.630449	0.741015	0.636822	0.757061	0.378215	-0.544604	-0.602049	-0.242435	-0.0596472	0.629415	0.65695
ENSG00000266283	RP11-627G18.1	non-coding	1.97303	0.604466	0.509504	0.564553	0.616904	0.413766	-0.339178	-0.570311	-0.234672	-0.181648	0.535009	0.469952		1.66996	0.630422	0.536276	0.484419	0.735162	0.399651	-0.422345	-0.603741	-0.135074	-0.0108663	0.611607	0.62301
ENSG00000188732	FAM221A	protein_coding	5.96197	0.621727	0.617622	0.615297	0.539459	0.188386	-0.4015	-0.514418	-0.424894	-0.247222	0.462249	0.44939		5.6524	0.630399	0.625202	0.623805	0.650846	0.2297	-0.378625	-0.529347	-0.283231	-0.0563193	0.55292	0.551664
ENSG00000115718	PROC	protein_coding	2.31725	0.615904	0.640244	0.604306	0.588066	0.23284	-0.466339	-0.510715	-0.407478	-0.255933	0.46311	0.468327		1.84414	0.630218	0.649316	0.62087	0.676825	0.284569	-0.48865	-0.530549	-0.283112	-0.151237	0.61604	0.620308
ENSG00000139988	RDH12	protein_coding	9.05865	0.614785	0.388871	0.328281	0.867932	0.460851	-0.539593	-0.566161	-0.311677	-0.205661	0.490305	0.598049	GMC	7.9057	0.630188	0.483625	0.468982	0.904038	0.411767	-0.53252	-0.583063	-0.172435	-0.129914	0.653875	0.676863	GMC
ENSG00000203697	CAPN8	protein_coding	60.6938	0.574841	0.321362	0.399203	0.950307	0.514797	-0.499742	-0.493592	-0.279237	-0.171688	0.585741	0.68786	GMC	54.1811	0.629881	0.446467	0.502793	0.958551	0.456076	-0.481629	-0.557372	-0.172286	-0.126278	0.70777	0.70479	GMC
ENSG00000211639	IGLV4-60	IG_gene	10.5878	0.491585	0.290875	0.340472	0.54743	0.303526	-0.411818	-0.455395	-0.179273	-0.0852025	0.560837	0.665747		9.79592	0.62988	0.627979	0.491186	0.594694	0.227867	-0.554014	-0.572517	-0.205468	-0.0783098	0.649708	0.819848	PC
ENSG00000133195	SLC39A11	protein_coding	8.90312	0.668084	0.469626	0.47098	0.780486	0.479904	-0.442827	-0.5144	-0.248252	-0.217191	0.55419	0.54861		7.84329	0.629853	0.511368	0.509929	0.82947	0.509448	-0.448724	-0.533642	-0.0648426	0.0105454	0.648652	0.62738	GMC
ENSG00000173557	C2orf70	protein_coding	2.43769	0.658337	0.407815	0.501637	0.741638	0.492868	-0.477258	-0.509951	-0.272621	-0.186268	0.647137	0.624231		1.91878	0.629695	0.4915	0.549305	0.793439	0.505863	-0.476078	-0.52371	-0.203193	-0.0913334	0.676325	0.640097
ENSG00000147676	MAL2	protein_coding	47.7817	0.621856	0.475647	0.525068	0.849647	0.552283	-0.43442	-0.517782	-0.304256	-0.160716	0.57031	0.642679	GMC	46.589	0.629683	0.602085	0.604568	0.853528	0.478306	-0.492329	-0.571135	-0.211834	-0.0654464	0.614575	0.658446	GMC
ENSG00000283635	RP11-5O24.1	non-coding	0.606394	0.658927	0.546582	0.563476	0.556698	0.299032	-0.439464	-0.573412	-0.380158	-0.218749	0.517231	0.434841		0.456634	0.629527	0.499927	0.503903	0.730611	0.324035	-0.509952	-0.621932	-0.190758	-0.0883883	0.585688	0.59089
ENSG00000211649	IGLV7-46	IG_gene	49.3913	0.545321	0.377979	0.462622	0.705282	0.407173	-0.38556	-0.443999	-0.10424	-0.0502649	0.666195	0.866713	PC	56.0957	0.629512	0.562176	0.537096	0.669467	0.300269	-0.506362	-0.549559	-0.169614	-0.0739184	0.704491	0.905926	PC
ENSG00000211973	IGHV1-69	IG_gene	12.1113	0.441652	0.353638	0.411388	0.658535	0.470935	-0.378664	-0.373435	-0.0691913	0.00652683	0.683351	0.865554	PC	11.4538	0.629298	0.569855	0.517369	0.633971	0.272728	-0.518574	-0.529992	-0.200305	-0.151462	0.659189	0.889488	PC
ENSG00000183762	KREMEN1	protein_coding	10.229	0.531594	0.322651	0.356816	0.298077	0.198487	-0.148242	-0.307936	-0.108932	-0.066401	0.409713	0.332575		9.77081	0.629284	0.435262	0.426435	0.518027	0.185036	-0.252575	-0.410809	-0.180316	0.0294443	0.46333	0.423644
ENSG00000211904	IGHJ2	IG_gene	38.2042	0.534793	0.356683	0.445783	0.669047	0.386119	-0.380584	-0.401991	-0.0877076	-0.0775374	0.713762	0.929057	PC	33.6642	0.629259	0.550696	0.524359	0.662234	0.30991	-0.523836	-0.543133	-0.150912	-0.0887907	0.69443	0.930599	PC
ENSG00000152766	ANKRD22	protein_coding	53.6675	0.568244	0.620897	0.606991	0.606585	0.376699	-0.364526	-0.557902	-0.277878	-0.0406054	0.537726	0.544925		53.8255	0.629234	0.719582	0.662976	0.64808	0.235086	-0.485382	-0.611374	-0.303454	-0.0473541	0.521609	0.573163
ENSG00000016391	CHDH	protein_coding	9.63847	0.500032	0.634853	0.602159	0.559197	0.329376	-0.418164	-0.466378	-0.400901	-0.198017	0.507818	0.467368		9.30945	0.629143	0.72158	0.664609	0.649987	0.260936	-0.489646	-0.556056	-0.320481	-0.0959401	0.611353	0.596039
ENSG00000244437	IGKV3-15	IG_gene	86.1916	0.541568	0.389969	0.452459	0.658808	0.36736	-0.398717	-0.413219	-0.086115	-0.0377522	0.760711	0.9482	PC	79.4694	0.629106	0.559335	0.524997	0.666915	0.294775	-0.533536	-0.53636	-0.150878	-0.115751	0.725528	0.953902	PC
ENSG00000211968	IGHV1-58	IG_gene	7.76583	0.481667	0.372509	0.433553	0.639258	0.385497	-0.363224	-0.373108	-0.0992182	-0.0699842	0.690411	0.866441	PC	4.851	0.629062	0.5429	0.47603	0.670321	0.276459	-0.540335	-0.562733	-0.164134	-0.100865	0.683016	0.878631	PC
ENSG00000266149	RP11-789C17.3	non-coding	0.454807	0.66254	0.560112	0.442095	0.421921	0.0640512	-0.418208	-0.584241	-0.400192	-0.257217	0.411415	0.404739		0.504975	0.629047	0.649374	0.55516	0.452044	0.0689974	-0.497403	-0.552424	-0.385392	-0.136884	0.443349	0.426311
ENSG00000114771	AADAC	protein_coding	18.738	0.636157	0.420642	0.444237	0.843292	0.497461	-0.435953	-0.543507	-0.307134	-0.171861	0.53422	0.593292	GMC	13.9309	0.629046	0.508007	0.485697	0.900481	0.499408	-0.483001	-0.588205	-0.164082	-0.0850347	0.655284	0.68159	GMC
ENSG00000234753	FOXP4-AS1	non-coding	1.56979	0.492634	0.652495	0.605923	0.497363	0.205052	-0.432895	-0.327121	-0.401114	-0.22067	0.481965	0.478799		1.42995	0.628926	0.75442	0.676487	0.519643	0.241483	-0.504052	-0.52351	-0.447065	-0.175088	0.502308	0.512594
ENSG00000149177	PTPRJ	protein_coding	14.2956	0.549314	0.65554	0.56085	0.516024	0.3129	-0.356298	-0.530735	-0.348393	-0.102733	0.428906	0.43023		13.4113	0.628819	0.696559	0.601651	0.651515	0.292048	-0.483664	-0.574956	-0.264643	-0.01857	0.506584	0.542329
ENSG00000223823	LINC01342	non-coding	1.49373	0.49957	0.529218	0.622147	0.546537	0.297919	-0.440557	-0.399388	-0.334476	-0.180782	0.585281	0.516373		1.18661	0.628738	0.600995	0.667012	0.655827	0.355266	-0.483144	-0.516798	-0.273674	-0.0888844	0.656198	0.608182
ENSG00000197070	ARRDC1	protein_coding	47.3185	0.571243	0.479489	0.595875	0.752954	0.499477	-0.41005	-0.496455	-0.257477	-0.0937508	0.650385	0.559877		44.8055	0.628568	0.576012	0.640685	0.832106	0.421151	-0.459084	-0.552582	-0.169793	-0.00881975	0.708689	0.638923
ENSG00000177570	SAMD12	protein_coding	2.04557	0.588113	0.427395	0.610277	0.73815	0.550891	-0.34105	-0.460288	-0.193865	-0.0694094	0.689209	0.594329		1.8152	0.628546	0.498492	0.619381	0.842602	0.445437	-0.393845	-0.569725	-0.13866	0.00444064	0.732655	0.686773
ENSG00000211662	IGLV3-21	IG_gene	81.971	0.520926	0.410475	0.497352	0.646538	0.364632	-0.39964	-0.413861	-0.126845	-0.0771009	0.76203	0.929186	PC	86.8578	0.628509	0.571268	0.548583	0.676205	0.275933	-0.541753	-0.555398	-0.188877	-0.0999067	0.717002	0.925019	PC
ENSG00000188833	ENTPD8	protein_coding	8.60444	0.552891	0.522365	0.59363	0.713743	0.44022	-0.518049	-0.456932	-0.358084	-0.222563	0.56399	0.532501		6.46533	0.628509	0.566718	0.619365	0.781024	0.413838	-0.519292	-0.547604	-0.274644	-0.0984689	0.675189	0.636735
ENSG00000214215	C12orf74	non-coding	0.107819	0.544899	0.420376	0.518574	0.577718	0.35775	-0.34795	-0.425651	-0.158146	-0.112101	0.554351	0.632967		0.102945	0.628137	0.503765	0.556972	0.729646	0.380425	-0.424103	-0.57367	-0.128447	0.00443084	0.673939	0.657046
ENSG00000278408	RP11-1123I8.1	non-coding	0.620455	0.495892	0.741633	0.507154	0.3472	0.019073	-0.457137	-0.389488	-0.472792	-0.256625	0.298119	0.40722	CC	0.629982	0.628122	0.741388	0.601571	0.472857	0.16627	-0.52159	-0.562771	-0.418026	-0.209682	0.436368	0.523541
ENSG00000010256	UQCRC1	protein_coding	170.239	0.639556	0.174854	0.219315	0.56136	0.393491	-0.348163	-0.479441	-0.120945	-0.1773	0.354918	0.310054		169.887	0.627984	0.318899	0.240937	0.582674	0.293113	-0.412602	-0.541191	-0.030478	-0.0673783	0.415685	0.401632
ENSG00000102048	ASB9	protein_coding	2.9544	0.561685	0.765427	0.559952	0.307197	-0.0133506	-0.43498	-0.390888	-0.486071	-0.343877	0.334379	0.37099	CC	2.95924	0.627963	0.752035	0.575579	0.424669	0.166096	-0.465369	-0.492192	-0.415922	-0.163135	0.443507	0.476696
ENSG00000176058	TPRN	protein_coding	33.6321	0.549266	0.647016	0.535766	0.562679	0.36008	-0.455766	-0.559931	-0.373057	-0.120527	0.514199	0.453713		35.6957	0.627875	0.695544	0.671247	0.649737	0.216869	-0.496552	-0.616514	-0.276711	-0.0753384	0.597186	0.600883
ENSG00000110436	SLC1A2	protein_coding	2.47927	0.547112	0.810085	0.612734	0.349173	-0.00576218	-0.503927	-0.431066	-0.536695	-0.332403	0.337792	0.395744	CC	2.53087	0.627844	0.835375	0.653727	0.44965	0.135755	-0.555644	-0.523638	-0.452668	-0.186097	0.464921	0.585109	CC
ENSG00000211659	IGLV3-25	IG_gene	100.478	0.514802	0.397254	0.415805	0.675703	0.4033	-0.442867	-0.430737	-0.114928	-0.0558456	0.745435	0.939838	PC	170.346	0.627836	0.553397	0.512404	0.695392	0.33494	-0.543589	-0.547919	-0.15877	-0.0847779	0.746613	0.926199	PC
ENSG00000109511	ANXA10	protein_coding	280.709	0.635591	0.425818	0.488732	0.888919	0.583498	-0.447474	-0.496533	-0.275551	-0.175538	0.583498	0.665817	GMC	272.314	0.627834	0.542972	0.560525	0.876339	0.490057	-0.478406	-0.568471	-0.211299	-0.0917326	0.615553	0.664513	GMC
ENSG00000244116	IGKV2-28	IG_gene	43.5027	0.512026	0.388481	0.46182	0.65845	0.377557	-0.378757	-0.413978	-0.107341	-0.0319453	0.725407	0.945409	PC	41.3612	0.627783	0.57065	0.542174	0.680609	0.279424	-0.557021	-0.553617	-0.156502	-0.105242	0.722702	0.954193	PC
ENSG00000166126	AMN	protein_coding	9.5464	0.572134	0.401058	0.467224	0.863868	0.495799	-0.464843	-0.459031	-0.244782	-0.156592	0.628008	0.676478	GMC	7.06846	0.62777	0.469824	0.538313	0.886976	0.458205	-0.452505	-0.531031	-0.16409	-0.0922418	0.687455	0.677354	GMC
ENSG00000206869	SNORA70F	non-coding	1.40842	0.464127	0.570286	0.494873	0.427733	0.0856056	-0.351256	-0.343719	-0.322127	-0.050782	0.421424	0.476646		1.29015	0.62768	0.596776	0.506719	0.542855	0.183106	-0.498919	-0.486084	-0.385456	-0.212421	0.473031	0.551044
ENSG00000240382	IGKV1-17	IG_gene	35.7559	0.559299	0.436804	0.417114	0.624545	0.357278	-0.427482	-0.454235	-0.113846	-0.0714588	0.686488	0.905067	PC	34.1916	0.627665	0.554401	0.525093	0.677801	0.288521	-0.563201	-0.572094	-0.146927	-0.165385	0.672112	0.907737	PC
ENSG00000277840	RP11-103B5.4	non-coding	1.86986	0.497995	0.372003	0.55121	0.717976	0.504136	-0.391422	-0.416789	-0.155278	-0.0899101	0.677183	0.600109		1.79385	0.62755	0.482476	0.591586	0.754927	0.355006	-0.406279	-0.552564	-0.195031	-0.0428835	0.663405	0.628331
ENSG00000211653	IGLV1-40	IG_gene	168.092	0.546879	0.386494	0.436183	0.676508	0.391171	-0.40099	-0.423063	-0.103781	-0.0529031	0.756177	0.950416	PC	139.534	0.627538	0.561079	0.499738	0.654808	0.251822	-0.55388	-0.542056	-0.168862	-0.130419	0.710439	0.944485	PC
ENSG00000142675	CNKSR1	protein_coding	15.672	0.562857	0.525625	0.628535	0.756926	0.487246	-0.435189	-0.49897	-0.292192	-0.0956828	0.641595	0.589183		14.5293	0.627328	0.611731	0.655717	0.828612	0.40713	-0.499923	-0.566299	-0.196858	-0.0410297	0.707949	0.655055
ENSG00000241244	IGKV1D-16	IG_gene	4.60221	0.488298	0.392911	0.477014	0.607556	0.360378	-0.370356	-0.378084	-0.0869605	-0.0448383	0.68776	0.884328	PC	4.18914	0.62721	0.556069	0.476933	0.656068	0.277758	-0.52921	-0.567689	-0.200012	-0.141307	0.66221	0.901032	PC
ENSG00000165105	RASEF	protein_coding	11.9825	0.609021	0.499923	0.490809	0.834777	0.410309	-0.457554	-0.564126	-0.358623	-0.128716	0.520257	0.65848	GMC	11.55	0.626805	0.5614	0.579039	0.899189	0.410135	-0.505084	-0.59838	-0.214879	-0.0740808	0.667017	0.721476	GMC
ENSG00000142484	TM4SF5	protein_coding	12.059	0.573545	0.38213	0.5093	0.853589	0.4596	-0.474108	-0.4536	-0.264119	-0.181156	0.572427	0.630024	GMC	9.133	0.626667	0.537924	0.60971	0.867145	0.428636	-0.494033	-0.534435	-0.217278	-0.148509	0.681203	0.645475	GMC
ENSG00000196917	HCAR1	protein_coding	3.0722	0.498651	0.612275	0.664345	0.431226	0.288493	-0.358469	-0.509344	-0.302718	-0.138625	0.464947	0.379262		2.41772	0.62651	0.684725	0.673362	0.614756	0.21453	-0.453848	-0.580714	-0.254795	-0.0608737	0.584966	0.563924
ENSG00000164690	SHH	protein_coding	5.47746	0.560007	0.380601	0.422109	0.886353	0.50871	-0.462552	-0.461768	-0.281049	-0.16576	0.645829	0.710942	GMC	4.88413	0.626491	0.535762	0.547746	0.891422	0.372373	-0.504383	-0.593839	-0.220569	-0.0934288	0.693224	0.72449	GMC
ENSG00000167600	CYP2S1	protein_coding	49.6526	0.587289	0.371846	0.434945	0.93241	0.640939	-0.474301	-0.541468	-0.20978	-0.122707	0.64853	0.655729	GMC	43.951	0.626454	0.485608	0.499119	0.946767	0.545316	-0.499088	-0.589898	-0.0885061	-0.0672445	0.722991	0.697657	GMC
ENSG00000170927	PKHD1	protein_coding	0.624271	0.614854	0.593344	0.595799	0.572176	0.282653	-0.455772	-0.497649	-0.336449	-0.246839	0.555684	0.53707		0.51922	0.626369	0.611871	0.642584	0.727669	0.312173	-0.432357	-0.558083	-0.27618	-0.0679875	0.699961	0.658303
ENSG00000074527	NTN4	protein_coding	34.6172	0.535895	0.313951	0.507259	0.444917	0.32696	-0.131328	-0.360459	-0.0748533	-0.00399351	0.505403	0.413351		33.8289	0.62636	0.472348	0.55825	0.63164	0.313688	-0.296089	-0.492131	-0.12768	-0.0174952	0.5818	0.485647
ENSG00000256713	PGA5	protein_coding	3539.15	0.60862	0.900125	0.530188	0.30545	-0.0746203	-0.554272	-0.581071	-0.643988	-0.353912	0.219023	0.343965	CC	4446.92	0.626316	0.851892	0.635124	0.413673	0.0598704	-0.616303	-0.565785	-0.542156	-0.21531	0.386741	0.535919	CC
ENSG00000253972	MAL2	non-coding	0.464956	0.570422	0.451621	0.428351	0.753766	0.350941	-0.488405	-0.461477	-0.357037	-0.111973	0.474408	0.636444		0.429363	0.626089	0.509605	0.539615	0.810943	0.367845	-0.482185	-0.546754	-0.270921	-0.153735	0.590552	0.66956
ENSG00000176153	GPX2	protein_coding	189.362	0.556534	0.370308	0.452071	0.900736	0.65259	-0.452343	-0.543487	-0.181882	-0.0828515	0.641168	0.663037	GMC	163.732	0.62604	0.492998	0.503865	0.926699	0.512352	-0.483941	-0.591129	-0.103805	-0.073002	0.721551	0.712552	GMC
ENSG00000211949	IGHV3-23	IG_gene	156.626	0.543882	0.41009	0.455954	0.705909	0.407463	-0.408245	-0.432159	-0.0879211	-0.03233	0.720208	0.950294	PC	130.443	0.625706	0.55891	0.516937	0.678318	0.284887	-0.551483	-0.56343	-0.15148	-0.122785	0.704448	0.946913	PC
ENSG00000100997	ABHD12	protein_coding	34.7148	0.616217	0.335176	0.384219	0.571229	0.409059	-0.327159	-0.457929	-0.206231	-0.190354	0.392116	0.323275		34.5534	0.625689	0.465166	0.419494	0.609765	0.252445	-0.399078	-0.535041	-0.136448	-0.0283239	0.446695	0.428865
ENSG00000162522	KIAA1522	protein_coding	78.0454	0.593723	0.484008	0.510517	0.752179	0.533661	-0.406224	-0.574912	-0.287844	-0.151117	0.552219	0.514494	GMC	76.4878	0.625685	0.567348	0.529875	0.808476	0.380903	-0.476103	-0.595639	-0.136571	-0.0354506	0.637826	0.618354	GMC
ENSG00000183607	GKN2	protein_coding	554.231	0.577603	0.317804	0.27418	0.89548	0.480359	-0.492728	-0.513239	-0.269068	-0.192359	0.479094	0.600462	GMC	436.579	0.625628	0.417525	0.40183	0.934269	0.489232	-0.514091	-0.56738	-0.104604	-0.127433	0.660626	0.684886	GMC
ENSG00000112992	NNT	protein_coding	25.3165	0.651704	0.238802	0.214725	0.320754	0.189287	-0.203969	-0.438318	-0.0969821	-0.217936	0.267008	0.249205	PAC	24.317	0.625605	0.259379	0.135101	0.381708	0.211289	-0.308066	-0.483842	-0.0117634	-0.0468366	0.282829	0.290006	PAC
ENSG00000141198	TOM1L1	protein_coding	11.1309	0.604246	0.664772	0.544782	0.621502	0.34222	-0.352899	-0.592739	-0.323608	-0.197005	0.440185	0.517		10.8097	0.625554	0.643597	0.553347	0.703891	0.315782	-0.450325	-0.62111	-0.218905	-0.0710789	0.535692	0.56099
ENSG00000219073	CELA3B	protein_coding	14.0869	0.474136	0.681861	0.508925	0.292327	0.035527	-0.402968	-0.537461	-0.478413	-0.20997	0.281822	0.328888	CC	8.44556	0.625494	0.788635	0.564261	0.454139	0.155364	-0.578317	-0.620169	-0.385406	-0.111292	0.452419	0.523855	CC
ENSG00000253239	IGLVI-70	non-coding	2.08832	0.425676	0.245581	0.276434	0.604406	0.326075	-0.345169	-0.301947	-0.0451172	0.0404647	0.675913	0.829101	PC	1.64907	0.625376	0.511913	0.43413	0.617699	0.264419	-0.523523	-0.547142	-0.209946	-0.154243	0.648785	0.8378	PC
ENSG00000189233	NUGGC	protein_coding	0.709465	0.505299	0.308509	0.498486	0.719816	0.509768	-0.291532	-0.35781	-0.0139771	0.0171104	0.810178	0.875652		0.641352	0.625332	0.473449	0.518497	0.759818	0.377632	-0.496909	-0.545984	-0.0828686	-0.036981	0.812909	0.885914
ENSG00000211652	IGLV7-43	IG_gene	25.6841	0.476008	0.388119	0.424737	0.585741	0.358231	-0.348309	-0.358896	-0.0871017	-0.0524889	0.677039	0.897245	PC	20.255	0.625233	0.551059	0.526088	0.660128	0.266906	-0.538577	-0.547544	-0.187635	-0.156886	0.673281	0.889941	PC
ENSG00000167105	TMEM92	protein_coding	13.446	0.585733	0.599033	0.55223	0.745403	0.48266	-0.453134	-0.521172	-0.290834	-0.124347	0.556685	0.560998		12.914	0.624981	0.658446	0.620689	0.795681	0.408863	-0.502377	-0.604084	-0.174259	0.00255782	0.648428	0.6345
ENSG00000211947	IGHV3-21	IG_gene	61.6153	0.545974	0.386886	0.458421	0.710611	0.427144	-0.3769	-0.401487	-0.0924905	-0.0369065	0.73478	0.956577	PC	60.4973	0.624726	0.56159	0.520434	0.662201	0.299058	-0.545466	-0.559677	-0.165672	-0.115388	0.685511	0.939821	PC
ENSG00000137875	BCL2L10	protein_coding	0.808883	0.486588	0.644368	0.657918	0.404513	0.16447	-0.348522	-0.315756	-0.343221	-0.181694	0.46336	0.507728		0.820809	0.624719	0.718118	0.658636	0.566844	0.244648	-0.503395	-0.583724	-0.357761	-0.124822	0.533995	0.575814
ENSG00000163624	CDS1	protein_coding	6.54476	0.586638	0.406631	0.499004	0.889275	0.624334	-0.429245	-0.523106	-0.215927	-0.108376	0.645456	0.677175	GMC	5.93791	0.624667	0.553721	0.576287	0.915075	0.521623	-0.509719	-0.591547	-0.151614	-0.0469244	0.697805	0.701338	GMC
ENSG00000211642	IGLV10-54	IG_gene	29.2517	0.495893	0.39886	0.388789	0.527627	0.245479	-0.351523	-0.394886	-0.188333	-0.0870545	0.514967	0.70978	PC	20.085	0.624626	0.577011	0.55308	0.616566	0.273058	-0.485663	-0.5486	-0.237367	-0.0967312	0.598516	0.760231
ENSG00000130054	FAM155B	protein_coding	1.5974	0.527125	0.563729	0.588149	0.491862	0.288554	-0.373388	-0.454122	-0.298046	-0.124457	0.544015	0.446953		1.49284	0.624604	0.661615	0.665074	0.593525	0.322591	-0.456346	-0.545221	-0.298218	-0.0407318	0.551281	0.521764
ENSG00000180071	ANKRD18A	protein_coding	0.572947	0.518283	0.5952	0.637694	0.506378	0.191086	-0.388781	-0.429948	-0.382083	-0.0950334	0.511882	0.504216		0.521024	0.624589	0.638148	0.663231	0.669072	0.33995	-0.470385	-0.520833	-0.294919	-0.0940538	0.573192	0.574702
ENSG00000143375	CGN	protein_coding	26.0127	0.52107	0.508576	0.530366	0.846728	0.533025	-0.489155	-0.518181	-0.324945	-0.119096	0.558797	0.602382	GMC	24.121	0.624457	0.590004	0.59002	0.891525	0.444838	-0.525076	-0.590267	-0.206077	-0.0842423	0.669859	0.679136	GMC
ENSG00000234425	RP11-528G1.2	non-coding	0.996111	0.692043	0.432544	0.458682	0.60443	0.229771	-0.561349	-0.610186	-0.409147	-0.353371	0.480407	0.51389		0.681848	0.62444	0.462856	0.433529	0.695704	0.293389	-0.482176	-0.560525	-0.144741	-0.120928	0.615502	0.594403
ENSG00000006025	OSBPL7	protein_coding	42.5917	0.576644	0.356924	0.515154	0.866587	0.571887	-0.43404	-0.503938	-0.199785	-0.113924	0.690935	0.621465	GMC	38.7144	0.624344	0.44405	0.517809	0.911617	0.470327	-0.446982	-0.529207	-0.144467	-0.0931953	0.735849	0.659435	GMC
ENSG00000211937	IGHV2-5	IG_gene	60.0982	0.55581	0.370581	0.446207	0.687041	0.419393	-0.387882	-0.445657	-0.108057	-0.0914951	0.724254	0.929268	PC	57.5774	0.624273	0.581501	0.510307	0.692408	0.316984	-0.572034	-0.579969	-0.183217	-0.0914836	0.710224	0.936261	PC
ENSG00000276663	RP11-407G23.7	non-coding	2.62556	0.629946	0.470128	0.54741	0.545658	0.284018	-0.417546	-0.558723	-0.39174	-0.274474	0.455064	0.329177		2.29209	0.62408	0.479528	0.45834	0.61683	0.189261	-0.395394	-0.504699	-0.250389	-0.0958871	0.508669	0.489782
ENSG00000101850	GPR143	protein_coding	0.497547	0.520749	0.416957	0.522085	0.530604	0.300324	-0.426866	-0.425787	-0.264256	-0.139941	0.527288	0.50513		0.509066	0.623995	0.566633	0.655502	0.665677	0.372655	-0.452425	-0.544377	-0.233915	-0.101369	0.618573	0.593528
ENSG00000240671	IGKV1-8	IG_gene	6.3052	0.488336	0.429569	0.4761	0.636217	0.394672	-0.387859	-0.395712	-0.129287	-0.0219957	0.683488	0.887203	PC	6.00031	0.623958	0.588656	0.567073	0.672542	0.313354	-0.538609	-0.546335	-0.200682	-0.0912688	0.695211	0.909252	PC
ENSG00000211648	IGLV1-47	IG_gene	88.8047	0.505489	0.403989	0.441891	0.657308	0.388995	-0.400345	-0.375862	-0.108286	-0.033851	0.742243	0.948849	PC	72.7985	0.62392	0.579583	0.536147	0.653681	0.273556	-0.536492	-0.543702	-0.176754	-0.107097	0.716153	0.947803	PC
ENSG00000255993	PSMC1P9	non-coding	0.335103	0.570312	0.596365	0.575714	0.444266	0.228195	-0.362002	-0.541198	-0.330894	-0.166693	0.479672	0.435248		0.264311	0.623896	0.525022	0.530441	0.643126	0.335881	-0.374299	-0.600784	-0.224783	-0.0333111	0.554691	0.537284
ENSG00000275234	CTD-2396E7.11	non-coding	25.9399	0.618699	0.470371	0.526575	0.838975	0.466818	-0.493984	-0.521235	-0.401531	-0.224399	0.543969	0.565183	GMC	24.4082	0.623754	0.606608	0.614598	0.853487	0.423096	-0.500704	-0.544331	-0.243493	-0.083487	0.651201	0.662906	GMC
ENSG00000235162	C12orf75	protein_coding	28.6685	0.642451	0.549041	0.566948	0.595972	0.375954	-0.353484	-0.470944	-0.331789	-0.237316	0.481758	0.504786		27.3676	0.623271	0.637948	0.63332	0.701832	0.404373	-0.404033	-0.518539	-0.185427	-0.0327798	0.637053	0.596194
ENSG00000187446	CHP1	protein_coding	79.8093	0.624873	0.459065	0.492949	0.732632	0.507988	-0.331187	-0.53423	-0.222609	-0.130921	0.522152	0.545498		76.213	0.623236	0.55165	0.531746	0.765717	0.426127	-0.407595	-0.580282	-0.105097	0.0216196	0.564602	0.572936
ENSG00000226777	FAM30A	non-coding	0.872711	0.512923	0.376564	0.490596	0.644216	0.399701	-0.364915	-0.383769	-0.0816508	-0.0272287	0.781486	0.920038		0.798995	0.623202	0.546447	0.559143	0.701021	0.337067	-0.505592	-0.538388	-0.161491	-0.0833689	0.771856	0.913873
ENSG00000242114	MTFP1	protein_coding	19.7941	0.63457	0.415073	0.446433	0.748968	0.505468	-0.460193	-0.491458	-0.277763	-0.111915	0.570607	0.57774		19.0289	0.623139	0.569306	0.554897	0.770765	0.452182	-0.490958	-0.552969	-0.163569	-0.0664161	0.629861	0.627069
ENSG00000283000	RP11-297A16.4	non-coding	1.30508	0.585576	0.761236	0.536298	0.287014	-0.0405676	-0.493137	-0.546673	-0.5199	-0.232787	0.302754	0.378155	CC	1.21728	0.623122	0.784473	0.599914	0.483229	0.139681	-0.547178	-0.619685	-0.414112	-0.141487	0.432932	0.513626	CC
ENSG00000261116	RP3-523K23.2	non-coding	2.00162	0.59711	0.361943	0.48727	0.859783	0.575088	-0.473054	-0.456435	-0.230497	-0.141825	0.696724	0.702321	GMC	1.77869	0.623103	0.509284	0.534793	0.886472	0.504269	-0.507266	-0.558686	-0.188236	-0.0947637	0.678511	0.648189	GMC
ENSG00000272141	RP11-465B22.8	non-coding	50.9252	0.560566	0.52046	0.607476	0.720387	0.443766	-0.425115	-0.540627	-0.303383	-0.167277	0.643628	0.561332		45.7363	0.623097	0.560611	0.630883	0.828829	0.398122	-0.477535	-0.560951	-0.170045	-0.0279504	0.701981	0.678619
ENSG00000165724	ZMYND19	protein_coding	21.3612	0.584121	0.420541	0.521828	0.57591	0.387688	-0.419601	-0.450849	-0.351551	-0.118673	0.495012	0.41398		21.1838	0.623058	0.497909	0.506138	0.567188	0.277103	-0.426827	-0.49375	-0.256444	-0.110071	0.481547	0.45299
ENSG00000137860	SLC28A2	protein_coding	5.77812	0.532839	0.454232	0.516521	0.553081	0.255341	-0.335495	-0.388058	-0.284016	-0.164858	0.542182	0.52695		4.77325	0.623008	0.546502	0.505003	0.63235	0.300411	-0.483222	-0.544727	-0.284188	-0.0966567	0.577085	0.592801
ENSG00000267795	SMIM22	protein_coding	37.4156	0.597903	0.513515	0.472524	0.837239	0.496607	-0.574173	-0.551871	-0.338319	-0.185797	0.623014	0.60753	GMC	33.1492	0.622977	0.637939	0.624052	0.842821	0.430885	-0.556217	-0.578827	-0.216341	-0.0654312	0.667245	0.642104	GMC
ENSG00000130762	ARHGEF16	protein_coding	22.6058	0.573254	0.436656	0.518838	0.884889	0.598909	-0.486908	-0.488694	-0.261836	-0.130469	0.682865	0.650291	GMC	20.6871	0.622935	0.557167	0.581159	0.916919	0.484053	-0.508634	-0.564843	-0.194927	-0.0682889	0.724539	0.687705	GMC
ENSG00000278196	IGLV2-8	IG_gene	132.132	0.544981	0.401171	0.492286	0.688338	0.390584	-0.428055	-0.418115	-0.131142	-0.0865133	0.713076	0.933268	PC	98.9957	0.622697	0.606131	0.5323	0.665803	0.284315	-0.547202	-0.566314	-0.17194	-0.0919951	0.694826	0.917791	PC
ENSG00000282639	IGHV3-64D	IG_gene	13.7586	0.567527	0.39479	0.404605	0.648167	0.301382	-0.42926	-0.441915	-0.164733	-0.117693	0.642279	0.859129	PC	14.6836	0.622655	0.545861	0.526932	0.658604	0.275551	-0.53784	-0.569428	-0.182657	-0.121849	0.645628	0.835024	PC
ENSG00000273261	RP11-531F16.4	non-coding	5.17195	0.584947	0.393543	0.465852	0.453354	0.171613	-0.336409	-0.503931	-0.256744	-0.129854	0.493614	0.432928		5.11952	0.62253	0.404893	0.446174	0.610279	0.205995	-0.324225	-0.514035	-0.203368	-0.0382097	0.530396	0.501727
ENSG00000266200	PNLIPRP2	protein_coding	4.5197	0.480408	0.526529	0.50694	0.397005	0.109194	-0.484615	-0.459271	-0.41814	-0.183167	0.380986	0.42642		5.50169	0.622525	0.707042	0.562376	0.463668	0.191986	-0.498284	-0.572886	-0.39898	-0.120679	0.499285	0.592236
ENSG00000246763	RGMB-AS1	non-coding	5.0083	0.558318	0.41435	0.43983	0.373382	0.232863	-0.370102	-0.352146	-0.256699	-0.148944	0.423432	0.40596		4.82269	0.62245	0.420377	0.364744	0.505392	0.158623	-0.372681	-0.456232	-0.223913	-0.165238	0.467063	0.428916
ENSG00000101842	VSIG1	protein_coding	105.999	0.614761	0.495324	0.501957	0.843502	0.540757	-0.437841	-0.537497	-0.317138	-0.160613	0.528214	0.623107	GMC	100.005	0.622379	0.575877	0.578443	0.867445	0.492492	-0.477658	-0.580086	-0.191315	-0.0657703	0.619671	0.661789	GMC
ENSG00000168672	FAM84B	protein_coding	18.4679	0.496269	0.655826	0.684028	0.579803	0.348151	-0.334427	-0.424471	-0.345964	-0.189945	0.517813	0.499587		17.9054	0.622284	0.722828	0.65169	0.670108	0.313377	-0.48256	-0.552546	-0.316995	-0.0855986	0.555926	0.592959
ENSG00000248494	LNX1-AS2	non-coding	0.21448	0.482962	0.454397	0.484739	0.489601	0.162928	-0.350757	-0.309255	-0.31819	-0.14837	0.4301	0.389589		0.185362	0.62216	0.496796	0.501164	0.491586	0.188687	-0.488782	-0.539211	-0.321479	-0.139079	0.413987	0.474985
ENSG00000135549	PKIB	protein_coding	16.9705	0.554467	0.747704	0.568563	0.54615	0.228678	-0.450548	-0.606421	-0.450377	-0.195018	0.393646	0.44567	CC	14.6356	0.622082	0.765374	0.653779	0.690641	0.241656	-0.546579	-0.616876	-0.299167	-0.0623863	0.542499	0.601405
ENSG00000137700	SLC37A4	protein_coding	21.5929	0.563418	0.586946	0.522734	0.576289	0.381814	-0.406366	-0.586472	-0.3217	-0.131405	0.504452	0.450866		21.1189	0.621958	0.635996	0.604929	0.672946	0.269413	-0.434939	-0.572852	-0.21321	-0.0356234	0.609786	0.534387
ENSG00000239571	IGKV2D-30	IG_gene	1.47021	0.502985	0.33986	0.386965	0.627613	0.347618	-0.380398	-0.422747	-0.157686	-0.0555405	0.605517	0.839225	PC	1.88243	0.621724	0.49526	0.452322	0.640864	0.286275	-0.519886	-0.552682	-0.158179	-0.10236	0.615904	0.861387	PC
ENSG00000116679	IVNS1ABP	protein_coding	48.3588	0.581025	0.501135	0.580659	0.523344	0.247474	-0.276505	-0.420081	-0.230585	-0.0191653	0.545779	0.547249		47.1021	0.621612	0.544476	0.549827	0.616501	0.290415	-0.354406	-0.537952	-0.164927	0.0663014	0.563045	0.532909
ENSG00000268510	IFNL3P1	non-coding	0.480909	0.553054	0.70579	0.46091	0.418179	0.143415	-0.575444	-0.502237	-0.557483	-0.331457	0.325268	0.388172	CC	0.421414	0.621427	0.723673	0.606199	0.537964	0.254826	-0.575414	-0.554054	-0.312893	-0.0991523	0.529441	0.561277
ENSG00000164237	CMBL	protein_coding	31.4196	0.65332	0.397133	0.415447	0.69545	0.465139	-0.317199	-0.482504	-0.189315	-0.230472	0.571412	0.581068		30.3642	0.621288	0.348552	0.318157	0.764689	0.42348	-0.416078	-0.503178	-0.0675639	-0.0691478	0.562003	0.532246
ENSG00000211638	IGLV8-61	IG_gene	21.0188	0.444786	0.34576	0.444759	0.582903	0.359348	-0.333101	-0.344645	-0.110798	0.00198001	0.568647	0.767628	PC	22.2225	0.621272	0.571947	0.500323	0.625302	0.225313	-0.515509	-0.545601	-0.239439	-0.118365	0.612689	0.828503	PC
ENSG00000078114	NEBL	protein_coding	2.86393	0.540393	0.629054	0.582479	0.532961	0.19524	-0.348354	-0.482802	-0.405274	-0.196452	0.489497	0.558341		2.64673	0.621261	0.672332	0.655359	0.639609	0.23376	-0.436566	-0.529898	-0.357943	-0.0754826	0.589095	0.620779
ENSG00000250266	LINC01612	non-coding	1.30765	0.586558	0.467073	0.502612	0.652506	0.363072	-0.431791	-0.46589	-0.22015	-0.124944	0.589363	0.552001		1.14738	0.621173	0.499625	0.512047	0.744554	0.370484	-0.456804	-0.56917	-0.170783	-0.0857212	0.653077	0.59536
ENSG00000243063	IGKV3-7	IG_gene	3.25337	0.499441	0.295912	0.400052	0.624017	0.342126	-0.356355	-0.3709	-0.0232615	0.006686	0.686789	0.934913	PC	2.82031	0.621027	0.559168	0.488147	0.662633	0.286876	-0.543609	-0.569126	-0.192696	-0.114159	0.693846	0.936905	PC
ENSG00000248673	LINC01331	non-coding	0.24418	0.604686	0.54752	0.443048	0.459626	0.226629	-0.46747	-0.513273	-0.373282	-0.271908	0.469827	0.44525		0.212987	0.621008	0.427964	0.420298	0.542815	0.228944	-0.428423	-0.505644	-0.264345	-0.186636	0.475039	0.502457
ENSG00000271850	RP11-16D22.2	non-coding	0.274026	0.538416	0.61362	0.494844	0.350143	0.080824	-0.42315	-0.529992	-0.382607	-0.204952	0.333672	0.312336		0.259233	0.620627	0.569842	0.454899	0.464386	0.0327702	-0.45402	-0.53961	-0.273448	-0.122338	0.422652	0.489551
ENSG00000211658	IGLV3-27	IG_gene	13.6329	0.489133	0.357066	0.37479	0.599425	0.342969	-0.391922	-0.422952	-0.121819	-0.0832904	0.673506	0.862847	PC	14.0898	0.620472	0.562535	0.487017	0.63462	0.280083	-0.51884	-0.555695	-0.206343	-0.104999	0.691656	0.860777	PC
ENSG00000211955	IGHV3-33	IG_gene	58.4098	0.51396	0.380995	0.454044	0.691661	0.444562	-0.351479	-0.401714	-0.0790198	-0.055196	0.75764	0.928496	PC	50.2813	0.620458	0.586866	0.525796	0.661728	0.311023	-0.55148	-0.549664	-0.160808	-0.112025	0.680172	0.919099	PC
ENSG00000232730	FAM8A4P	non-coding	0	#DIV/0!	#DIV/0!	#DIV/0!	#DIV/0!	#DIV/0!	#DIV/0!	#DIV/0!	#DIV/0!	#DIV/0!	#DIV/0!	#DIV/0!		0.0987752	0.620449	0.521967	0.400904	0.510007	0.137346	-0.448472	-0.568174	-0.233005	-0.144859	0.51384	0.557066
ENSG00000065809	FAM107B	protein_coding	49.5864	0.676108	0.587389	0.589744	0.640685	0.329013	-0.421288	-0.545248	-0.363578	-0.16504	0.456003	0.569305		50.483	0.620381	0.634611	0.644188	0.694693	0.309319	-0.448069	-0.562538	-0.272165	-0.0442398	0.556171	0.645598
ENSG00000088812	ATRN	protein_coding	18.6898	0.584621	0.35163	0.318882	0.41415	0.379139	-0.209498	-0.487738	-0.12424	-0.120607	0.326399	0.254732	PAC	17.941	0.620336	0.464627	0.374758	0.564126	0.291073	-0.374121	-0.550933	-0.0704459	-0.00771706	0.441781	0.412693
ENSG00000178821	TMEM52	protein_coding	5.04874	0.541948	0.785184	0.591163	0.452641	0.174526	-0.507494	-0.533302	-0.525272	-0.257156	0.361641	0.382125	CC	5.07946	0.620279	0.819995	0.658092	0.53941	0.190735	-0.560771	-0.59572	-0.397777	-0.129601	0.48456	0.525999	CC
ENSG00000213983	AP1G2	protein_coding	61.974	0.539833	0.396106	0.577986	0.771877	0.498125	-0.401953	-0.399045	-0.216375	-0.11808	0.703859	0.614311		56.4875	0.620079	0.506762	0.608444	0.823744	0.429777	-0.404296	-0.499809	-0.140592	-0.0155498	0.753118	0.66778
ENSG00000066405	CLDN18	protein_coding	430.196	0.597018	0.49918	0.48316	0.838941	0.534604	-0.443129	-0.550505	-0.327758	-0.139336	0.52644	0.646999	GMC	446.383	0.620028	0.592691	0.587817	0.845743	0.442577	-0.481191	-0.577119	-0.202376	-0.0653127	0.631503	0.686597	GMC
ENSG00000273962	IGKV2-40	IG_gene	3.40192	0.485602	0.299411	0.371757	0.611858	0.352632	-0.361734	-0.354804	-0.0696861	-0.0451157	0.654163	0.880209	PC	2.91839	0.619969	0.544281	0.508456	0.660008	0.226294	-0.528528	-0.556244	-0.196133	-0.123417	0.684322	0.901612	PC
ENSG00000088340	FER1L4	non-coding	44.7749	0.588244	0.294928	0.389126	0.933323	0.539397	-0.48355	-0.513686	-0.226763	-0.148396	0.626388	0.672344	GMC	41.3906	0.619959	0.395027	0.436157	0.920991	0.419561	-0.470531	-0.563939	-0.150089	-0.122318	0.698633	0.674875	GMC
ENSG00000211676	IGLJ2	IG_gene	11.7557	0.545298	0.371054	0.432228	0.680696	0.3664	-0.456926	-0.433997	-0.111108	-0.0685101	0.745695	0.940685	PC	12.719	0.61975	0.554399	0.506395	0.664193	0.311944	-0.53841	-0.551515	-0.144149	-0.110531	0.711859	0.942412	PC
ENSG00000196344	ADH7	protein_coding	5.02839	0.642216	0.36505	0.290925	0.746839	0.363493	-0.494239	-0.59997	-0.280111	-0.234141	0.469055	0.540535		4.58598	0.619554	0.400134	0.348404	0.824218	0.392135	-0.519539	-0.605276	-0.0845935	-0.0983687	0.648387	0.623201	GMC
ENSG00000115107	STEAP3	protein_coding	28.103	0.553275	0.450813	0.510095	0.730806	0.593878	-0.390983	-0.510236	-0.170421	-0.0805505	0.625315	0.55988		27.1531	0.619465	0.569557	0.579493	0.776012	0.517528	-0.469206	-0.571773	-0.0729824	0.0310074	0.638007	0.626586
ENSG00000126460	PRRG2	protein_coding	10.9483	0.57079	0.573679	0.55121	0.722709	0.490086	-0.483273	-0.549405	-0.347673	-0.139076	0.549198	0.503281		10.8661	0.619352	0.689892	0.654476	0.754964	0.350084	-0.520887	-0.578986	-0.234259	-0.0354323	0.650149	0.62382
ENSG00000253234	IGLV2-5	non-coding	1.98584	0.480518	0.315601	0.384392	0.640984	0.397632	-0.368736	-0.389322	-0.0437688	-0.0429758	0.691608	0.913244	PC	1.73968	0.619267	0.516309	0.472402	0.671657	0.298019	-0.522278	-0.55412	-0.16339	-0.129235	0.678289	0.906123	PC
ENSG00000168528	SERINC2	protein_coding	53.377	0.594835	0.46742	0.50612	0.855476	0.571925	-0.489403	-0.521426	-0.258951	-0.14712	0.622902	0.629706	GMC	51.9817	0.61897	0.577806	0.607786	0.854732	0.423483	-0.501928	-0.584303	-0.166627	-0.0483745	0.688824	0.665091	GMC
ENSG00000249684	RP11-423H2.3	non-coding	2.04745	0.635885	0.615564	0.56299	0.299939	-0.0919458	-0.501564	-0.499253	-0.490854	-0.293649	0.291125	0.353679		1.61987	0.618963	0.618154	0.592306	0.43285	0.0430312	-0.4516	-0.511811	-0.350241	-0.131856	0.441749	0.446001
ENSG00000104413	ESRP1	protein_coding	24.6357	0.568488	0.650597	0.573675	0.744154	0.504906	-0.428143	-0.54734	-0.324159	-0.142728	0.554186	0.564227		23.9534	0.618941	0.723112	0.637608	0.774792	0.4046	-0.542732	-0.598951	-0.26405	-0.0531886	0.590422	0.616795
ENSG00000237289	CKMT1B	protein_coding	6.24185	0.581677	0.413721	0.462823	0.86149	0.628279	-0.433148	-0.544427	-0.209453	-0.0876085	0.619453	0.588415	GMC	5.28975	0.618701	0.500907	0.534322	0.917252	0.585771	-0.503114	-0.580348	-0.146907	-0.0780193	0.67473	0.664389	GMC
ENSG00000125508	SRMS	protein_coding	1.33346	0.54366	0.531006	0.584367	0.475204	0.156578	-0.469915	-0.440279	-0.367643	-0.267987	0.445306	0.430851		1.11161	0.61862	0.651559	0.576552	0.579985	0.194373	-0.516359	-0.573538	-0.394617	-0.155397	0.546232	0.592655
ENSG00000130055	GDPD2	protein_coding	0.914079	0.647239	0.352675	0.339174	0.830075	0.379691	-0.501353	-0.548787	-0.29045	-0.234473	0.567955	0.596913	GMC	0.72893	0.618602	0.384082	0.369425	0.856739	0.397432	-0.472487	-0.564594	-0.132076	-0.135202	0.660126	0.636874	GMC
ENSG00000259685	CTD-2315E11.1	non-coding	0.265609	0.518322	0.277508	0.282064	0.37286	0.11814	-0.371583	-0.372786	-0.267856	-0.115217	0.411866	0.384869		0.301169	0.618514	0.439536	0.345563	0.404877	0.110606	-0.383114	-0.510703	-0.307065	-0.214573	0.340048	0.431642	PAC
ENSG00000104886	PLEKHJ1	protein_coding	73.9047	0.630788	0.403337	0.483245	0.805911	0.585219	-0.450406	-0.535232	-0.23598	-0.140725	0.662522	0.548194		73.9351	0.618501	0.51149	0.527638	0.818345	0.453298	-0.47147	-0.548676	-0.130486	-0.0667392	0.665309	0.606294	GMC
ENSG00000187172	BAGE2	non-coding	0.0376345	0.538076	0.353229	0.347999	0.293776	0.00721561	-0.385502	-0.395813	-0.408731	-0.21352	0.166316	0.311057		0.0425365	0.618461	0.524898	0.456865	0.393793	0.00268667	-0.445915	-0.497777	-0.413123	-0.199275	0.337947	0.460132
ENSG00000248663	LINC00992	non-coding	0.792524	0.611774	0.559918	0.549489	0.716133	0.422487	-0.432	-0.495827	-0.34409	-0.192666	0.546274	0.541877		0.69516	0.618363	0.611391	0.623497	0.772962	0.39762	-0.514003	-0.547917	-0.243525	-0.0749462	0.653565	0.64146
ENSG00000183828	NUDT14	protein_coding	17.2139	0.611741	0.453071	0.606387	0.650373	0.380546	-0.428348	-0.369759	-0.285926	-0.224978	0.606103	0.539402		16.2714	0.618356	0.605004	0.635345	0.704037	0.373259	-0.438752	-0.46866	-0.202763	-0.0914118	0.686595	0.606785
ENSG00000130751	NPAS1	protein_coding	1.57533	0.601649	0.364347	0.420131	0.869669	0.42134	-0.502664	-0.507341	-0.299489	-0.182222	0.59225	0.612828	GMC	1.4261	0.618339	0.435244	0.452945	0.877506	0.347922	-0.47116	-0.539132	-0.143661	-0.139582	0.703746	0.658761	GMC
ENSG00000105699	LSR	protein_coding	72.2069	0.629463	0.45763	0.540053	0.856792	0.590385	-0.457599	-0.530653	-0.252986	-0.127933	0.652726	0.636203	GMC	68.4036	0.618311	0.603047	0.624107	0.857545	0.492517	-0.477832	-0.564759	-0.138399	-0.013508	0.690167	0.662417	GMC
ENSG00000118640	VAMP8	protein_coding	118.611	0.60561	0.433141	0.494146	0.888118	0.614632	-0.468095	-0.50459	-0.200799	-0.120369	0.657014	0.655788	GMC	113.036	0.618195	0.581578	0.576809	0.880706	0.511006	-0.506895	-0.579885	-0.0730118	-0.00988269	0.722882	0.693467	GMC
ENSG00000247498	RP11-392P7.6	non-coding	2.02145	0.609557	0.486401	0.571401	0.685917	0.412723	-0.432543	-0.540154	-0.324379	-0.178641	0.566775	0.567004		2.1043	0.618126	0.529446	0.497929	0.74563	0.354838	-0.431062	-0.520205	-0.219997	-0.114031	0.603833	0.561382
ENSG00000236830	CBR3-AS1	non-coding	1.38054	0.613664	0.595227	0.646215	0.518926	0.254251	-0.407941	-0.512943	-0.385285	-0.200595	0.498073	0.4847		1.37186	0.618071	0.594699	0.604536	0.689965	0.324261	-0.429748	-0.540537	-0.274079	-0.0560209	0.621342	0.606909
ENSG00000135100	HNF1A	protein_coding	3.97146	0.5432	0.642045	0.604642	0.605559	0.408429	-0.418064	-0.485533	-0.326915	-0.159756	0.542583	0.479055		3.74433	0.618062	0.660544	0.622744	0.730922	0.370902	-0.514542	-0.598578	-0.213325	-0.0523972	0.638753	0.582832
ENSG00000085276	MECOM	protein_coding	36.4699	0.656049	0.551854	0.562509	0.577768	0.415187	-0.324726	-0.536011	-0.255782	-0.169433	0.525726	0.468698		34.2883	0.61804	0.550831	0.548088	0.72337	0.42812	-0.396136	-0.580124	-0.134841	0.00140745	0.599303	0.540923
ENSG00000160606	TLCD1	protein_coding	5.55738	0.584236	0.498118	0.550405	0.784759	0.591393	-0.385024	-0.502515	-0.206963	-0.109919	0.676424	0.600877		5.00308	0.617923	0.587994	0.610761	0.799067	0.458066	-0.473967	-0.580185	-0.149938	-0.0198815	0.690763	0.644598
ENSG00000143036	SLC44A3	protein_coding	14.9589	0.577502	0.616463	0.618849	0.67689	0.444644	-0.405051	-0.521129	-0.291938	-0.0922288	0.580071	0.583343		14.6466	0.617793	0.666773	0.669699	0.716612	0.370548	-0.485978	-0.573569	-0.212436	-0.031736	0.642082	0.605485
ENSG00000105523	FAM83E	protein_coding	23.2099	0.562642	0.373787	0.45509	0.929848	0.616193	-0.460598	-0.511956	-0.204496	-0.114657	0.653179	0.669117	GMC	21.3537	0.617786	0.46135	0.518594	0.954889	0.517181	-0.482627	-0.552943	-0.099959	-0.0634091	0.742347	0.71051	GMC
ENSG00000168830	HTR1E	protein_coding	1.66012	0.515615	0.801235	0.558491	0.346425	0.0832835	-0.523612	-0.464357	-0.539735	-0.363789	0.341769	0.342766	CC	1.61204	0.617749	0.828678	0.642313	0.473017	0.147096	-0.574388	-0.565537	-0.427245	-0.154376	0.530751	0.592261	CC
ENSG00000198074	AKR1B10	protein_coding	452.303	0.610497	0.401573	0.389009	0.869102	0.599281	-0.465745	-0.583652	-0.230985	-0.135983	0.53175	0.579624	GMC	362.51	0.617675	0.47369	0.460427	0.925196	0.565084	-0.491452	-0.599482	-0.103823	-0.0721937	0.668008	0.671931	GMC
ENSG00000236699	ARHGEF38	protein_coding	1.17384	0.493035	0.56558	0.597204	0.620494	0.368776	-0.363494	-0.444384	-0.25545	-0.0369533	0.621133	0.61773		1.03643	0.617587	0.629179	0.671716	0.714279	0.303254	-0.447303	-0.571498	-0.284763	-0.00436604	0.643049	0.655685
ENSG00000211655	IGLV1-36	IG_gene	13.5349	0.569651	0.395422	0.450889	0.636431	0.368048	-0.415343	-0.448853	-0.142912	-0.123536	0.734188	0.926189	PC	11.9842	0.617557	0.575403	0.536371	0.646973	0.235354	-0.538631	-0.545947	-0.196135	-0.116888	0.705569	0.919948	PC
ENSG00000233041	PHGR1	protein_coding	86.9382	0.496361	0.301538	0.378192	0.843039	0.433392	-0.461301	-0.465764	-0.18212	-0.100528	0.545531	0.624887	GMC	77.2022	0.6175	0.473678	0.497981	0.873405	0.367454	-0.514067	-0.572784	-0.107804	-0.0673542	0.682164	0.684345	GMC
ENSG00000211673	IGLV3-1	IG_gene	128.013	0.494284	0.403144	0.477195	0.684346	0.409093	-0.387528	-0.396022	-0.0783285	-0.00662186	0.763924	0.929601	PC	119.759	0.617496	0.557658	0.525725	0.661827	0.293793	-0.530577	-0.541712	-0.173725	-0.105749	0.70081	0.939658	PC
ENSG00000178607	ERN1	protein_coding	14.7842	0.536381	0.691209	0.624344	0.49009	0.18057	-0.39487	-0.454715	-0.379369	-0.168849	0.441336	0.558384		14.543	0.617455	0.71176	0.620441	0.574782	0.151494	-0.467071	-0.561988	-0.381129	-0.120887	0.50957	0.611292
ENSG00000136153	LMO7	protein_coding	11.4097	0.567619	0.434128	0.460777	0.820567	0.446273	-0.393619	-0.466823	-0.296488	-0.125139	0.512755	0.632289	GMC	10.6946	0.617419	0.526735	0.549063	0.848328	0.418355	-0.461379	-0.540861	-0.197841	-0.0799044	0.602328	0.663444	GMC
ENSG00000138801	PAPSS1	protein_coding	49.578	0.619059	0.537047	0.612827	0.672689	0.546312	-0.336982	-0.511534	-0.225072	-0.122342	0.608804	0.526058		46.5361	0.617292	0.58081	0.617065	0.766313	0.452605	-0.387857	-0.53055	-0.109831	-0.00546012	0.672092	0.5828
ENSG00000119888	EPCAM	protein_coding	66.0292	0.584648	0.56112	0.617751	0.794663	0.526236	-0.390732	-0.494907	-0.280002	-0.135639	0.605584	0.628488	GMC	59.6769	0.617236	0.665653	0.655435	0.796284	0.449626	-0.479467	-0.565851	-0.215136	-0.0383387	0.635167	0.641552
ENSG00000237883	DGUOK-AS1	non-coding	2.82843	0.656235	0.39709	0.442113	0.528393	0.271139	-0.307518	-0.399855	-0.309533	-0.220591	0.450476	0.481241		2.58588	0.617049	0.382246	0.445402	0.613255	0.349888	-0.343014	-0.420397	-0.211661	-0.122359	0.456602	0.473609
ENSG00000167861	HID1	protein_coding	91.6717	0.577816	0.652424	0.597771	0.649509	0.379095	-0.483648	-0.487239	-0.401327	-0.189621	0.547769	0.50975		86.2744	0.61698	0.703199	0.67666	0.738631	0.353995	-0.484045	-0.536363	-0.279671	-0.0153602	0.634172	0.617347
ENSG00000143297	FCRL5	protein_coding	1.08338	0.495009	0.358525	0.511306	0.680756	0.457535	-0.363021	-0.384034	-0.0436597	0.0228179	0.795514	0.931165		1.02075	0.616953	0.53289	0.566563	0.708463	0.36365	-0.516318	-0.548711	-0.113528	-0.0505243	0.763583	0.929799	PC
ENSG00000108242	CYP2C18	protein_coding	20.7139	0.585436	0.331165	0.354602	0.933663	0.552474	-0.486982	-0.516528	-0.24818	-0.16853	0.563845	0.674647	GMC	18.1967	0.61691	0.450023	0.469827	0.944918	0.507582	-0.48899	-0.560105	-0.136203	-0.101829	0.681339	0.696624	GMC
ENSG00000146904	EPHA1	protein_coding	6.97702	0.575514	0.455868	0.558057	0.815512	0.617459	-0.436943	-0.507408	-0.240718	-0.127729	0.703095	0.614427		6.63161	0.616852	0.559017	0.593114	0.845233	0.474183	-0.471353	-0.570251	-0.1497	-0.00754565	0.710375	0.646868
ENSG00000135898	GPR55	protein_coding	0.400633	0.518302	0.360048	0.437904	0.59245	0.401109	-0.355972	-0.415252	-0.109833	-0.0470903	0.755309	0.692015		0.378065	0.616835	0.484362	0.517047	0.679149	0.287668	-0.43239	-0.457423	-0.141592	-0.0821114	0.774582	0.698581
ENSG00000164078	MST1R	protein_coding	30.3802	0.544218	0.408511	0.495754	0.897013	0.584808	-0.466885	-0.463667	-0.283218	-0.123423	0.618252	0.650171	GMC	27.7696	0.616774	0.515573	0.581477	0.922633	0.518212	-0.484699	-0.548158	-0.187556	-0.0712173	0.719234	0.677397	GMC
ENSG00000260328	RP11-416I2.1	non-coding	0.179232	0.561791	0.531589	0.416803	0.623237	0.330146	-0.437988	-0.551738	-0.344008	-0.109072	0.454954	0.570137		0.160265	0.616772	0.58641	0.599105	0.762359	0.320012	-0.52629	-0.579151	-0.280407	-0.125353	0.540679	0.618455
ENSG00000271420	RP5-1057J7.7	non-coding	2.02006	0.576873	0.523485	0.60386	0.414197	0.138396	-0.498751	-0.46624	-0.413925	-0.349506	0.551959	0.43176		1.86561	0.616743	0.545221	0.501192	0.485754	0.152552	-0.45676	-0.504924	-0.325115	-0.198043	0.527166	0.504214
ENSG00000130812	ANGPTL6	protein_coding	2.00863	0.555993	0.362801	0.353637	0.721191	0.400911	-0.54456	-0.415274	-0.237047	-0.165318	0.591778	0.704005		1.79964	0.616657	0.471606	0.515325	0.799731	0.37856	-0.517331	-0.525798	-0.170617	-0.125422	0.665033	0.722237
ENSG00000270550	IGHV3-30	IG_gene	93.8313	0.509425	0.418165	0.450491	0.676398	0.407969	-0.417772	-0.439003	-0.0866493	-0.0163879	0.71091	0.922305	PC	90.5779	0.616587	0.573578	0.558997	0.687193	0.327304	-0.535089	-0.54647	-0.158791	-0.0780235	0.721305	0.920743	PC
ENSG00000170558	CDH2	protein_coding	6.88654	0.592417	0.475014	0.326319	0.140172	-0.145702	-0.291969	-0.442177	-0.387394	-0.261844	0.0345374	0.135835		6.42992	0.616425	0.492661	0.355234	0.240579	-0.0706606	-0.359383	-0.471029	-0.38694	-0.162172	0.163363	0.272322
ENSG00000109084	TMEM97	protein_coding	45.0288	0.489548	0.77137	0.550454	0.495289	0.311666	-0.383175	-0.512813	-0.353991	-0.155533	0.448309	0.431971	CC	44.6449	0.616359	0.800499	0.650102	0.597464	0.284757	-0.542384	-0.63851	-0.302645	-0.0768732	0.513843	0.538471	CC
ENSG00000178826	TMEM139	protein_coding	3.24218	0.547811	0.568957	0.577269	0.643736	0.495281	-0.402393	-0.531568	-0.303124	-0.138943	0.61704	0.532465		3.1961	0.616329	0.648118	0.653274	0.708407	0.36019	-0.459612	-0.562993	-0.212829	-0.0278303	0.647457	0.581296
ENSG00000237361	TUSC8	non-coding	2.30124	0.537688	0.805057	0.626222	0.388996	0.118044	-0.531205	-0.482183	-0.54066	-0.310879	0.358043	0.377396	CC	2.11127	0.61611	0.82906	0.705706	0.503672	0.167632	-0.563832	-0.575885	-0.411616	-0.121391	0.506959	0.557259
ENSG00000238271	IFNWP19	non-coding	0.627988	0.458482	0.422156	0.581362	0.649494	0.423817	-0.369396	-0.322845	-0.231526	-0.0706705	0.608672	0.5929		0.562412	0.616032	0.595558	0.599614	0.694479	0.299314	-0.473818	-0.556733	-0.237904	-0.0658823	0.642715	0.634792
ENSG00000114770	ABCC5	protein_coding	32.1918	0.62873	0.311722	0.454753	0.742101	0.398381	-0.377668	-0.531964	-0.211198	-0.207832	0.520315	0.543686		30.5335	0.615944	0.298164	0.332682	0.793154	0.339369	-0.361164	-0.503484	-0.116265	-0.142639	0.597345	0.546646	GMC
ENSG00000130700	GATA5	protein_coding	15.3818	0.535873	0.532325	0.578821	0.67768	0.464387	-0.412815	-0.423369	-0.262094	-0.173434	0.689744	0.553524		13.6037	0.615841	0.629556	0.607028	0.742982	0.409939	-0.472861	-0.57391	-0.212548	-0.0522996	0.686877	0.633812
ENSG00000147041	SYTL5	protein_coding	3.87423	0.568026	0.300869	0.369657	0.910502	0.479873	-0.484236	-0.512387	-0.225585	-0.123876	0.618771	0.671831	GMC	3.76346	0.615803	0.410851	0.441158	0.926789	0.434372	-0.493851	-0.569491	-0.111456	-0.0910013	0.696086	0.676288	GMC
ENSG00000242534	IGKV2D-28	IG_gene	1.43341	0.463561	0.327313	0.389008	0.615015	0.340298	-0.373388	-0.342889	-0.117973	-0.0427038	0.594008	0.842102	PC	1.48105	0.615796	0.512935	0.451608	0.661269	0.296242	-0.529918	-0.552725	-0.17095	-0.107811	0.686619	0.897392	PC
ENSG00000211952	IGHV4-28	IG_gene	5.30523	0.550402	0.402066	0.45841	0.634501	0.363226	-0.428316	-0.430848	-0.120482	-0.0715966	0.729229	0.916276	PC	5.4104	0.615764	0.547698	0.510319	0.677401	0.330837	-0.550161	-0.552523	-0.149828	-0.106957	0.686406	0.929067	PC
ENSG00000278385	RP11-89H19.2	non-coding	0.527526	0.556566	0.645073	0.514392	0.539887	0.305421	-0.449848	-0.445208	-0.362895	-0.178017	0.478531	0.448414		0.525429	0.615414	0.663949	0.62384	0.683299	0.342374	-0.497352	-0.56436	-0.250728	-0.0651503	0.588205	0.602747
ENSG00000062524	LTK	protein_coding	5.87205	0.516694	0.343469	0.338574	0.72536	0.218112	-0.475412	-0.436812	-0.321105	-0.134057	0.506849	0.622892		5.29298	0.615195	0.482863	0.510406	0.788689	0.320191	-0.455943	-0.536302	-0.197218	-0.0933332	0.680744	0.689004
ENSG00000181378	CFAP65	protein_coding	0.308432	0.694496	0.546604	0.491507	0.550181	0.144373	-0.478785	-0.569395	-0.378652	-0.243406	0.503289	0.548474		0.23307	0.615177	0.465091	0.467598	0.682964	0.136235	-0.424034	-0.538147	-0.301155	-0.162416	0.555742	0.586092
ENSG00000257987	LINC00935	protein_coding	1.16323	0.598406	0.484495	0.511103	0.689857	0.569325	-0.447146	-0.492635	-0.311064	-0.157373	0.520774	0.511161		1.03503	0.614813	0.523753	0.558993	0.758891	0.493439	-0.463698	-0.535821	-0.168657	-0.0476641	0.636461	0.586507
ENSG00000173890	GPR160	protein_coding	13.8091	0.509076	0.707323	0.6618	0.493988	0.297788	-0.307235	-0.469168	-0.326959	-0.112668	0.493462	0.5009		13.3758	0.614633	0.764076	0.719655	0.651895	0.300528	-0.469187	-0.595165	-0.293935	-0.0136956	0.60146	0.606409
ENSG00000064547	LPAR2	protein_coding	21.7045	0.537214	0.402322	0.557692	0.807401	0.480496	-0.44147	-0.399222	-0.221546	-0.105488	0.701269	0.657403		19.7006	0.614612	0.55733	0.626857	0.855801	0.423675	-0.454334	-0.52671	-0.182142	-0.012198	0.706569	0.658065
ENSG00000105357	MYH14	protein_coding	16.4652	0.526845	0.415902	0.507895	0.908608	0.625844	-0.433218	-0.491105	-0.208314	-0.0621143	0.631848	0.678784	GMC	15.2845	0.614581	0.529907	0.566012	0.908585	0.513206	-0.466422	-0.548204	-0.130057	-0.0381564	0.692995	0.679926	GMC
ENSG00000128833	MYO5C	protein_coding	12.9757	0.571138	0.470544	0.545427	0.802713	0.556186	-0.347985	-0.497998	-0.230473	-0.0976202	0.61309	0.582502	GMC	12.1516	0.614526	0.531098	0.584523	0.882028	0.537733	-0.424168	-0.551674	-0.146881	-0.0226722	0.687525	0.647246	GMC
ENSG00000159399	HK2	protein_coding	14.4146	0.603137	0.390932	0.39809	0.654928	0.380451	-0.359034	-0.413395	-0.290124	-0.0824244	0.463012	0.52764		15.0403	0.614426	0.469395	0.475444	0.681545	0.369584	-0.390748	-0.53162	-0.165406	-0.0521244	0.529194	0.589914
ENSG00000262188	LINC01978	non-coding	2.02051	0.550864	0.375882	0.525472	0.794623	0.546116	-0.457969	-0.457476	-0.23122	-0.163635	0.685226	0.617404		1.66165	0.614288	0.477936	0.582662	0.824636	0.479798	-0.44027	-0.524817	-0.192008	-0.0772861	0.713387	0.627496
ENSG00000072858	SIDT1	protein_coding	2.54659	0.559329	0.471732	0.525166	0.685602	0.406659	-0.315707	-0.405201	-0.220527	-0.0784705	0.661176	0.650377		2.38707	0.614233	0.578256	0.611996	0.7369	0.430895	-0.44144	-0.547597	-0.150981	0.0256684	0.716736	0.734176
ENSG00000177106	EPS8L2	protein_coding	52.0567	0.539545	0.459231	0.605271	0.785073	0.537947	-0.390879	-0.439016	-0.244356	-0.120022	0.665968	0.577208		50.5356	0.613883	0.577117	0.630925	0.838144	0.415872	-0.447297	-0.537941	-0.17182	-0.0607404	0.713282	0.652236
ENSG00000230710	LINC00332	non-coding	0.717147	0.719472	0.385692	0.255911	0.670305	0.146935	-0.535813	-0.637501	-0.365976	-0.296874	0.394951	0.479307		0.560274	0.613704	0.354534	0.322971	0.736581	0.280814	-0.479153	-0.595839	-0.164389	-0.157684	0.524495	0.581626
ENSG00000184669	OR7E14P	non-coding	5.27224	0.578131	0.40972	0.469295	0.83971	0.602609	-0.4937	-0.485082	-0.283855	-0.12314	0.629408	0.644923	GMC	5.1725	0.613441	0.570007	0.56459	0.832883	0.467946	-0.508975	-0.579479	-0.187212	-0.0755215	0.68612	0.681963
ENSG00000081923	ATP8B1	protein_coding	35.9119	0.582368	0.729827	0.58265	0.58899	0.318797	-0.411233	-0.539224	-0.434455	-0.239928	0.378341	0.456681		34.5228	0.613371	0.755373	0.64708	0.680577	0.364802	-0.498665	-0.557538	-0.303558	-0.0714041	0.524668	0.582021
ENSG00000054277	OPN3	protein_coding	2.29958	0.59006	0.3873	0.485039	0.459107	0.297376	-0.200969	-0.421378	-0.177641	-0.134473	0.433046	0.400321		2.26133	0.613312	0.443858	0.425281	0.613804	0.324361	-0.315245	-0.533361	-0.0817906	-0.0282921	0.512383	0.480158
ENSG00000211941	IGHV3-11	IG_gene	33.5051	0.555309	0.373984	0.462778	0.712486	0.424371	-0.393735	-0.403697	-0.0997789	-0.0608824	0.715474	0.931259	PC	28.5421	0.613112	0.573396	0.518303	0.685103	0.318363	-0.541535	-0.551793	-0.162315	-0.0903106	0.707148	0.931893	PC
ENSG00000211951	IGHV2-26	IG_gene	9.32285	0.491625	0.337379	0.460632	0.668077	0.459919	-0.328584	-0.3813	-0.060059	-0.0276864	0.687333	0.875959	PC	8.26879	0.612873	0.565114	0.550306	0.660823	0.29292	-0.536583	-0.537152	-0.15324	-0.0800635	0.695903	0.916407	PC
ENSG00000140526	ABHD2	protein_coding	35.7209	0.610698	0.447913	0.443419	0.712201	0.432613	-0.326621	-0.549674	-0.231102	-0.109287	0.436942	0.531404		34.3712	0.612829	0.483102	0.444932	0.743155	0.36009	-0.399829	-0.553422	-0.122522	-0.0783762	0.542951	0.582347
ENSG00000178597	PSAPL1	protein_coding	18.1905	0.593228	0.312072	0.196322	0.820156	0.308968	-0.533367	-0.532841	-0.309995	-0.216139	0.392955	0.57147	GMC	16.6385	0.612614	0.383795	0.323646	0.86285	0.37316	-0.509286	-0.578909	-0.145343	-0.170535	0.555877	0.633892	GMC
ENSG00000178401	DNAJC22	protein_coding	4.10821	0.584599	0.587793	0.546814	0.709238	0.413253	-0.469503	-0.484771	-0.41695	-0.202774	0.467987	0.48931		3.73641	0.612597	0.620793	0.634278	0.779086	0.44862	-0.507347	-0.520055	-0.292498	-0.0948601	0.597603	0.605458
ENSG00000177202	SPACA4	protein_coding	2.90816	0.528345	0.345742	0.489117	0.869398	0.606092	-0.428682	-0.516838	-0.188076	-0.088327	0.642495	0.599139	GMC	2.49423	0.612502	0.462554	0.518724	0.917512	0.48558	-0.487512	-0.566114	-0.100604	-0.0603147	0.752178	0.696525	GMC
ENSG00000135409	AMHR2	protein_coding	0.612322	0.461785	0.523005	0.326889	0.246243	-0.0144819	-0.430038	-0.393916	-0.395845	-0.222979	0.411105	0.433638		0.587012	0.612494	0.55438	0.416384	0.427693	0.0914898	-0.41511	-0.460843	-0.308527	-0.136148	0.495266	0.502067
ENSG00000142235	LMTK3	protein_coding	2.53969	0.513359	0.512767	0.621621	0.620883	0.369331	-0.421015	-0.458178	-0.28129	-0.127146	0.586391	0.488998		2.11642	0.612209	0.573702	0.61411	0.705144	0.305065	-0.423087	-0.499461	-0.194537	-0.00806515	0.66323	0.596915
ENSG00000162777	DENND2D	protein_coding	10.1083	0.551474	0.424921	0.53863	0.807696	0.60664	-0.419999	-0.43459	-0.150979	-0.0663623	0.765902	0.704079		9.74608	0.611999	0.545291	0.59641	0.847578	0.544876	-0.444878	-0.532279	-0.0894307	0.0140757	0.765821	0.695999
ENSG00000211651	IGLV1-44	IG_gene	78.5125	0.545703	0.405853	0.45359	0.661935	0.360545	-0.429325	-0.446161	-0.144047	-0.0521194	0.734224	0.946601	PC	75.8442	0.611956	0.588465	0.54509	0.683758	0.296516	-0.54617	-0.546323	-0.17393	-0.084195	0.739192	0.950659	PC
ENSG00000158296	SLC13A3	protein_coding	3.07536	0.542789	0.799112	0.586605	0.314722	-0.0802938	-0.51625	-0.406342	-0.572068	-0.31375	0.22457	0.272475	CC	3.21145	0.611689	0.838181	0.672866	0.435751	0.113636	-0.535207	-0.517187	-0.489952	-0.15505	0.421033	0.525229	CC
ENSG00000172197	MBOAT1	protein_coding	22.0927	0.562606	0.383875	0.503713	0.809959	0.598999	-0.35283	-0.482225	-0.173055	-0.0831943	0.707631	0.631483		20.5759	0.611639	0.430528	0.507725	0.856141	0.483891	-0.375718	-0.521938	-0.121428	-0.00392887	0.714705	0.644469
ENSG00000185133	INPP5J	protein_coding	12.4601	0.535135	0.70181	0.579182	0.42116	0.178269	-0.45148	-0.586782	-0.461494	-0.153241	0.378095	0.381048		12.5866	0.611609	0.761687	0.597028	0.487677	0.0480014	-0.502395	-0.604964	-0.367488	-0.0697887	0.443536	0.496179	CC
ENSG00000179674	ARL14	protein_coding	48.7379	0.584735	0.418121	0.429467	0.836026	0.387516	-0.471583	-0.473709	-0.343345	-0.160369	0.51229	0.668144	GMC	37.6407	0.611598	0.49566	0.538509	0.864318	0.421289	-0.450796	-0.546952	-0.250418	-0.114725	0.61611	0.668125	GMC
ENSG00000105750	ZNF85	protein_coding	2.85551	0.510713	0.579362	0.51341	0.311439	0.102433	-0.272722	-0.521079	-0.32248	-0.187582	0.346279	0.279627		3.06279	0.611532	0.613943	0.546948	0.499443	0.144571	-0.428928	-0.560586	-0.279102	-0.0902547	0.43428	0.447508
ENSG00000124003	MOGAT1	protein_coding	0.774445	0.447581	0.791296	0.530199	0.323964	0.0378422	-0.408078	-0.455575	-0.478011	-0.193977	0.33044	0.364415	CC	0.819507	0.6115	0.802454	0.63989	0.490261	0.189941	-0.528132	-0.558064	-0.378762	-0.128103	0.515264	0.534539	CC
ENSG00000225489	RP11-390F4.3	non-coding	1.14144	0.569724	0.498827	0.552086	0.591972	0.345582	-0.451995	-0.380893	-0.295364	-0.247735	0.515102	0.521547		1.20308	0.611449	0.646293	0.642737	0.621638	0.283495	-0.526216	-0.517091	-0.360691	-0.129023	0.593892	0.589565
ENSG00000154274	C4orf19	protein_coding	6.73901	0.568182	0.379481	0.497617	0.896826	0.645799	-0.397566	-0.466727	-0.214958	-0.0817818	0.651461	0.694789	GMC	6.47847	0.611364	0.523301	0.577214	0.882096	0.484095	-0.440883	-0.552217	-0.170084	-0.0402488	0.687048	0.695411	GMC
ENSG00000137942	FNBP1L	protein_coding	18.2473	0.532225	0.493042	0.633091	0.65016	0.409068	-0.251203	-0.358849	-0.218325	-0.0368658	0.566304	0.570487		18.0359	0.611174	0.605137	0.628236	0.703209	0.362636	-0.358568	-0.49645	-0.245792	-0.0453721	0.599745	0.531505
ENSG00000173467	AGR3	protein_coding	17.8757	0.535222	0.375679	0.449889	0.903501	0.594604	-0.410587	-0.49557	-0.239393	-0.0684373	0.57977	0.664301	GMC	14.3469	0.611173	0.502253	0.508752	0.935443	0.546498	-0.498798	-0.5791	-0.140844	-0.0564612	0.658244	0.680863	GMC
ENSG00000196139	AKR1C3	protein_coding	105.24	0.599508	0.361378	0.407621	0.845065	0.603081	-0.389375	-0.554233	-0.162899	-0.096729	0.604683	0.608073	GMC	88.4113	0.610992	0.455682	0.467226	0.878745	0.511289	-0.430428	-0.583456	-0.0491693	-0.0415555	0.700006	0.662688	GMC
ENSG00000254815	RP11-496I9.1	non-coding	6.25829	0.504861	0.451603	0.644683	0.64438	0.306649	-0.424501	-0.38285	-0.232242	-0.148653	0.653348	0.577658		5.18772	0.610982	0.565211	0.674518	0.741791	0.327745	-0.430007	-0.500999	-0.230103	-0.0406359	0.705634	0.614087
ENSG00000167306	MYO5B	protein_coding	6.53125	0.597674	0.413747	0.474612	0.875016	0.562321	-0.433845	-0.495998	-0.273416	-0.146028	0.565383	0.648762	GMC	6.58876	0.61096	0.556115	0.593965	0.877993	0.491907	-0.470395	-0.554268	-0.166188	-0.0760631	0.67342	0.691096	GMC
ENSG00000262558	RP11-1260E13.3	non-coding	0.515677	0.491497	0.638973	0.633615	0.382594	0.172799	-0.399568	-0.394221	-0.35875	-0.216213	0.482229	0.401996		0.410029	0.610942	0.62562	0.641578	0.622612	0.320993	-0.502331	-0.569629	-0.262773	-0.0951132	0.60867	0.557456
ENSG00000102471	NDFIP2	protein_coding	12.0427	0.591204	0.556137	0.520329	0.47767	0.314949	-0.25538	-0.484468	-0.274381	-0.101816	0.397319	0.423743		12.0738	0.61077	0.589351	0.48758	0.593115	0.311459	-0.383875	-0.540192	-0.161672	-0.0226457	0.430886	0.496422
ENSG00000170476	MZB1	protein_coding	19.3848	0.489938	0.408443	0.462846	0.645508	0.387387	-0.407545	-0.394676	-0.0752658	0.00595948	0.754508	0.965829	PC	18.1598	0.610295	0.581794	0.558435	0.670363	0.321053	-0.54693	-0.53754	-0.133216	-0.0710918	0.751365	0.960115	PC
ENSG00000253274	IGHV1-67	non-coding	1.94467	0.467038	0.297362	0.377037	0.642292	0.402677	-0.373195	-0.368248	-0.0612856	-0.0042191	0.67671	0.917826	PC	1.90913	0.609872	0.545846	0.480179	0.685179	0.313767	-0.521095	-0.537284	-0.147008	-0.107586	0.717087	0.932819	PC
ENSG00000251039	IGKV2D-40	IG_gene	5.12189	0.452842	0.294998	0.33319	0.562571	0.304155	-0.293384	-0.275219	-0.0180972	0.0239516	0.638377	0.836585	PC	3.50906	0.609837	0.540431	0.51223	0.628265	0.215365	-0.504677	-0.547851	-0.181063	-0.0754527	0.682129	0.879429	PC
ENSG00000211677	IGLC2	IG_gene	505.849	0.500565	0.376119	0.446856	0.676371	0.396041	-0.407498	-0.387231	-0.0855723	-0.0364486	0.75809	0.95752	PC	512.3	0.609768	0.566955	0.534808	0.663058	0.306589	-0.53697	-0.541733	-0.15142	-0.116073	0.721017	0.962415	PC
ENSG00000091128	LAMB4	protein_coding	0.302994	0.597683	0.549056	0.38177	0.235683	-0.139421	-0.324835	-0.363383	-0.41113	-0.279304	0.201779	0.358726		0.296068	0.609755	0.562527	0.441373	0.298214	-0.0112638	-0.370074	-0.466725	-0.439642	-0.20488	0.293128	0.418762
ENSG00000198758	EPS8L3	protein_coding	25.989	0.551678	0.307378	0.445642	0.937201	0.588776	-0.445868	-0.470455	-0.225013	-0.103951	0.627271	0.704682	GMC	23.0564	0.609751	0.443089	0.525239	0.947769	0.503682	-0.44878	-0.521084	-0.126323	-0.0735231	0.726895	0.705626	GMC
ENSG00000211946	IGHV3-20	IG_gene	16.7275	0.516425	0.329463	0.419625	0.65305	0.423668	-0.366028	-0.409977	-0.0829833	0.00157962	0.698732	0.880297	PC	15.437	0.609618	0.589703	0.523121	0.64834	0.286605	-0.52911	-0.524261	-0.172625	-0.0842867	0.684279	0.882694	PC
ENSG00000275342	PRAG1	protein_coding	5.39113	0.564388	0.446416	0.531633	0.708482	0.522722	-0.345871	-0.420875	-0.170863	-0.157624	0.700221	0.591051		5.18344	0.6096	0.532697	0.619511	0.762972	0.461948	-0.340249	-0.479265	-0.135588	0.0102973	0.718939	0.622694
ENSG00000231920	NEBL-AS1	non-coding	0.565195	0.599132	0.625615	0.543727	0.371583	0.0413749	-0.474698	-0.490439	-0.439669	-0.300462	0.400614	0.439863		0.491489	0.609533	0.561598	0.605313	0.56945	0.117288	-0.438254	-0.498719	-0.332484	-0.109965	0.54593	0.549949
ENSG00000268906	CTC-518B2.9	non-coding	0.252864	0.448028	0.487265	0.549907	0.377917	0.193911	-0.392643	-0.45395	-0.302839	-0.166306	0.375884	0.386782		0.217444	0.609315	0.468272	0.429516	0.497812	0.17755	-0.432184	-0.55912	-0.314205	-0.139166	0.471842	0.421017
ENSG00000258053	CTD-2021H9.3	non-coding	0.352862	0.553197	0.407801	0.461856	0.678129	0.419576	-0.3725	-0.472413	-0.194216	-0.120588	0.632501	0.566214		0.31054	0.609074	0.458232	0.494495	0.731055	0.338463	-0.437899	-0.539005	-0.202539	-0.134249	0.615028	0.537459
ENSG00000275465	RP11-569G13.3	non-coding	0.660922	0.555205	0.545553	0.49714	0.364721	0.14033	-0.375289	-0.607699	-0.331536	-0.217987	0.386729	0.360396		0.62569	0.609001	0.584371	0.538626	0.541387	0.157142	-0.449324	-0.569891	-0.237913	-0.0524898	0.489341	0.507916
ENSG00000204580	DDR1	protein_coding	43.1339	0.559826	0.518227	0.543043	0.769105	0.563832	-0.401986	-0.552477	-0.243206	-0.0566804	0.600474	0.557419	GMC	42.9398	0.608935	0.604829	0.595192	0.816527	0.40573	-0.463391	-0.571812	-0.174096	-0.0410317	0.669798	0.625662
ENSG00000166689	PLEKHA7	protein_coding	12.0341	0.573011	0.396241	0.54599	0.872063	0.582233	-0.406758	-0.459407	-0.232872	-0.125454	0.641774	0.617239	GMC	11.5763	0.608778	0.438683	0.513569	0.884037	0.462801	-0.379762	-0.489979	-0.146036	-0.0361017	0.674436	0.618457	GMC
ENSG00000263429	LINC00675	protein_coding	48.5171	0.535771	0.501267	0.463768	0.6174	0.214785	-0.492462	-0.340877	-0.399214	-0.195238	0.485974	0.571561		38.1611	0.60875	0.62667	0.619539	0.700178	0.318626	-0.497641	-0.489243	-0.346057	-0.0947274	0.618537	0.631828
ENSG00000176532	PRR15	protein_coding	11.4755	0.543135	0.422239	0.523451	0.871662	0.621213	-0.387824	-0.501749	-0.188098	-0.09411	0.697944	0.645569	GMC	9.9336	0.608682	0.540059	0.567961	0.915568	0.500699	-0.487007	-0.571796	-0.105128	-0.0237492	0.743761	0.69788	GMC
ENSG00000157184	CPT2	protein_coding	13.7181	0.597522	0.38711	0.421527	0.655139	0.536887	-0.317613	-0.47491	-0.108089	-0.121462	0.520929	0.424841		13.223	0.608509	0.474863	0.426628	0.713085	0.431835	-0.439732	-0.567568	-0.0335504	0.0260632	0.54545	0.490445
ENSG00000160182	TFF1	protein_coding	2644.3	0.55297	0.316666	0.295541	0.927414	0.532912	-0.518072	-0.514174	-0.259481	-0.188061	0.530216	0.629027	GMC	2075.74	0.608506	0.434824	0.426737	0.948334	0.489496	-0.512554	-0.572057	-0.115146	-0.126385	0.66256	0.67584	GMC
ENSG00000233590	RP11-153K11.3	non-coding	0.598138	0.51586	0.373325	0.373712	0.469231	0.0784339	-0.459547	-0.412496	-0.336432	-0.261771	0.358839	0.403407		0.56786	0.608274	0.524062	0.565134	0.56457	0.18074	-0.414141	-0.497211	-0.29124	-0.109292	0.557675	0.51598
ENSG00000211950	IGHV1-24	IG_gene	35.9665	0.535467	0.361255	0.477546	0.614271	0.373928	-0.391425	-0.409108	-0.0958706	-0.0717065	0.719102	0.881957	PC	20.0701	0.608139	0.561023	0.532004	0.653437	0.265369	-0.52483	-0.530478	-0.156376	-0.0942053	0.711626	0.919078	PC
ENSG00000114631	PODXL2	protein_coding	18.1107	0.509902	0.705389	0.625658	0.553854	0.341807	-0.456464	-0.467	-0.395937	-0.159344	0.424689	0.425575		18.2924	0.608098	0.757433	0.691289	0.647888	0.288969	-0.530367	-0.581377	-0.352504	-0.0971872	0.55629	0.575002
ENSG00000117308	GALE	protein_coding	46.6415	0.579825	0.430006	0.500367	0.899628	0.642674	-0.457378	-0.512911	-0.214723	-0.0889554	0.660246	0.635936	GMC	40.9888	0.607995	0.523132	0.571288	0.931522	0.563103	-0.468551	-0.560625	-0.123396	-0.0358809	0.731685	0.688628	GMC
ENSG00000198976	MIR429	non-coding	3.0508	0.599941	0.526334	0.534358	0.577786	0.328346	-0.448402	-0.594315	-0.335249	-0.22061	0.527162	0.49903		2.66665	0.6079	0.499585	0.592334	0.719516	0.265955	-0.445135	-0.575255	-0.157845	-0.0475602	0.625242	0.628458
ENSG00000136059	VILL	protein_coding	46.7923	0.549449	0.331076	0.428567	0.955141	0.61729	-0.452239	-0.474976	-0.175623	-0.106852	0.670732	0.678028	GMC	42.7866	0.607642	0.421801	0.478049	0.95887	0.534174	-0.44587	-0.542384	-0.0761753	-0.0607138	0.731625	0.666113	GMC
ENSG00000162757	C1orf74	protein_coding	2.7441	0.493376	0.623675	0.58618	0.442796	0.250422	-0.315583	-0.525163	-0.25229	-0.0518534	0.538481	0.539409		2.62925	0.607536	0.71165	0.626091	0.588383	0.208768	-0.457119	-0.540245	-0.242234	-0.0244647	0.54134	0.606323
ENSG00000282221	RP11-27G14.4	non-coding	1.41953	0.576324	0.587739	0.499282	0.705905	0.413464	-0.510653	-0.492412	-0.403695	-0.176228	0.483941	0.558899		1.49895	0.607473	0.583736	0.640832	0.81313	0.449271	-0.468421	-0.566172	-0.205886	-0.0440551	0.662584	0.641343	GMC
ENSG00000250385	RP11-310P5.2	non-coding	0.387721	0.605607	0.318672	0.340923	0.455662	0.235507	-0.405972	-0.417961	-0.235826	-0.206559	0.470807	0.495709		0.366485	0.607463	0.466262	0.468457	0.539623	0.227658	-0.406796	-0.544362	-0.237348	-0.108627	0.519224	0.585988
ENSG00000223572	CKMT1A	protein_coding	4.55368	0.554103	0.397949	0.461375	0.86739	0.661961	-0.442416	-0.530131	-0.21426	-0.0779841	0.612026	0.583415	GMC	3.67471	0.607357	0.518613	0.538342	0.904281	0.578474	-0.541815	-0.585651	-0.161581	-0.0873535	0.667122	0.667906	GMC
ENSG00000186493	C5orf38	protein_coding	10.0108	0.498231	0.855055	0.567688	0.303974	-0.0204781	-0.505783	-0.435093	-0.559999	-0.308361	0.283093	0.338406	CC	10.8062	0.607355	0.857052	0.663998	0.460044	0.0999641	-0.56019	-0.575051	-0.484485	-0.190511	0.45494	0.516808	CC
ENSG00000234492	RPL34-AS1	non-coding	0.114368	0.652678	0.446581	0.330295	0.367199	0.0990203	-0.404688	-0.473757	-0.295145	-0.242596	0.381384	0.420303	PAC	0.104723	0.607317	0.407754	0.369564	0.391881	0.0500236	-0.375022	-0.53397	-0.245865	-0.183443	0.365819	0.410176	PAC
ENSG00000260070	RP11-182J23.1	non-coding	0.675648	0.657468	0.436076	0.406121	0.485386	0.195397	-0.452421	-0.574998	-0.297756	-0.264148	0.492557	0.443494	PAC	0.614508	0.607282	0.451516	0.444184	0.554534	0.188836	-0.430902	-0.553567	-0.225245	-0.0729923	0.547985	0.555471
ENSG00000254395	IGHV4-55	non-coding	4.83608	0.526993	0.406581	0.457397	0.662771	0.389563	-0.413267	-0.4146	-0.100365	-0.0223096	0.684	0.932241	PC	4.95831	0.607122	0.548402	0.526226	0.669797	0.317466	-0.545059	-0.548895	-0.14678	-0.0939911	0.681282	0.917546	PC
ENSG00000137266	SLC22A23	protein_coding	12.1573	0.572095	0.509391	0.56116	0.798076	0.486918	-0.395147	-0.501034	-0.29595	-0.13611	0.580548	0.553326	GMC	11.4826	0.60704	0.557023	0.575936	0.839733	0.431721	-0.452982	-0.577919	-0.181523	-0.0355587	0.664428	0.614136	GMC
ENSG00000158769	F11R	protein_coding	47.4836	0.567756	0.449033	0.533044	0.823461	0.495703	-0.383059	-0.427102	-0.277455	-0.115533	0.546075	0.655099	GMC	46.9995	0.607029	0.566377	0.602112	0.831524	0.424558	-0.416961	-0.522899	-0.206671	-0.0570885	0.628901	0.67239	GMC
ENSG00000257150	PGAM1P5	non-coding	0.334001	0.579988	0.459445	0.602665	0.590369	0.338625	-0.303636	-0.446473	-0.235967	-0.0305132	0.564126	0.550983		0.323067	0.607015	0.415917	0.524981	0.636324	0.263585	-0.330757	-0.486397	-0.266929	-0.0886893	0.556399	0.489247
ENSG00000124232	RBPJL	protein_coding	10.1636	0.540687	0.556573	0.806977	0.367032	0.0873815	-0.426559	-0.356513	-0.393928	-0.279399	0.380466	0.400144	GEEC	6.1853	0.607006	0.653688	0.800728	0.440781	0.0814284	-0.468781	-0.438745	-0.478592	-0.177457	0.48097	0.520593
ENSG00000239975	IGKV1D-33	IG_gene	2.36171	0.516284	0.353061	0.413481	0.626463	0.355697	-0.409955	-0.410913	-0.107421	-0.0304923	0.709169	0.935756	PC	2.61837	0.606904	0.516343	0.481294	0.636835	0.290404	-0.521431	-0.546835	-0.15695	-0.0969738	0.683044	0.916057	PC
ENSG00000170293	CMTM8	protein_coding	16.6491	0.557629	0.679874	0.625827	0.598851	0.40215	-0.350317	-0.460193	-0.311825	-0.155817	0.532182	0.478907		15.8534	0.606799	0.759319	0.691616	0.672865	0.347334	-0.499958	-0.579963	-0.280489	-0.0431466	0.585246	0.579197
ENSG00000225205	AC093818.1	non-coding	2.98193	0.490715	0.310668	0.572295	0.647295	0.294643	-0.324516	-0.365947	-0.238884	-0.0276264	0.606711	0.703289		2.73574	0.606761	0.433787	0.529978	0.736334	0.261149	-0.382709	-0.511554	-0.287083	-0.114231	0.621221	0.644385
ENSG00000088002	SULT2B1	protein_coding	2.94826	0.574505	0.576896	0.624423	0.481146	0.229052	-0.419603	-0.560565	-0.370131	-0.252478	0.475063	0.420904		2.88429	0.606605	0.599143	0.559212	0.579702	0.231114	-0.465763	-0.532541	-0.222396	-0.0763505	0.548117	0.535553
ENSG00000211670	IGLV3-9	IG_gene	19.5576	0.535624	0.386493	0.495124	0.670267	0.413349	-0.375408	-0.423421	-0.111915	-0.0545621	0.765525	0.898736		15.9769	0.606361	0.596589	0.546696	0.619383	0.258409	-0.553115	-0.552997	-0.185049	-0.132564	0.674953	0.879044	PC
ENSG00000186314	PRELID2	protein_coding	2.0714	0.520724	0.52187	0.492017	0.696036	0.448073	-0.36123	-0.348074	-0.310739	-0.116824	0.528868	0.56358		2.06379	0.606265	0.61223	0.589764	0.705778	0.365576	-0.424731	-0.511424	-0.259784	-0.0741788	0.578934	0.568165
ENSG00000248144	ADH1C	protein_coding	156.728	0.601606	0.42003	0.456235	0.81833	0.609345	-0.411529	-0.511998	-0.212107	-0.132677	0.641301	0.620164	GMC	118.33	0.606235	0.470888	0.490013	0.856168	0.526696	-0.435972	-0.527393	-0.129666	-0.0500537	0.670488	0.627125	GMC
ENSG00000259291	RP11-617F23.1	non-coding	27.3908	0.647046	0.284361	0.236564	0.225537	-0.0745706	-0.42761	-0.568772	-0.320395	-0.289901	0.171329	0.211665	PAC	28.4391	0.606229	0.270376	0.205116	0.245657	-0.0844292	-0.346192	-0.502068	-0.276265	-0.108618	0.212343	0.241194	PAC
ENSG00000015133	CCDC88C	protein_coding	8.99752	0.420308	0.524332	0.650227	0.636773	0.47822	-0.311671	-0.347286	-0.191598	-0.0576797	0.688141	0.614961		8.42249	0.606105	0.65305	0.681253	0.721951	0.333642	-0.44729	-0.532942	-0.246301	-0.0199396	0.717652	0.652224
ENSG00000242076	IGKV1-33	IG_gene	31.8286	0.513238	0.393724	0.476413	0.632544	0.368808	-0.382048	-0.39503	-0.0912942	-0.0211052	0.748454	0.94556	PC	26.4486	0.606011	0.563248	0.558653	0.654905	0.27561	-0.52789	-0.517638	-0.15307	-0.079777	0.728121	0.933201	PC
ENSG00000211935	IGHV1-3	IG_gene	36.3265	0.464798	0.371925	0.461363	0.646375	0.381741	-0.375205	-0.39315	-0.120458	-0.0703906	0.67247	0.817593		28.7662	0.605983	0.561797	0.531655	0.66927	0.322311	-0.525556	-0.568253	-0.190043	-0.0993583	0.681499	0.847105	PC
ENSG00000203780	FANK1	protein_coding	2.58769	0.567926	0.246499	0.466742	0.726118	0.413192	-0.345669	-0.477399	-0.158037	-0.0874989	0.578724	0.534899		2.48396	0.605936	0.348934	0.430341	0.723998	0.312874	-0.393914	-0.526132	-0.123451	-0.102351	0.579996	0.500346
ENSG00000164749	HNF4G	protein_coding	2.29489	0.564079	0.545368	0.591296	0.768312	0.515057	-0.374504	-0.475117	-0.302057	-0.126941	0.583301	0.593084	GMC	2.13519	0.605929	0.624006	0.646845	0.831375	0.475833	-0.48763	-0.562195	-0.195903	-0.0122619	0.681234	0.662688	GMC
ENSG00000142789	CELA3A	protein_coding	39.57	0.483399	0.633778	0.492841	0.292115	0.0578101	-0.378692	-0.576839	-0.449607	-0.191873	0.274441	0.293052		29.0229	0.605913	0.703417	0.511801	0.472709	0.153329	-0.54838	-0.609555	-0.328215	-0.104149	0.45408	0.50948
ENSG00000185442	FAM174B	protein_coding	23.7537	0.516247	0.731943	0.620675	0.469326	0.225771	-0.476575	-0.550991	-0.444602	-0.204754	0.435741	0.393028		24.8566	0.605881	0.781315	0.70668	0.570489	0.150438	-0.514417	-0.57239	-0.340584	-0.0899245	0.563296	0.544508
ENSG00000186480	INSIG1	protein_coding	73.1589	0.487942	0.293364	0.283342	0.433137	0.241289	-0.310332	-0.313849	-0.224551	-0.102967	0.200521	0.314598		68.0566	0.605545	0.50971	0.465592	0.489422	0.224146	-0.396916	-0.477612	-0.228769	-0.0436929	0.382192	0.493298
ENSG00000139410	SDSL	protein_coding	6.0087	0.564284	0.526747	0.480185	0.624382	0.358425	-0.464395	-0.437818	-0.260299	-0.105325	0.515217	0.518585		5.76591	0.605517	0.599414	0.577081	0.707901	0.449116	-0.526464	-0.518174	-0.169849	-0.0652128	0.560291	0.558783
ENSG00000236806	RPL7AP15	non-coding	0.92791	0.491111	0.638702	0.57459	0.362865	0.144671	-0.312804	-0.500949	-0.354621	-0.187119	0.405886	0.406854		0.809564	0.605476	0.643352	0.541768	0.513073	0.165394	-0.455141	-0.558074	-0.295408	-0.0860258	0.468399	0.490403
ENSG00000184731	FAM110C	protein_coding	6.39388	0.548885	0.554904	0.550019	0.679515	0.286079	-0.398016	-0.490929	-0.402375	-0.153686	0.4687	0.595427		6.54331	0.605449	0.569785	0.588664	0.7458	0.319092	-0.5005	-0.513249	-0.254853	-0.12192	0.562889	0.66301
ENSG00000254951	RP11-494M8.4	non-coding	0.0801052	0.602267	0.340225	0.478914	0.539212	0.299049	-0.331115	-0.496856	-0.193102	-0.193328	0.537197	0.533903		0.0887428	0.605425	0.382237	0.516307	0.651918	0.30392	-0.297537	-0.463676	-0.107652	0.0186002	0.607007	0.564096
ENSG00000178301	AQP11	protein_coding	2.48109	0.699243	0.452684	0.50671	0.539112	0.252107	-0.387518	-0.446614	-0.278635	-0.223358	0.553328	0.539032		2.30767	0.605393	0.404422	0.40427	0.654475	0.313352	-0.319891	-0.417706	-0.157678	-0.14337	0.527647	0.54058
ENSG00000253957	IGHV3-22	non-coding	1.10907	0.422339	0.340635	0.433575	0.614502	0.401878	-0.359865	-0.312009	-0.0713439	-0.00371786	0.641135	0.857731	PC	0.854624	0.605337	0.544542	0.497993	0.668266	0.323598	-0.557089	-0.572806	-0.161639	-0.102519	0.672417	0.878267	PC
ENSG00000186732	MPPED1	protein_coding	0.661295	0.493176	0.637593	0.647335	0.371891	0.0887997	-0.386327	-0.448364	-0.36362	-0.17025	0.413816	0.445958		0.576123	0.605243	0.609296	0.632979	0.439005	0.01006	-0.454173	-0.502342	-0.430512	-0.105529	0.464833	0.51878
ENSG00000006432	MAP3K9	protein_coding	2.61454	0.484236	0.541893	0.618833	0.651008	0.486061	-0.321359	-0.438509	-0.263047	-0.0659259	0.597518	0.541638		2.38977	0.605005	0.630783	0.625608	0.745247	0.423286	-0.45524	-0.585301	-0.185749	-0.0123704	0.650998	0.643925
ENSG00000271178	IGHV3OR16-13	IG_gene	2.51005	0.484693	0.273327	0.362537	0.666029	0.415337	-0.378639	-0.381418	-0.0427455	-0.0150804	0.674643	0.879391	PC	1.56616	0.604992	0.509713	0.433014	0.653207	0.281023	-0.532476	-0.55818	-0.142678	-0.120235	0.680311	0.90585	PC
ENSG00000253883	IGHV3-19	non-coding	1.67224	0.570289	0.375504	0.427352	0.667084	0.403218	-0.392475	-0.407439	-0.0863991	-0.108857	0.689523	0.903535	PC	2.00099	0.60495	0.499227	0.467255	0.654778	0.317662	-0.507775	-0.542879	-0.148182	-0.123435	0.696386	0.89952	PC
ENSG00000137713	PPP2R1B	protein_coding	17.4074	0.586921	0.340053	0.437291	0.504912	0.367987	-0.26527	-0.494214	-0.151731	-0.0394464	0.47535	0.469044		16.3311	0.604921	0.377596	0.429078	0.667736	0.387843	-0.300268	-0.513546	-0.0290682	0.0926772	0.581823	0.556038
ENSG00000211599	IGKV5-2	IG_gene	3.40651	0.485922	0.388941	0.438162	0.650285	0.369905	-0.35474	-0.403285	-0.148225	-0.00655474	0.634995	0.836532	PC	3.50935	0.60485	0.53832	0.485579	0.597449	0.236821	-0.548526	-0.513964	-0.172779	-0.121401	0.616163	0.866451	PC
ENSG00000184601	C14orf180	protein_coding	1.36559	0.496116	0.617899	0.326691	0.222203	-0.0857819	-0.451308	-0.517567	-0.478435	-0.239871	0.170959	0.234323		1.44662	0.604744	0.694766	0.527588	0.401769	0.0946071	-0.468876	-0.517001	-0.36925	-0.132279	0.384434	0.47281
ENSG00000196684	HSH2D	protein_coding	9.23541	0.54209	0.358805	0.520128	0.854225	0.521553	-0.466154	-0.422863	-0.198258	-0.0794068	0.717191	0.791783		8.19353	0.604725	0.503163	0.574915	0.860749	0.436271	-0.492219	-0.520585	-0.167629	-0.0504031	0.7404	0.801963
ENSG00000076944	STXBP2	protein_coding	54.7806	0.559411	0.49603	0.549323	0.859772	0.58002	-0.47699	-0.482497	-0.246908	-0.0952211	0.633675	0.609447	GMC	51.5072	0.604711	0.598473	0.601079	0.880963	0.498461	-0.497118	-0.556775	-0.11008	0.0186306	0.699415	0.683466	GMC
ENSG00000135951	TSGA10	protein_coding	1.18407	0.54694	0.460405	0.658277	0.547638	0.325552	-0.261412	-0.348671	-0.192939	-0.103222	0.651159	0.608506		1.09866	0.604692	0.526504	0.624892	0.676327	0.357042	-0.39052	-0.540996	-0.192515	-0.0488692	0.660231	0.563701
ENSG00000111319	SCNN1A	protein_coding	57.0836	0.534505	0.490716	0.560466	0.8022	0.596134	-0.418116	-0.523562	-0.256196	-0.0676406	0.611107	0.57485	GMC	49.4819	0.604675	0.594619	0.619792	0.851916	0.424571	-0.473224	-0.567335	-0.149557	-0.0318529	0.668678	0.650986	GMC
ENSG00000279232	CTC-463N11.4	non-coding	3.02424	0.515605	0.430514	0.465868	0.379034	0.133758	-0.375951	-0.298358	-0.324375	-0.178978	0.506838	0.467511		3.31949	0.604194	0.422236	0.439185	0.400274	0.0278576	-0.32716	-0.412747	-0.399072	-0.129818	0.454839	0.418754
ENSG00000185467	KPNA7	protein_coding	1.62977	0.550178	0.316924	0.344384	0.878075	0.436042	-0.479506	-0.491912	-0.290335	-0.142502	0.495623	0.658135	GMC	1.21768	0.604128	0.422271	0.458243	0.915873	0.425875	-0.464871	-0.551642	-0.164299	-0.117671	0.671005	0.681999	GMC
ENSG00000230638	RP11-486B10.4	non-coding	0.518842	0.524893	0.497579	0.540648	0.695638	0.383392	-0.485032	-0.432008	-0.374639	-0.139229	0.499742	0.552687		0.517837	0.604125	0.525272	0.60238	0.702524	0.260759	-0.447387	-0.487317	-0.286968	-0.105942	0.590731	0.628141
ENSG00000185156	MFSD6L	protein_coding	3.88826	0.521181	0.696961	0.602474	0.60034	0.397204	-0.432966	-0.396991	-0.347852	-0.142073	0.573992	0.509406		3.55181	0.60406	0.739531	0.681253	0.694821	0.396188	-0.499998	-0.520416	-0.250999	-0.017364	0.615414	0.595721
ENSG00000278263	RP11-294C11.2	IG_gene	0.738034	0.459211	0.395654	0.385211	0.581055	0.357801	-0.322	-0.341657	-0.0500335	-0.0411673	0.680825	0.834428	PC	0.921881	0.604052	0.506868	0.49319	0.610079	0.242287	-0.50136	-0.502684	-0.180617	-0.137586	0.616503	0.844018	PC
ENSG00000006555	TTC22	protein_coding	6.67393	0.544848	0.430973	0.538168	0.85052	0.61559	-0.428024	-0.492201	-0.179923	-0.0947787	0.684526	0.636108	GMC	6.52923	0.603868	0.519151	0.556538	0.904515	0.502019	-0.507009	-0.565302	-0.11371	-0.0613706	0.720623	0.669079	GMC
ENSG00000170128	GPR25	protein_coding	0.857083	0.515856	0.38267	0.520906	0.625344	0.434268	-0.366949	-0.427473	-0.109666	-0.115759	0.841417	0.757148		0.753172	0.603851	0.509435	0.565385	0.727164	0.323156	-0.443007	-0.533108	-0.121772	-0.0596379	0.834381	0.794007
ENSG00000003147	ICA1	protein_coding	17.4239	0.59111	0.628934	0.586049	0.732438	0.435519	-0.417352	-0.573446	-0.344746	-0.165449	0.545816	0.540088		17.1879	0.603731	0.660303	0.645724	0.790373	0.362863	-0.471818	-0.586697	-0.216187	-0.0106719	0.640337	0.630163
ENSG00000163072	NOSTRIN	protein_coding	16.5477	0.591697	0.417727	0.447304	0.620734	0.24795	-0.256168	-0.426697	-0.296759	-0.19779	0.421471	0.503991		16.7156	0.603684	0.482268	0.558071	0.733307	0.320596	-0.290325	-0.466666	-0.254445	-0.0984196	0.582172	0.571043
ENSG00000170561	IRX2	protein_coding	16.8989	0.465231	0.816266	0.617999	0.380428	0.118431	-0.437698	-0.39547	-0.480313	-0.225502	0.359391	0.39019	CC	16.2196	0.603654	0.838941	0.691282	0.571119	0.256485	-0.522249	-0.570129	-0.398362	-0.103596	0.534541	0.5552
ENSG00000260604	RP1-140K8.5	non-coding	1.4354	0.544979	0.317786	0.418703	0.840295	0.451977	-0.437678	-0.514165	-0.204241	-0.0738197	0.527456	0.618354	GMC	1.51771	0.603646	0.425604	0.476879	0.832904	0.364859	-0.39966	-0.552026	-0.0931738	-0.0820953	0.66026	0.652447	GMC
ENSG00000170608	FOXA3	protein_coding	29.844	0.55741	0.513266	0.494771	0.816866	0.493196	-0.507417	-0.413474	-0.324489	-0.177669	0.633817	0.612412	GMC	28.2622	0.603641	0.643764	0.62803	0.832753	0.43749	-0.519064	-0.537795	-0.227712	-0.0609159	0.674558	0.666145	GMC
ENSG00000185101	ANO9	protein_coding	21.9137	0.500378	0.464571	0.597779	0.782642	0.45919	-0.431191	-0.390533	-0.255845	-0.101401	0.653802	0.610105		19.7863	0.603611	0.584701	0.641362	0.848541	0.434479	-0.458158	-0.521428	-0.190956	-0.0587883	0.74121	0.675833
ENSG00000207730	MIR200B	non-coding	1.39228	0.643202	0.48581	0.490739	0.497841	0.162769	-0.441041	-0.568784	-0.406731	-0.273321	0.417894	0.410085		1.12918	0.603477	0.386067	0.427114	0.682956	0.22256	-0.395395	-0.563846	-0.157124	-0.0780832	0.56425	0.593309
ENSG00000135423	GLS2	protein_coding	1.71449	0.468971	0.721181	0.514264	0.361092	0.159023	-0.379928	-0.52404	-0.393011	-0.165882	0.334609	0.327538	CC	1.68969	0.603473	0.685039	0.54754	0.455395	0.117271	-0.464041	-0.592239	-0.320753	-0.146043	0.440219	0.442808
ENSG00000183048	SLC25A10	protein_coding	25.4901	0.571221	0.586249	0.538798	0.649349	0.452622	-0.502854	-0.568236	-0.341209	-0.147906	0.585547	0.500615		24.8523	0.603399	0.667439	0.647963	0.707142	0.372342	-0.50068	-0.589816	-0.229092	-0.0193872	0.598262	0.551758
ENSG00000274979	RP11-1143G9.5	non-coding	3.22123	0.467394	0.467164	0.640164	0.558596	0.350421	-0.343617	-0.40031	-0.160464	-0.0686915	0.686284	0.622804		2.73849	0.603234	0.604052	0.71281	0.671829	0.310932	-0.44095	-0.563067	-0.255138	-0.0332101	0.681328	0.631872
ENSG00000131828	PDHA1	protein_coding	58.9884	0.647259	0.165694	0.232381	0.414412	0.222898	-0.241452	-0.443479	-0.136612	-0.184676	0.334519	0.243185	PAC	59.5779	0.60323	0.221676	0.164662	0.463645	0.226544	-0.324658	-0.483018	-0.0476481	-0.0350792	0.313791	0.293988
ENSG00000130701	RBBP8NL	protein_coding	3.94665	0.41837	0.60635	0.570362	0.450391	0.232982	-0.474847	-0.298848	-0.334464	-0.222266	0.514994	0.485938		3.33898	0.60318	0.688354	0.64067	0.545212	0.291793	-0.549657	-0.493576	-0.33691	-0.155004	0.603515	0.592321
ENSG00000170786	SDR16C5	protein_coding	3.58693	0.536744	0.353658	0.385197	0.892213	0.537178	-0.452535	-0.499035	-0.244118	-0.0868669	0.563249	0.684735	GMC	2.94648	0.602955	0.497066	0.491733	0.902822	0.481964	-0.50597	-0.562902	-0.136773	-0.0726142	0.643912	0.686623	GMC
ENSG00000109572	CLCN3	protein_coding	14.7694	0.579394	0.555642	0.491466	0.509652	0.326581	-0.236125	-0.478739	-0.238538	-0.0925083	0.42263	0.422675		14.5259	0.602884	0.586533	0.494841	0.601842	0.272905	-0.379037	-0.524315	-0.203917	-0.0484963	0.450819	0.448813
ENSG00000227471	AKR1B15	protein_coding	4.22318	0.53262	0.322044	0.336846	0.805984	0.506599	-0.410225	-0.55351	-0.203752	-0.104227	0.488783	0.574253	GMC	2.37016	0.602883	0.444798	0.387926	0.794225	0.482115	-0.426495	-0.578773	-0.0924262	-0.0381264	0.58672	0.618351	GMC
ENSG00000204872	NAT8B	non-coding	0.928934	0.55597	0.507593	0.467419	0.614613	0.304596	-0.491421	-0.489034	-0.364673	-0.201898	0.56748	0.602083		0.881888	0.602601	0.584115	0.589317	0.614456	0.288013	-0.442823	-0.556368	-0.207504	-0.0393431	0.601079	0.617735
ENSG00000198804	MT-CO1	protein_coding	42258.1	0.569942	0.160303	0.208719	0.294396	0.0189884	-0.474194	-0.630274	-0.322573	-0.324541	0.322438	0.317817	PAC	41482.5	0.602504	0.215193	0.173382	0.372653	0.0551012	-0.432115	-0.584794	-0.207138	-0.238585	0.340051	0.38253	PAC
ENSG00000272079	LA16c-380H5.5	non-coding	1.56925	0.555935	0.595495	0.708031	0.429033	0.178376	-0.42766	-0.43033	-0.399489	-0.19062	0.471541	0.461095		1.27626	0.602384	0.656896	0.667754	0.535424	0.187124	-0.486062	-0.493932	-0.376116	-0.129039	0.53512	0.52538
ENSG00000116748	AMPD1	protein_coding	0.759051	0.530811	0.378284	0.438569	0.565555	0.304598	-0.36485	-0.358277	-0.136708	-0.0553161	0.635151	0.855316	PC	0.896263	0.602364	0.561996	0.50863	0.624135	0.281656	-0.528014	-0.525831	-0.182337	-0.133708	0.705565	0.849858
ENSG00000105641	SLC5A5	protein_coding	29.8305	0.53853	0.292323	0.235075	0.84423	0.455846	-0.482654	-0.557256	-0.172368	-0.11203	0.539733	0.598387	GMC	30.8529	0.602328	0.375002	0.360553	0.888174	0.406253	-0.492186	-0.568528	-0.0648	-0.11825	0.664389	0.654428	GMC
ENSG00000249453	RP13-497K6.1	non-coding	0.988877	0.54653	0.216273	0.441248	0.730325	0.510541	-0.364742	-0.429002	-0.124065	-0.181667	0.55969	0.553747	GMC	0.946954	0.602179	0.298083	0.313927	0.770079	0.466629	-0.451182	-0.563518	-0.0633821	-0.0614754	0.611431	0.601942	GMC
ENSG00000180044	C3orf80	protein_coding	1.34218	0.577179	0.692773	0.482705	0.250554	-0.00834934	-0.351411	-0.427354	-0.3926	-0.255027	0.296823	0.290347		1.49014	0.602039	0.67166	0.586891	0.442828	0.136116	-0.468293	-0.525615	-0.434547	-0.150941	0.384216	0.478446
ENSG00000253998	IGKV2-29	non-coding	6.34106	0.3667	0.280992	0.388788	0.599006	0.402044	-0.26173	-0.260044	-0.0593151	-0.0155897	0.599144	0.767551	PC	5.62609	0.602021	0.511854	0.438431	0.584061	0.244346	-0.492065	-0.511431	-0.166239	-0.0961715	0.632805	0.810949	PC
ENSG00000171889	MIR31HG	non-coding	1.20733	0.496488	0.479798	0.537767	0.645839	0.404896	-0.428067	-0.389934	-0.282269	-0.153064	0.582517	0.61318		1.14308	0.602002	0.592484	0.660408	0.717676	0.364137	-0.421872	-0.531688	-0.265202	-0.0603277	0.643039	0.615569
ENSG00000085831	TTC39A	protein_coding	4.40623	0.556891	0.474971	0.506661	0.884482	0.612019	-0.461434	-0.505306	-0.250691	-0.115428	0.601049	0.630812	GMC	4.23243	0.601793	0.582889	0.590174	0.905068	0.519038	-0.505038	-0.569703	-0.139939	-0.0139251	0.687667	0.687184	GMC
ENSG00000211956	IGHV4-34	IG_gene	31.4372	0.560308	0.438122	0.435423	0.643901	0.371033	-0.387578	-0.400345	-0.12177	-0.0519229	0.719024	0.895043	PC	38.565	0.6016	0.594656	0.531301	0.661388	0.283206	-0.525084	-0.535383	-0.172952	-0.102336	0.703978	0.910945	PC
ENSG00000242110	AMACR	protein_coding	21.3276	0.497121	0.794704	0.471966	0.310855	0.0911216	-0.4173	-0.601205	-0.49684	-0.251793	0.261898	0.307784	CC	30.2584	0.601568	0.759722	0.600703	0.456759	0.117203	-0.488024	-0.610972	-0.365427	-0.126487	0.49624	0.490545	CC
ENSG00000249007	RP11-510N19.5	non-coding	20.8658	0.453403	0.446577	0.529924	0.72804	0.403524	-0.401745	-0.341024	-0.307848	-0.0367431	0.522652	0.590709		20.7075	0.601547	0.484074	0.593843	0.800097	0.340946	-0.395058	-0.483887	-0.238389	-0.079147	0.648986	0.644438	GMC
ENSG00000088899	LZTS3	protein_coding	23.5117	0.453302	0.765236	0.619869	0.370992	0.123979	-0.413649	-0.436727	-0.481213	-0.207706	0.358018	0.342476		22.9399	0.601225	0.794389	0.676433	0.511277	0.204999	-0.452245	-0.524092	-0.324738	-0.0181317	0.51722	0.523319
ENSG00000227375	DLG1-AS1	non-coding	0.227199	0.659067	0.589191	0.454718	0.618854	0.356807	-0.52578	-0.586971	-0.372172	-0.267924	0.484071	0.509318		0.202066	0.601054	0.547976	0.532329	0.638264	0.359044	-0.513061	-0.555592	-0.260161	-0.135452	0.552858	0.541199
ENSG00000115339	GALNT3	protein_coding	20.4257	0.566412	0.565385	0.601376	0.751021	0.497367	-0.39084	-0.465838	-0.284678	-0.147826	0.574998	0.618915		18.4922	0.601021	0.636896	0.637847	0.799219	0.478061	-0.458816	-0.540627	-0.209614	-0.0423195	0.615378	0.630652	GMC
ENSG00000164855	TMEM184A	protein_coding	10.5099	0.53737	0.620107	0.596699	0.673655	0.339613	-0.508412	-0.414627	-0.390358	-0.208901	0.531684	0.530545		8.97716	0.600945	0.640138	0.624928	0.745197	0.380402	-0.533435	-0.522796	-0.309036	-0.1114	0.573164	0.613583
ENSG00000165591	FAAH2	protein_coding	5.1225	0.498789	0.59071	0.608505	0.683108	0.421151	-0.346391	-0.478405	-0.263664	-0.0709617	0.586707	0.577829		5.49572	0.600812	0.68851	0.667675	0.714253	0.252653	-0.465375	-0.556009	-0.265327	-0.0287664	0.626052	0.647483
ENSG00000133475	GGT2	protein_coding	0.199664	0.577771	0.483024	0.38197	0.415892	0.12507	-0.549163	-0.483075	-0.458042	-0.345484	0.352976	0.354699		0.214229	0.600495	0.529498	0.556667	0.616317	0.299915	-0.439857	-0.483923	-0.232473	-0.0702835	0.549886	0.539606
ENSG00000124143	ARHGAP40	protein_coding	2.53183	0.476496	0.577106	0.582412	0.501818	0.193246	-0.391162	-0.369851	-0.308795	-0.117722	0.505913	0.530893		2.08095	0.600404	0.530662	0.620723	0.61313	0.242344	-0.455771	-0.47917	-0.356769	-0.141445	0.555538	0.552548
ENSG00000145287	PLAC8	protein_coding	12.3355	0.556935	0.329205	0.388279	0.943383	0.569104	-0.444031	-0.456718	-0.193432	-0.106556	0.610793	0.687929	GMC	10.794	0.60039	0.44652	0.476991	0.941544	0.5433	-0.471494	-0.523607	-0.0846666	-0.0487844	0.687285	0.687889	GMC
ENSG00000099849	RASSF7	protein_coding	53.4675	0.525295	0.502148	0.58139	0.737065	0.482884	-0.446107	-0.449909	-0.276251	-0.135648	0.665074	0.549538		47.6751	0.600095	0.603926	0.659736	0.812322	0.411343	-0.498581	-0.530277	-0.178597	-0.0412031	0.706693	0.648965
ENSG00000167642	SPINT2	protein_coding	134.835	0.583889	0.51344	0.548367	0.860898	0.592854	-0.461544	-0.510178	-0.272292	-0.163573	0.642777	0.632628	GMC	126.882	0.600084	0.644157	0.600601	0.861218	0.466053	-0.515682	-0.574753	-0.169435	-0.042253	0.681299	0.669571	GMC
ENSG00000114455	HHLA2	protein_coding	1.14282	0.567357	0.275722	0.351281	0.911206	0.525393	-0.498506	-0.513533	-0.245455	-0.181392	0.530299	0.64325	GMC	1.02433	0.599854	0.425053	0.447653	0.912085	0.506837	-0.50055	-0.542131	-0.111728	-0.0857402	0.651066	0.669807	GMC
ENSG00000204876	AC021218.2	non-coding	1.40462	0.605382	0.323755	0.372887	0.850299	0.453401	-0.495817	-0.532618	-0.294478	-0.164547	0.564927	0.685551	GMC	1.2986	0.599825	0.440925	0.472879	0.892514	0.451252	-0.496091	-0.579574	-0.146042	-0.101921	0.69169	0.694068	GMC
ENSG00000111412	C12orf49	protein_coding	9.88495	0.596069	0.543091	0.552766	0.648511	0.509334	-0.360862	-0.54986	-0.256347	-0.077761	0.580123	0.510769		9.77719	0.599714	0.611396	0.595968	0.721989	0.403359	-0.397266	-0.573019	-0.102645	0.0438138	0.620889	0.59974
ENSG00000227131	RP11-552E20.1	non-coding	0.211294	0.518401	0.486702	0.398944	0.189708	-0.0591597	-0.436253	-0.562272	-0.448418	-0.205328	0.0666012	0.165746		0.224734	0.599697	0.566172	0.483925	0.353466	0.0192901	-0.462906	-0.533913	-0.345711	-0.206987	0.363421	0.383575
ENSG00000096088	PGC	protein_coding	43193.8	0.523109	0.932397	0.568622	0.350522	0.0422039	-0.50847	-0.489827	-0.542044	-0.291854	0.297689	0.385654	CC	45602	0.599598	0.937779	0.665093	0.443937	0.130963	-0.597201	-0.557695	-0.452685	-0.162615	0.439675	0.571314	CC
ENSG00000168350	DEGS2	protein_coding	11.8872	0.568793	0.578682	0.536895	0.737451	0.485631	-0.490983	-0.531237	-0.344637	-0.201457	0.614468	0.549476		10.8782	0.599594	0.665864	0.624495	0.790565	0.420879	-0.527366	-0.570802	-0.201066	-0.0325398	0.686051	0.639068
ENSG00000170615	SLC26A5	protein_coding	0.690374	0.494566	0.432627	0.520453	0.731725	0.431678	-0.341467	-0.396539	-0.254107	-0.144746	0.50785	0.51453	GMC	0.63933	0.599477	0.464393	0.528857	0.812615	0.378593	-0.401786	-0.484588	-0.184747	-0.0929563	0.645012	0.616934	GMC
ENSG00000118017	A4GNT	protein_coding	6.71708	0.46351	0.433171	0.54301	0.598975	0.49237	-0.377932	-0.359438	-0.117649	-0.0543242	0.658914	0.606574		5.24361	0.599335	0.528084	0.632232	0.681887	0.415637	-0.430164	-0.486306	-0.176816	-0.0275914	0.659811	0.612365
ENSG00000232006	AC005537.2	non-coding	0.083011	0.567596	0.398995	0.252552	0.501166	0.190909	-0.42935	-0.416169	-0.340402	-0.268874	0.405654	0.470878		0.060051	0.599229	0.469768	0.477873	0.526786	0.140377	-0.436234	-0.487868	-0.270502	-0.127975	0.473669	0.454845
ENSG00000241566	IGKV2D-24	IG_gene	1.83738	0.427106	0.347355	0.41786	0.564977	0.355679	-0.362577	-0.352863	-0.0917298	0.0215264	0.605603	0.833252	PC	3.05613	0.599218	0.519117	0.494501	0.631594	0.253469	-0.515808	-0.531267	-0.187574	-0.124737	0.64562	0.846755	PC
ENSG00000106541	AGR2	protein_coding	488.846	0.527362	0.406685	0.49207	0.86173	0.616268	-0.402813	-0.440344	-0.219045	-0.103934	0.599012	0.646093	GMC	389.929	0.599123	0.534044	0.538085	0.872291	0.596052	-0.483321	-0.537745	-0.172737	-0.0432872	0.625735	0.661888	GMC
ENSG00000162779	AXDND1	protein_coding	0.781653	0.549716	0.319208	0.303901	0.820106	0.469015	-0.45021	-0.496032	-0.221767	-0.116718	0.529159	0.570801	GMC	0.767824	0.599115	0.414587	0.425998	0.889591	0.449357	-0.489224	-0.595312	-0.137967	-0.0709176	0.678515	0.67388	GMC
ENSG00000176920	FUT2	protein_coding	14.7009	0.563802	0.463572	0.516298	0.823246	0.635408	-0.429477	-0.511781	-0.195298	-0.0769041	0.664911	0.630528	GMC	13.2315	0.599072	0.570523	0.623217	0.857854	0.529037	-0.472106	-0.570074	-0.13656	-0.0214726	0.696037	0.655506	GMC
ENSG00000267530	LINC01836	non-coding	1.16648	0.529756	0.43914	0.563318	0.496856	0.379463	-0.327011	-0.406793	-0.205007	-0.0889542	0.603212	0.528422		1.02553	0.59904	0.474083	0.59471	0.676723	0.299273	-0.388112	-0.505349	-0.225002	-0.0317404	0.593785	0.53632
ENSG00000258534	CTD-2134A5.4	non-coding	0.85236	0.531425	0.547557	0.571062	0.568265	0.266176	-0.481533	-0.345527	-0.363813	-0.234639	0.570369	0.506967		0.726127	0.599015	0.61492	0.59284	0.621837	0.384954	-0.524796	-0.519349	-0.264843	-0.100817	0.630649	0.608867
ENSG00000111490	TBC1D30	protein_coding	3.69554	0.505939	0.846566	0.634674	0.411826	0.158331	-0.420406	-0.464942	-0.463647	-0.118101	0.363905	0.416234	CC	3.64652	0.599011	0.808205	0.677631	0.537341	0.208008	-0.455831	-0.547793	-0.379727	-0.0675788	0.465205	0.540328
ENSG00000167434	CA4	protein_coding	5.69165	0.528706	0.366303	0.308254	0.38523	0.122359	-0.338695	-0.449489	-0.297395	-0.126481	0.450543	0.421376		5.45866	0.59898	0.38654	0.4676	0.496795	0.256118	-0.280827	-0.481518	-0.253963	-0.0921534	0.429314	0.410808
ENSG00000151882	CCL28	protein_coding	5.30535	0.490619	0.413197	0.534454	0.749089	0.504521	-0.330209	-0.480287	-0.135966	0.00565869	0.62403	0.610939		4.90719	0.598833	0.527414	0.618839	0.81018	0.440605	-0.411958	-0.543947	-0.0991982	0.0528116	0.752549	0.672978
ENSG00000066027	PPP2R5A	protein_coding	44.6623	0.559611	0.403532	0.473121	0.602668	0.348754	-0.184974	-0.381534	-0.16505	-0.144975	0.479955	0.445107		45.0267	0.598726	0.512464	0.453835	0.650909	0.288507	-0.356615	-0.49732	-0.117098	-0.0550354	0.494737	0.489549
ENSG00000255007	CTD-2589M5.4	non-coding	2.75842	0.546219	0.819781	0.52502	0.394663	0.067775	-0.524506	-0.511913	-0.503331	-0.236945	0.35382	0.418492	CC	2.74171	0.598673	0.824398	0.651259	0.514306	0.169043	-0.561566	-0.561128	-0.429751	-0.114205	0.474582	0.591065	CC
ENSG00000198889	DCAF12L1	protein_coding	1.04785	0.575423	0.672691	0.527788	0.47876	0.241857	-0.388307	-0.463879	-0.385162	-0.194912	0.483853	0.513646		1.10225	0.598466	0.693116	0.575419	0.585647	0.271468	-0.447894	-0.587968	-0.317131	-0.0441511	0.520312	0.553305
ENSG00000204991	SPIRE2	protein_coding	7.70768	0.547586	0.324202	0.441981	0.935609	0.530388	-0.48384	-0.468477	-0.240517	-0.158491	0.653166	0.691922	GMC	6.87232	0.598271	0.441584	0.523233	0.939254	0.440082	-0.445294	-0.530978	-0.154254	-0.0947836	0.732693	0.691547	GMC
ENSG00000125398	SOX9	protein_coding	23.0235	0.599482	0.453324	0.585493	0.709963	0.468162	-0.405171	-0.458908	-0.276843	-0.137139	0.627933	0.635316		19.4172	0.598117	0.553971	0.67486	0.794927	0.43352	-0.378629	-0.49915	-0.203619	-0.0204449	0.677687	0.63845
ENSG00000213213	CCDC183	protein_coding	5.07583	0.623848	0.582778	0.573664	0.346327	-0.088216	-0.444513	-0.492334	-0.536694	-0.341671	0.367621	0.341857		4.63781	0.598043	0.55749	0.561938	0.467363	-0.0338684	-0.38026	-0.466077	-0.447859	-0.152151	0.446256	0.413121
ENSG00000207607	MIR200A	non-coding	0.950171	0.65681	0.497311	0.455657	0.424563	0.135207	-0.503684	-0.651853	-0.458587	-0.305921	0.372983	0.365169	PAC	0.864125	0.59784	0.463346	0.458411	0.606671	0.176665	-0.391786	-0.519458	-0.171264	-0.0670662	0.503108	0.541715
ENSG00000103187	COTL1	protein_coding	44.4366	0.571807	0.380473	0.428548	0.765525	0.616535	-0.361992	-0.475678	-0.168889	-0.0311736	0.54303	0.55129		44.6549	0.597784	0.507904	0.520621	0.788131	0.4899	-0.388064	-0.531647	-0.057964	0.0410293	0.620442	0.586347	GMC
ENSG00000204385	SLC44A4	protein_coding	96.4854	0.544623	0.451361	0.510882	0.898679	0.640856	-0.432338	-0.519798	-0.214193	-0.0714383	0.643529	0.663214	GMC	93.2245	0.597595	0.575909	0.59947	0.904834	0.488991	-0.465733	-0.563909	-0.121615	-0.0129455	0.70859	0.696902	GMC
ENSG00000205336	ADGRG1	protein_coding	27.7888	0.436822	0.681906	0.560054	0.562877	0.327829	-0.400233	-0.340646	-0.373884	-0.175428	0.426952	0.438065		28.8371	0.597546	0.768233	0.653968	0.596491	0.309776	-0.481203	-0.529844	-0.328843	-0.0806276	0.522371	0.533589
ENSG00000163631	ALB	protein_coding	9.43163	0.565969	0.401602	0.490232	0.468418	0.23707	-0.29452	-0.377859	-0.226639	-0.156921	0.410714	0.430034		7.4663	0.597517	0.547635	0.492121	0.58193	0.190311	-0.444153	-0.533396	-0.411908	-0.155925	0.484191	0.538199
ENSG00000119698	PPP4R4	protein_coding	0.702713	0.591596	0.301914	0.409919	0.344039	0.0808903	-0.312632	-0.435075	-0.164166	-0.13743	0.438025	0.476671		0.712648	0.597459	0.39909	0.369719	0.43951	0.0947807	-0.304877	-0.446264	-0.195117	-0.083577	0.453761	0.496099
ENSG00000235407	CYMP-AS1	non-coding	0.621504	0.579627	0.52455	0.519618	0.518553	0.208428	-0.405232	-0.482241	-0.414877	-0.194583	0.379672	0.455928		0.976858	0.597454	0.516689	0.597303	0.65036	0.334769	-0.407428	-0.518878	-0.235112	-0.0823907	0.619737	0.584919
ENSG00000181751	C5orf30	protein_coding	8.2724	0.556015	0.291832	0.464112	0.769827	0.546408	-0.267339	-0.438376	-0.0741907	0.0157195	0.615727	0.554012	GMC	7.8313	0.597419	0.390914	0.447338	0.819468	0.482926	-0.354605	-0.504614	-0.00850829	-0.00781316	0.637316	0.610266	GMC
ENSG00000147155	EBP	protein_coding	29.0008	0.554899	0.383499	0.435626	0.851322	0.661119	-0.386842	-0.501323	-0.193894	-0.105766	0.555493	0.572794	GMC	26.0533	0.597127	0.550122	0.523991	0.820023	0.491701	-0.454993	-0.542633	-0.117292	0.00139524	0.622298	0.580141	GMC
ENSG00000142765	SYTL1	protein_coding	54.935	0.478409	0.769439	0.591717	0.495825	0.144952	-0.479525	-0.430711	-0.473425	-0.225323	0.464081	0.472498	CC	53.8307	0.597056	0.818485	0.693481	0.592558	0.220866	-0.533233	-0.548557	-0.385136	-0.0906491	0.557914	0.591622
ENSG00000259772	RP11-16E12.2	non-coding	5.10422	0.481366	0.57234	0.572229	0.586192	0.296129	-0.49156	-0.377167	-0.340924	-0.20823	0.572666	0.547409		4.5449	0.597053	0.692527	0.639053	0.626577	0.307315	-0.541809	-0.492016	-0.321336	-0.114118	0.63512	0.653378
ENSG00000174669	SLC29A2	protein_coding	15.9935	0.502824	0.51845	0.583074	0.70349	0.536232	-0.409811	-0.464685	-0.291841	-0.102598	0.651503	0.536155		13.7345	0.596979	0.614126	0.671474	0.79389	0.474998	-0.428874	-0.525203	-0.206579	0.0050198	0.703426	0.621261
ENSG00000225556	C2CD4D	protein_coding	0.679592	0.55335	0.633672	0.646254	0.57301	0.269947	-0.39283	-0.446892	-0.336077	-0.132707	0.508197	0.486057		0.649288	0.59697	0.668581	0.6114	0.669358	0.312597	-0.428032	-0.553786	-0.231183	-0.00375351	0.610754	0.625464
ENSG00000258593	CTD-3051D23.4	non-coding	0.321945	0.534168	0.481933	0.550813	0.552655	0.367967	-0.424998	-0.461786	-0.310882	-0.169224	0.568323	0.466572		0.275825	0.596898	0.558171	0.608336	0.641819	0.307321	-0.41644	-0.535777	-0.229886	-0.0388468	0.63456	0.615511
ENSG00000272398	CD24	protein_coding	258.628	0.615531	0.617671	0.564628	0.589623	0.239717	-0.475225	-0.495397	-0.449678	-0.184372	0.379777	0.525978		304.711	0.596892	0.675768	0.654362	0.654685	0.27964	-0.495164	-0.54766	-0.325885	-0.0665593	0.521481	0.610444
ENSG00000276566	IGKV1D-13	IG_gene	4.63067	0.453761	0.267869	0.225908	0.52926	0.305081	-0.293877	-0.353151	-0.121969	0.0269365	0.547022	0.680709		5.28391	0.596857	0.527034	0.487072	0.532574	0.201831	-0.485952	-0.499898	-0.232542	-0.0950585	0.575304	0.779688	PC
ENSG00000235029	MNX1-AS2	non-coding	2.58599	0.493857	0.739243	0.586739	0.441111	0.118278	-0.449871	-0.40014	-0.475165	-0.240103	0.381521	0.428021	CC	2.65241	0.596842	0.779057	0.712607	0.53069	0.141564	-0.480168	-0.550206	-0.440064	-0.129636	0.497852	0.542173
ENSG00000254024	KB-1562D12.1	non-coding	0.323943	0.463764	0.498962	0.509619	0.351241	0.158968	-0.259385	-0.383372	-0.245766	-0.162795	0.40712	0.399302		0.342247	0.596718	0.56676	0.565652	0.563591	0.196765	-0.414869	-0.596137	-0.265084	-0.100775	0.569199	0.545906
ENSG00000187185	CTD-2600O9.1	non-coding	0.359395	0.598077	0.663153	0.567647	0.441134	0.0632674	-0.494464	-0.390444	-0.430373	-0.259691	0.407191	0.465079		0.390843	0.596635	0.726052	0.681558	0.521658	0.224351	-0.4671	-0.471149	-0.317724	-0.0526901	0.534427	0.577305
ENSG00000108846	ABCC3	protein_coding	50.3134	0.549102	0.299247	0.47462	0.885951	0.62619	-0.383159	-0.475815	-0.154299	-0.106196	0.632526	0.636997	GMC	42.1641	0.596563	0.388942	0.460431	0.904073	0.492548	-0.415436	-0.566451	-0.0741556	-0.0825804	0.683024	0.636486	GMC
ENSG00000088386	SLC15A1	protein_coding	0.514681	0.599714	0.423532	0.596384	0.672227	0.341046	-0.441362	-0.487348	-0.304589	-0.276657	0.525407	0.568523		0.50507	0.596361	0.472428	0.577517	0.687652	0.347187	-0.420051	-0.48742	-0.227752	-0.0528562	0.571664	0.524975
ENSG00000278857	IGKV1D-12	IG_gene	3.95177	0.480125	0.363346	0.445892	0.642324	0.401791	-0.380557	-0.379797	-0.0693577	-0.0169691	0.720911	0.924926	PC	2.4349	0.596136	0.548196	0.513027	0.665855	0.273681	-0.537231	-0.529342	-0.138904	-0.0649347	0.699151	0.924599	PC
ENSG00000211679	IGLC3	IG_gene	313.38	0.456957	0.388771	0.468223	0.620799	0.395057	-0.411323	-0.372345	-0.0867184	-0.033249	0.721025	0.904628	PC	299.477	0.596088	0.563438	0.535146	0.637219	0.297514	-0.513718	-0.513938	-0.169114	-0.116123	0.682592	0.912275	PC
ENSG00000154319	FAM167A	protein_coding	1.90833	0.559314	0.578399	0.653565	0.48916	0.181329	-0.349836	-0.461236	-0.293277	-0.163735	0.426754	0.514033		1.91711	0.596013	0.679178	0.742916	0.559387	0.177507	-0.464274	-0.532577	-0.366126	-0.0883591	0.546564	0.600604
ENSG00000163362	C1orf106	protein_coding	7.62572	0.516288	0.34789	0.434933	0.939486	0.594006	-0.450535	-0.444416	-0.246309	-0.102651	0.59541	0.698552	GMC	7.67039	0.596013	0.457205	0.506711	0.935688	0.501648	-0.458445	-0.524389	-0.157713	-0.0758487	0.686426	0.696087	GMC
ENSG00000117676	RPS6KA1	protein_coding	21.4235	0.538076	0.460996	0.53795	0.839505	0.608305	-0.426287	-0.490178	-0.224399	-0.0686436	0.670026	0.635525	GMC	20.6818	0.595922	0.585725	0.608357	0.850539	0.492953	-0.447728	-0.543662	-0.0784764	0.0398923	0.703043	0.667291
ENSG00000228325	IGKV3D-7	IG_gene	3.23743	0.519519	0.32748	0.365808	0.65576	0.414813	-0.395429	-0.39937	-0.0817871	-0.0497793	0.688155	0.904684	PC	2.74682	0.595857	0.493751	0.429671	0.626134	0.279802	-0.533886	-0.53947	-0.157374	-0.133015	0.636434	0.896195	PC
ENSG00000127328	RAB3IP	protein_coding	2.92697	0.566718	0.569708	0.649956	0.635485	0.421512	-0.291973	-0.465415	-0.275579	-0.0349325	0.58808	0.569357		2.91531	0.595803	0.640561	0.646238	0.684301	0.361697	-0.384267	-0.548331	-0.199653	-0.0240373	0.598444	0.591884
ENSG00000164251	F2RL1	protein_coding	19.2594	0.572915	0.465229	0.486106	0.829279	0.465656	-0.440782	-0.494526	-0.317085	-0.113477	0.507225	0.661929	GMC	19.5715	0.595795	0.564133	0.59219	0.832871	0.431281	-0.443669	-0.540636	-0.201635	-0.0597	0.61122	0.679076	GMC
ENSG00000213793	ZNF888	protein_coding	8.54563	0.501437	0.590815	0.639293	0.538083	0.37092	-0.320827	-0.476503	-0.270641	-0.143999	0.552884	0.476259		7.14232	0.59562	0.608179	0.662789	0.729258	0.399787	-0.410672	-0.564342	-0.187109	-0.0202017	0.660157	0.59518
ENSG00000166145	SPINT1	protein_coding	67.3429	0.567636	0.421607	0.511433	0.889576	0.613291	-0.455744	-0.515632	-0.260522	-0.113427	0.612534	0.636008	GMC	67.8521	0.595465	0.581593	0.602447	0.876923	0.438454	-0.488075	-0.560595	-0.168379	-0.0542355	0.677722	0.668966	GMC
ENSG00000145321	GC	protein_coding	14.0649	0.543624	0.633675	0.717522	0.449948	0.220063	-0.334124	-0.395266	-0.321271	-0.203487	0.450876	0.50021		11.727	0.595434	0.745577	0.728756	0.573978	0.263249	-0.437019	-0.520453	-0.339352	-0.0444844	0.61963	0.622987
ENSG00000089876	DHX32	protein_coding	22.6112	0.646159	0.484084	0.46981	0.667514	0.47235	-0.352695	-0.574836	-0.244642	-0.131809	0.555783	0.50838		22.4166	0.595386	0.470338	0.429251	0.68509	0.335743	-0.39088	-0.547513	-0.0712544	-0.0610218	0.553902	0.506813
ENSG00000170298	LGALS9B	protein_coding	8.81445	0.578271	0.271176	0.271359	0.862165	0.456675	-0.502113	-0.562471	-0.222593	-0.130588	0.545931	0.603142	GMC	8.24118	0.595251	0.386061	0.387447	0.8982	0.446923	-0.473426	-0.551504	-0.0567128	-0.0630885	0.688751	0.683254	GMC
ENSG00000233493	TMEM238	protein_coding	7.22956	0.625818	0.527122	0.519672	0.761625	0.46984	-0.5186	-0.544033	-0.329947	-0.223667	0.564325	0.563859		6.29803	0.595238	0.641877	0.619768	0.748903	0.395146	-0.527196	-0.572182	-0.26831	-0.0729284	0.625366	0.624651
ENSG00000229092	IGHV3-47	non-coding	0.933371	0.49557	0.334932	0.35417	0.645873	0.353963	-0.399142	-0.403239	-0.0987265	-0.0262736	0.621989	0.891003	PC	1.09662	0.595034	0.508194	0.470336	0.666125	0.307986	-0.521594	-0.549423	-0.162861	-0.116796	0.681796	0.9012	PC
ENSG00000070985	TRPM5	protein_coding	0.459459	0.600213	0.52656	0.560045	0.584363	0.209234	-0.4344	-0.453911	-0.371898	-0.221904	0.509588	0.563808		0.413897	0.594991	0.56751	0.61044	0.706929	0.327982	-0.397086	-0.520008	-0.242137	-0.0493709	0.647373	0.607785
ENSG00000102575	ACP5	protein_coding	34.6961	0.537789	0.760402	0.57177	0.415592	0.190128	-0.455163	-0.595245	-0.402891	-0.193044	0.453854	0.434595	CC	34.0752	0.594829	0.777991	0.678277	0.572379	0.212628	-0.525866	-0.579782	-0.244016	-0.044418	0.579573	0.570239
ENSG00000124429	POF1B	protein_coding	5.34825	0.542511	0.382041	0.507151	0.896627	0.658203	-0.373579	-0.455224	-0.175454	-0.053829	0.673524	0.706475	GMC	4.62948	0.594796	0.491588	0.558322	0.906525	0.559013	-0.452653	-0.551242	-0.124384	-0.0316669	0.704357	0.675411	GMC
ENSG00000253709	IGHV1-14	non-coding	1.42936	0.459162	0.278438	0.403388	0.65623	0.427394	-0.317831	-0.378622	-0.0227872	-0.0195284	0.676629	0.887914	PC	1.51508	0.594791	0.515265	0.414838	0.64314	0.273696	-0.524489	-0.537374	-0.149288	-0.108441	0.646603	0.876244	PC
ENSG00000123843	C4BPB	protein_coding	8.50851	0.582187	0.540324	0.458315	0.669205	0.408685	-0.419597	-0.536618	-0.236732	-0.0692748	0.578131	0.60744		7.74491	0.594765	0.56656	0.580467	0.782722	0.403883	-0.430391	-0.588321	-0.105364	0.0108442	0.686614	0.67268
ENSG00000142687	KIAA0319L	protein_coding	22.2093	0.576872	0.670168	0.560851	0.468456	0.282371	-0.385258	-0.480381	-0.330414	-0.197721	0.437647	0.379355		21.5653	0.594715	0.619749	0.547761	0.583313	0.23846	-0.398769	-0.49274	-0.200169	0.0217485	0.522892	0.453722
ENSG00000089116	LHX5	protein_coding	1.89084	0.602975	0.620118	0.800267	0.361203	0.0332436	-0.461896	-0.414721	-0.450143	-0.30321	0.366413	0.379364	GEEC	1.35331	0.594424	0.670635	0.854915	0.48258	0.0723599	-0.427389	-0.457335	-0.436085	-0.144596	0.509948	0.507586	GEEC
ENSG00000211640	IGLV6-57	IG_gene	71.234	0.532868	0.35082	0.394981	0.684549	0.39939	-0.442015	-0.424591	-0.115645	-0.0706978	0.704167	0.92018	PC	72.1022	0.594331	0.548182	0.51039	0.632767	0.29506	-0.518599	-0.550348	-0.144797	-0.0657788	0.688186	0.913528	PC
ENSG00000115361	ACADL	protein_coding	8.69694	0.504163	0.526489	0.408386	0.189371	0.0103321	-0.209938	-0.498223	-0.269487	-0.256762	0.274655	0.209128		8.40469	0.594228	0.591079	0.490458	0.458389	0.139051	-0.34027	-0.519965	-0.206715	-0.0111016	0.412022	0.400442
ENSG00000184860	SDR42E1	protein_coding	2.28599	0.511923	0.590289	0.612056	0.61381	0.465193	-0.314499	-0.488811	-0.263052	-0.149099	0.59442	0.500528		2.20181	0.594116	0.604772	0.565956	0.678218	0.364666	-0.45335	-0.584306	-0.161182	-0.0357018	0.573841	0.537243
ENSG00000196878	LAMB3	protein_coding	37.7523	0.5617	0.381303	0.420002	0.891978	0.505854	-0.465425	-0.451305	-0.295726	-0.133812	0.53008	0.66606	GMC	29.6561	0.593973	0.483041	0.520436	0.893323	0.475247	-0.441689	-0.51956	-0.16679	-0.0826542	0.652884	0.713279	GMC
ENSG00000277662	RP11-74J13.9	non-coding	2.0956	0.517815	0.330732	0.473962	0.626273	0.424797	-0.413959	-0.429744	-0.233244	-0.10876	0.533772	0.508276		1.85172	0.593965	0.449029	0.453026	0.639241	0.268687	-0.406402	-0.525698	-0.240693	-0.0973283	0.535667	0.480372
ENSG00000177398	UMODL1	protein_coding	0.0686706	0.591613	0.387234	0.30678	0.449906	0.123407	-0.425415	-0.452917	-0.415864	-0.213996	0.360108	0.387523		0.0542557	0.593843	0.386717	0.379926	0.461293	0.202529	-0.392844	-0.452395	-0.214387	-0.0997467	0.413291	0.477995
ENSG00000101213	PTK6	protein_coding	17.3886	0.537328	0.426639	0.496564	0.907097	0.611193	-0.454028	-0.47021	-0.216366	-0.113426	0.661283	0.662009	GMC	14.962	0.593729	0.505809	0.561828	0.92685	0.491269	-0.482655	-0.554627	-0.199051	-0.0711651	0.683163	0.656072	GMC
ENSG00000211678	IGLJ3	IG_gene	18.2758	0.512029	0.389228	0.46493	0.62483	0.322533	-0.398172	-0.375165	-0.128905	-0.0551908	0.689916	0.93612	PC	20.4421	0.593678	0.534865	0.507785	0.672081	0.316072	-0.503206	-0.520994	-0.13583	-0.0940349	0.716182	0.932808	PC
ENSG00000274576	IGHV2-70	IG_gene	14.5438	0.519328	0.324945	0.401451	0.675511	0.418521	-0.368136	-0.384229	-0.0868026	-0.0496979	0.697334	0.884921	PC	14.8041	0.593594	0.54217	0.517535	0.658422	0.276113	-0.515873	-0.527539	-0.181442	-0.109566	0.673233	0.852783	PC
ENSG00000280411	IGHV1-69D	IG_gene	39.63	0.514031	0.369266	0.433059	0.65698	0.432201	-0.35586	-0.368678	-0.0851873	-0.071274	0.753007	0.919724	PC	31.4584	0.59358	0.566791	0.529109	0.616559	0.23867	-0.514031	-0.510283	-0.205751	-0.136491	0.677728	0.909649	PC
ENSG00000149243	KLHL35	protein_coding	0.751493	0.525195	0.623329	0.617215	0.321819	0.0287204	-0.442669	-0.358148	-0.392057	-0.278862	0.327753	0.338483		0.75976	0.593555	0.667685	0.637078	0.52838	0.122412	-0.49262	-0.469516	-0.386438	-0.149884	0.537862	0.503564
ENSG00000180875	GREM2	protein_coding	11.2902	0.483554	0.331717	0.366668	0.271397	0.0635856	-0.242173	-0.360508	-0.161761	-0.162062	0.379108	0.405815		9.91139	0.593007	0.498545	0.490504	0.389052	0.0595351	-0.354613	-0.380599	-0.264094	-0.0730187	0.501184	0.482517
ENSG00000129925	TMEM8A	protein_coding	56.7027	0.566544	0.520431	0.532258	0.652869	0.463252	-0.443334	-0.467695	-0.328859	-0.188144	0.517966	0.42945		56.8452	0.592979	0.619479	0.577254	0.69603	0.331064	-0.456712	-0.535944	-0.175535	-0.00836565	0.595851	0.562597
ENSG00000226251	RP11-15I11.3	non-coding	1.49893	0.524307	0.423003	0.287369	0.648688	0.265891	-0.533342	-0.496525	-0.374383	-0.150194	0.379788	0.511864		1.27521	0.59288	0.491365	0.505914	0.674435	0.320873	-0.493961	-0.566582	-0.273366	-0.168032	0.512904	0.582515
ENSG00000184995	IFNE	protein_coding	0.883142	0.446399	0.373501	0.619079	0.646764	0.430771	-0.317034	-0.309331	-0.192919	-0.0899137	0.696063	0.625882		0.756722	0.592768	0.553242	0.631203	0.742159	0.385643	-0.410103	-0.518771	-0.222561	-0.0495275	0.659022	0.63411
ENSG00000140279	DUOX2	protein_coding	34.0919	0.531651	0.318332	0.396199	0.806731	0.435242	-0.413316	-0.509941	-0.150644	-0.0353755	0.549643	0.645743	GMC	42.3701	0.592657	0.441732	0.467764	0.879046	0.409636	-0.461705	-0.533672	-0.0657767	-0.0365503	0.684489	0.689727	GMC
ENSG00000242173	ARHGDIG	protein_coding	24.9402	0.480265	0.806731	0.605668	0.219253	-0.17879	-0.459163	-0.414325	-0.558967	-0.260431	0.177683	0.262326	CC	23.3332	0.5925	0.7993	0.670232	0.386679	0.0462429	-0.538911	-0.514815	-0.502408	-0.139097	0.39394	0.496384
ENSG00000148090	AUH	protein_coding	20.1069	0.612538	0.261171	0.390861	0.420222	0.197215	-0.208602	-0.370597	-0.172455	-0.200635	0.310594	0.27552	PAC	20.4682	0.59243	0.428787	0.354936	0.459779	0.108625	-0.347674	-0.499605	-0.221894	-0.112216	0.322132	0.328132
ENSG00000173599	PC	protein_coding	12.0274	0.471272	0.785904	0.482086	0.300654	0.0663875	-0.384292	-0.48905	-0.440588	-0.157764	0.241877	0.242442	CC	11.7065	0.592418	0.774251	0.568964	0.466955	0.221008	-0.475793	-0.529564	-0.260042	-0.0156947	0.441801	0.4572	CC
ENSG00000235192	AC009495.2	non-coding	1.27151	0.561742	0.523393	0.642168	0.560702	0.235065	-0.488559	-0.416247	-0.28382	-0.1743	0.541229	0.54655		1.10543	0.592054	0.61429	0.620368	0.65545	0.264856	-0.488609	-0.539644	-0.27833	-0.0613358	0.571031	0.580733
ENSG00000091490	SEL1L3	protein_coding	34.092	0.523188	0.520011	0.555208	0.81415	0.605429	-0.396781	-0.436597	-0.195905	-0.0708171	0.660289	0.682408		33.4083	0.591969	0.628654	0.605731	0.819483	0.485572	-0.487501	-0.555919	-0.187974	-0.0419799	0.654208	0.704975
ENSG00000204930	FAM221B	protein_coding	0.273896	0.516428	0.480472	0.580695	0.570153	0.326489	-0.408981	-0.430018	-0.256497	-0.149831	0.602523	0.580146		0.229217	0.59192	0.485285	0.587528	0.673032	0.319883	-0.420064	-0.528223	-0.231123	-0.0332638	0.645331	0.603313
ENSG00000197046	SIGLEC15	protein_coding	0.2212	0.524443	0.387515	0.298712	0.436818	0.131838	-0.344017	-0.353611	-0.21812	-0.174796	0.315888	0.363145		0.288234	0.59188	0.444808	0.412361	0.447336	0.107127	-0.454158	-0.551203	-0.294494	-0.201372	0.363047	0.417273
ENSG00000149043	SYT8	protein_coding	2.12522	0.534448	0.353714	0.492968	0.83111	0.621998	-0.392057	-0.463398	-0.175216	-0.0654138	0.624643	0.609462	GMC	1.81474	0.591699	0.458162	0.53228	0.867034	0.57038	-0.480489	-0.527315	-0.110601	-0.0648421	0.685086	0.656893	GMC
ENSG00000105369	CD79A	protein_coding	9.43352	0.494084	0.356366	0.442631	0.596069	0.337766	-0.389085	-0.386934	-0.0861481	-0.0599141	0.745271	0.917339	PC	7.93744	0.591587	0.543536	0.515029	0.64674	0.265897	-0.477441	-0.505769	-0.155143	-0.108697	0.722449	0.925207	PC
ENSG00000179178	TMEM125	protein_coding	27.5157	0.53076	0.587956	0.553975	0.714899	0.419534	-0.49424	-0.479981	-0.330462	-0.160608	0.560054	0.541026		24.9846	0.59153	0.681358	0.645619	0.763138	0.408237	-0.522982	-0.542837	-0.221721	-0.00838423	0.674906	0.647536
ENSG00000259337	IGHV1OR15-2	non-coding	0.697207	0.457559	0.296771	0.372032	0.631892	0.358377	-0.34691	-0.351113	-0.0370403	-0.00840028	0.710828	0.864885	PC	0.748115	0.591512	0.484791	0.471417	0.642425	0.266745	-0.509509	-0.541829	-0.129876	-0.108291	0.655588	0.884038	PC
ENSG00000261572	RP11-384L8.1	non-coding	2.24478	0.574327	0.584954	0.604023	0.566344	0.424193	-0.328634	-0.477043	-0.298437	-0.205727	0.505104	0.419932		1.96321	0.591351	0.630373	0.670333	0.706975	0.40878	-0.423299	-0.550505	-0.233287	-0.0011641	0.636274	0.567077
ENSG00000256340	ABCC6P1	non-coding	1.16114	0.494609	0.507144	0.559231	0.617035	0.292518	-0.458884	-0.402888	-0.333539	-0.214374	0.568678	0.504992		1.02843	0.591321	0.537468	0.559849	0.75267	0.349076	-0.488276	-0.499408	-0.237758	-0.147032	0.701326	0.614363
ENSG00000259078	PTBP1P	non-coding	0.547829	0.476135	0.457015	0.569681	0.626431	0.380174	-0.452267	-0.375104	-0.242408	-0.155934	0.581414	0.574216		0.488173	0.591271	0.541212	0.634492	0.701993	0.306134	-0.47382	-0.525913	-0.252426	-0.114111	0.662191	0.621817
ENSG00000169562	GJB1	protein_coding	12.9259	0.540907	0.650285	0.574663	0.696625	0.445589	-0.484587	-0.556005	-0.36443	-0.172697	0.534474	0.48735		11.5057	0.591253	0.71997	0.648186	0.742489	0.404225	-0.539091	-0.552488	-0.227436	-0.0373929	0.62358	0.594556
ENSG00000117472	TSPAN1	protein_coding	94.0528	0.543359	0.405122	0.480589	0.928347	0.633297	-0.434853	-0.484517	-0.197632	-0.101119	0.64495	0.663238	GMC	81.9254	0.591139	0.531769	0.567065	0.936294	0.536763	-0.494685	-0.537437	-0.117053	-0.0371035	0.726326	0.707337	GMC
ENSG00000258285	TESC-AS1	non-coding	0.153767	0.577185	0.39898	0.357448	0.334302	0.0920896	-0.389302	-0.525943	-0.381353	-0.250694	0.341202	0.290781	PAC	0.159234	0.591117	0.460395	0.428212	0.429013	0.10191	-0.386517	-0.505839	-0.240796	-0.136947	0.378705	0.432052
ENSG00000211656	IGLV2-33	IG_gene	0.385128	0.454568	0.274413	0.3717	0.561462	0.297135	-0.311576	-0.354402	-0.114943	-0.0668374	0.626061	0.766995		0.49683	0.590956	0.474438	0.364562	0.608223	0.263868	-0.520019	-0.496802	-0.145483	-0.16784	0.594246	0.795881	PC
ENSG00000282651	IGHV5-10-1	IG_gene	21.9244	0.474134	0.383887	0.348747	0.54713	0.216925	-0.394709	-0.383275	-0.184058	-0.0866742	0.555198	0.73909	PC	21.2722	0.590751	0.518928	0.526411	0.633558	0.238777	-0.494119	-0.538344	-0.189361	-0.139731	0.606657	0.76115
ENSG00000179913	B3GNT3	protein_coding	44.9575	0.506256	0.570939	0.500835	0.7706	0.528067	-0.458348	-0.48552	-0.370217	-0.178693	0.562078	0.554073	GMC	44.1392	0.59054	0.68417	0.623501	0.787912	0.405416	-0.525853	-0.577021	-0.23418	-0.0369386	0.599733	0.61712
ENSG00000050327	ARHGEF5	protein_coding	5.17421	0.566921	0.439277	0.542638	0.839474	0.490098	-0.42581	-0.445164	-0.293888	-0.143582	0.549131	0.60999	GMC	5.15081	0.590514	0.567304	0.588828	0.856981	0.426779	-0.442453	-0.526201	-0.190039	-0.0548006	0.64482	0.664203	GMC
ENSG00000211650	IGLV5-45	IG_gene	12.4983	0.56559	0.412775	0.427801	0.623569	0.354868	-0.349096	-0.415843	-0.135959	-0.0408427	0.689875	0.863727	PC	10.4858	0.590443	0.573044	0.548792	0.615701	0.298796	-0.519388	-0.51144	-0.162411	-0.0781045	0.652371	0.855343	PC
ENSG00000230006	ANKRD36BP2	non-coding	1.15283	0.424846	0.355729	0.588877	0.553848	0.336036	-0.286073	-0.264665	-0.0687832	-0.0344708	0.705104	0.85347		1.12931	0.590441	0.548036	0.5948	0.674127	0.322568	-0.46896	-0.467805	-0.177689	-0.0870326	0.745917	0.899261	PC
ENSG00000181418	DDN	protein_coding	0.397704	0.603748	0.328173	0.284955	0.241027	-0.0779917	-0.388972	-0.347534	-0.334074	-0.308593	0.125975	0.2039	PAC	0.401458	0.590398	0.361948	0.360478	0.341271	0.0103749	-0.386397	-0.439276	-0.338627	-0.147943	0.236684	0.371763	PAC
ENSG00000091409	ITGA6	protein_coding	40.6963	0.585192	0.358014	0.475429	0.674551	0.356809	-0.283721	-0.441394	-0.296142	-0.106901	0.44897	0.577224		40.1062	0.590355	0.471113	0.518012	0.69566	0.300109	-0.307445	-0.480607	-0.242893	-0.062587	0.514915	0.550372
ENSG00000060140	STYK1	protein_coding	5.72613	0.553509	0.3259	0.408656	0.945316	0.595983	-0.440336	-0.46236	-0.19347	-0.0821168	0.642581	0.706769	GMC	5.17767	0.5903	0.446321	0.510431	0.952119	0.534839	-0.458775	-0.524212	-0.115302	-0.0603204	0.732782	0.703514	GMC
ENSG00000233834	AC005083.1	non-coding	3.34556	0.659764	0.461105	0.600002	0.682638	0.393857	-0.478672	-0.485318	-0.285283	-0.212772	0.671042	0.614863		2.7811	0.590242	0.596239	0.669583	0.720209	0.420027	-0.492371	-0.503339	-0.24892	-0.0521848	0.667628	0.636505
ENSG00000274928	KRT89P	non-coding	1.18251	0.58722	0.385672	0.419952	0.83221	0.543393	-0.439053	-0.551029	-0.189574	-0.137707	0.58838	0.594707	GMC	0.88965	0.58984	0.449624	0.475498	0.839264	0.519171	-0.497476	-0.564004	-0.174138	-0.111389	0.61898	0.583427	GMC
ENSG00000176928	GCNT4	protein_coding	9.25483	0.5379	0.422722	0.511373	0.680105	0.538626	-0.3393	-0.471325	-0.166316	-0.0497401	0.644067	0.570991		9.04978	0.589811	0.439868	0.474554	0.763108	0.411046	-0.380546	-0.54568	-0.0812973	-0.0207245	0.672756	0.582421
ENSG00000274605	RP11-12G12.7	non-coding	13.8754	0.508028	0.70511	0.65223	0.465195	0.282913	-0.377217	-0.493444	-0.281538	-0.0927675	0.492259	0.482199		13.0628	0.589757	0.702613	0.638934	0.602768	0.269454	-0.473154	-0.555386	-0.198039	0.017309	0.563966	0.563464
ENSG00000124171	PARD6B	protein_coding	7.01428	0.581145	0.420892	0.533971	0.768287	0.472983	-0.39075	-0.44597	-0.308372	-0.143166	0.582438	0.618955		6.51287	0.589722	0.543975	0.575676	0.828641	0.400078	-0.453717	-0.537941	-0.245665	-0.111475	0.598813	0.660588	GMC
ENSG00000214860	EVPLL	protein_coding	0.43796	0.53606	0.351851	0.51558	0.67449	0.429988	-0.381024	-0.443852	-0.215455	-0.154204	0.613461	0.539808		0.352486	0.589661	0.432558	0.484855	0.737688	0.417491	-0.388456	-0.495528	-0.126296	-0.0882191	0.629199	0.530976
ENSG00000255650	FAM222A-AS1	non-coding	0.274034	0.539462	0.351398	0.368767	0.272135	0.00547147	-0.369765	-0.472425	-0.33907	-0.137236	0.336563	0.413056		0.254553	0.588975	0.404932	0.363707	0.448444	0.112828	-0.353223	-0.478713	-0.313611	-0.163494	0.375604	0.371094
ENSG00000211669	IGLV3-10	IG_gene	51.1707	0.507279	0.389512	0.436987	0.636405	0.388913	-0.369705	-0.370903	-0.0984163	-0.0839647	0.672309	0.847607	PC	48.0917	0.588971	0.615887	0.542693	0.629736	0.289132	-0.519303	-0.555107	-0.15237	-0.0991918	0.683971	0.862103	PC
ENSG00000251611	RP11-610P16.1	non-coding	0.298656	0.531576	0.616532	0.531802	0.392476	0.0696613	-0.4013	-0.41239	-0.434212	-0.22125	0.274169	0.333346		0.298028	0.588884	0.590467	0.480998	0.497266	0.182746	-0.454787	-0.51239	-0.304736	-0.135128	0.431782	0.499159
ENSG00000225523	IGKV6D-21	IG_gene	2.24174	0.492283	0.373326	0.410006	0.606068	0.343795	-0.309391	-0.400033	-0.100342	0.0132069	0.629051	0.789868	PC	2.17562	0.588791	0.541853	0.517722	0.563139	0.22212	-0.491079	-0.490998	-0.198344	-0.0744422	0.633503	0.818749	PC
ENSG00000172478	C2orf54	protein_coding	4.81394	0.503933	0.765454	0.616894	0.324335	0.00525659	-0.426915	-0.38528	-0.453981	-0.237214	0.30914	0.390699		4.35896	0.5887	0.724737	0.704686	0.45171	0.14788	-0.482835	-0.457944	-0.442886	-0.122727	0.497033	0.530327
ENSG00000203818	HIST2H3PS2	non-coding	3.75534	0.503515	0.57871	0.447159	0.331549	0.136828	-0.38657	-0.477813	-0.390162	-0.211909	0.242763	0.267317		5.00526	0.588681	0.626235	0.502843	0.459618	0.152406	-0.491831	-0.521067	-0.323137	-0.172528	0.379353	0.430695
ENSG00000243479	MNX1-AS1	non-coding	1.25681	0.49576	0.749935	0.584058	0.396148	0.110528	-0.551924	-0.437002	-0.498202	-0.29183	0.394069	0.392948	CC	1.21171	0.588565	0.808319	0.699948	0.484956	0.1177	-0.513872	-0.554955	-0.459848	-0.157835	0.491367	0.504663
ENSG00000182601	HS3ST4	protein_coding	1.9961	0.519107	0.791013	0.603908	0.254524	-0.0833311	-0.499607	-0.439029	-0.555194	-0.33152	0.275952	0.328116	CC	1.93877	0.588452	0.838201	0.683158	0.382199	0.0763331	-0.553163	-0.531187	-0.461384	-0.138839	0.4664	0.534035	CC
ENSG00000262884	CTD-3060P21.1	non-coding	0.195199	0.594904	0.577614	0.490413	0.499123	0.0999142	-0.501446	-0.52708	-0.478427	-0.243685	0.262081	0.39572		0.17934	0.588381	0.540115	0.554444	0.578758	0.300451	-0.429006	-0.507306	-0.230643	-0.0223152	0.460352	0.519225
ENSG00000255020	AF131216.5	non-coding	1.93399	0.505675	0.693913	0.409544	0.304612	0.0397646	-0.43904	-0.437662	-0.41946	-0.305865	0.2371	0.320608	CC	2.40593	0.58836	0.714346	0.579373	0.402651	0.0912627	-0.532745	-0.578816	-0.442749	-0.180501	0.367048	0.456497
ENSG00000124743	KLHL31	protein_coding	0.420525	0.561653	0.358897	0.547373	0.50732	0.320955	-0.264489	-0.388985	-0.146444	-0.175762	0.631124	0.455575		0.343975	0.588287	0.416967	0.492354	0.651927	0.344747	-0.340233	-0.504412	-0.145399	-0.0334049	0.599157	0.56184
ENSG00000260459	FTLP14	non-coding	2.99381	0.455099	0.517606	0.558591	0.68469	0.383513	-0.43167	-0.364378	-0.310199	-0.131712	0.551016	0.586669		2.5364	0.588183	0.656583	0.665064	0.689105	0.339755	-0.497124	-0.510472	-0.305376	-0.0988875	0.570553	0.599377
ENSG00000196366	C9orf163	non-coding	0.656829	0.463389	0.473336	0.50249	0.47871	0.324891	-0.357655	-0.455489	-0.271536	-0.190802	0.49532	0.387462		0.614358	0.588095	0.600439	0.529936	0.592724	0.330329	-0.501151	-0.552079	-0.276156	-0.0592018	0.516462	0.515271
ENSG00000179082	C9orf106	non-coding	0.767708	0.52141	0.634327	0.437238	0.243683	0.0553276	-0.306794	-0.521321	-0.352894	-0.149308	0.232578	0.22412		0.659658	0.587827	0.688562	0.590385	0.485915	0.173584	-0.423606	-0.554752	-0.26495	-0.00339817	0.466959	0.502963
ENSG00000198478	SH3BGRL2	protein_coding	36.4813	0.543099	0.360162	0.485081	0.80489	0.601784	-0.271993	-0.430544	-0.128579	-0.0731181	0.624723	0.575974	GMC	31.6461	0.587604	0.43227	0.471735	0.855843	0.512109	-0.358755	-0.513663	-0.063169	-0.000887603	0.663018	0.607578	GMC
ENSG00000133313	CNDP2	protein_coding	38.2792	0.580231	0.416584	0.509365	0.789388	0.644959	-0.348878	-0.457503	-0.0782682	-0.0131769	0.686199	0.626758		37.7564	0.587533	0.554558	0.576651	0.811873	0.535214	-0.39614	-0.536762	-0.0121607	0.0703747	0.727263	0.661172
ENSG00000251526	RP11-381N20.1	non-coding	0.512757	0.643215	0.629734	0.533876	0.499472	0.147344	-0.551449	-0.554452	-0.488446	-0.372293	0.45669	0.481258		0.428485	0.587496	0.604837	0.552517	0.527125	0.191847	-0.474586	-0.537328	-0.362995	-0.200874	0.510948	0.491269
ENSG00000106003	LFNG	protein_coding	20.1822	0.63018	0.455629	0.499406	0.747041	0.508274	-0.423619	-0.470648	-0.228486	-0.212618	0.662287	0.615878		18.3307	0.587487	0.503748	0.525756	0.785955	0.505825	-0.416402	-0.509389	-0.165479	-0.0612819	0.664296	0.595129
ENSG00000168237	GLYCTK	protein_coding	12.9168	0.558908	0.42605	0.505256	0.75599	0.579428	-0.436004	-0.425185	-0.228617	-0.162239	0.635334	0.534662		11.706	0.58745	0.501907	0.54799	0.799407	0.546492	-0.421655	-0.47192	-0.0952321	-0.0110204	0.694406	0.605178
ENSG00000185028	LRRC14B	protein_coding	0.156554	0.374109	0.538745	0.414986	0.221003	0.0172603	-0.359389	-0.335795	-0.335394	-0.222708	0.266568	0.296081		0.133845	0.587422	0.563529	0.399597	0.372229	0.0760586	-0.490856	-0.51722	-0.316075	-0.214685	0.385661	0.430306
ENSG00000253958	CLDN23	protein_coding	21.1713	0.623862	0.48905	0.548837	0.816642	0.548642	-0.410959	-0.469246	-0.240396	-0.139545	0.60998	0.597807	GMC	19.0649	0.58726	0.593488	0.617384	0.861729	0.513554	-0.47227	-0.553961	-0.13971	-0.0379312	0.677621	0.658428	GMC
ENSG00000260704	LINC00543	non-coding	0.670015	0.538406	0.38519	0.471378	0.760351	0.492556	-0.441837	-0.542163	-0.223082	-0.113454	0.545165	0.546651	GMC	0.547168	0.58697	0.455548	0.555983	0.809078	0.466265	-0.455304	-0.525906	-0.10478	-0.0414646	0.649674	0.595639	GMC
ENSG00000205744	DENND1C	protein_coding	9.3485	0.514011	0.403843	0.556801	0.794863	0.54974	-0.380597	-0.34214	-0.139034	-0.0567675	0.762243	0.762342		8.64701	0.586913	0.539165	0.585894	0.855159	0.493016	-0.434306	-0.48948	-0.0832974	0.0372013	0.789484	0.766894
ENSG00000160973	FOXH1	protein_coding	0.448992	0.451833	0.343959	0.415514	0.735186	0.484269	-0.377632	-0.412184	-0.176451	-0.117973	0.59324	0.492442		0.361678	0.586868	0.456978	0.487832	0.806754	0.423023	-0.46259	-0.507842	-0.183414	-0.0852709	0.631918	0.622078	GMC
ENSG00000231292	IGKV1OR2-108	IG_gene	1.08079	0.518284	0.336576	0.332733	0.629721	0.346341	-0.411378	-0.401282	-0.127511	-0.0536783	0.584393	0.867207	PC	1.20094	0.586845	0.455715	0.393707	0.617607	0.282192	-0.491975	-0.507131	-0.1324	-0.132744	0.652333	0.858549	PC
ENSG00000204175	GPRIN2	protein_coding	6.65348	0.505992	0.529683	0.556744	0.734307	0.577751	-0.401367	-0.469024	-0.205113	-0.0640437	0.651642	0.575477		6.40881	0.586765	0.602698	0.635738	0.807791	0.490857	-0.464379	-0.552339	-0.125082	-0.0063157	0.70992	0.667363
ENSG00000262006	RP11-700H6.4	non-coding	9.39509	0.597822	0.804529	0.613662	0.329405	-0.0163969	-0.490809	-0.550099	-0.525759	-0.292797	0.28199	0.32207	CC	9.33746	0.586751	0.747357	0.579345	0.438796	0.0895065	-0.53294	-0.515613	-0.439527	-0.152282	0.382418	0.469443	CC
ENSG00000188738	FSIP2	protein_coding	1.69462	0.65051	0.282654	0.339995	0.850425	0.397607	-0.447087	-0.549812	-0.272569	-0.205713	0.549576	0.609571	GMC	1.58345	0.586743	0.285089	0.322186	0.865546	0.400919	-0.377667	-0.505412	-0.0983749	-0.126492	0.646315	0.591843	GMC
ENSG00000078579	FGF20	protein_coding	0.410535	0.514711	0.504556	0.476337	0.449929	0.111018	-0.47948	-0.326393	-0.376154	-0.312314	0.438237	0.338827		0.337331	0.586162	0.552706	0.572662	0.634395	0.269347	-0.446737	-0.481497	-0.260801	-0.118796	0.580934	0.547653
ENSG00000181284	TMEM102	protein_coding	5.05608	0.573569	0.430076	0.510414	0.831507	0.650178	-0.394929	-0.488223	-0.163852	-0.104763	0.694768	0.629572		4.96524	0.586114	0.548432	0.56322	0.849755	0.534659	-0.455776	-0.556399	-0.0426574	0.0044812	0.72474	0.673339
ENSG00000128346	C22orf23	protein_coding	18.7401	0.616172	0.284498	0.210322	0.192409	0.0347287	-0.320467	-0.457778	-0.23286	-0.321623	0.196702	0.149501	PAC	18.3221	0.586077	0.259344	0.123886	0.278539	0.0168676	-0.340525	-0.46861	-0.218157	-0.180411	0.206931	0.217457	PAC
ENSG00000255794	RMST	non-coding	0.621082	0.602774	0.614702	0.668842	0.394704	0.114652	-0.426305	-0.571432	-0.46881	-0.204737	0.4134	0.451325		0.517201	0.586034	0.573275	0.615414	0.608664	0.254702	-0.423932	-0.48349	-0.249301	-0.000751382	0.601107	0.565195
ENSG00000164379	FOXQ1	protein_coding	54.2402	0.557842	0.393845	0.437406	0.876362	0.527273	-0.442682	-0.450491	-0.261754	-0.133499	0.637436	0.723587	GMC	46.7361	0.585983	0.499537	0.553104	0.894588	0.446313	-0.444126	-0.53075	-0.195715	-0.0595252	0.665281	0.677036	GMC
ENSG00000264717	CH17-360D5.1	protein_coding	0.119039	0.501071	0.520209	0.331771	0.325577	0.157812	-0.362785	-0.451341	-0.239663	-0.15666	0.391404	0.409792		0.136883	0.585956	0.528677	0.501863	0.513335	0.163623	-0.437615	-0.581653	-0.284485	-0.161687	0.433933	0.451448
ENSG00000105717	PBX4	protein_coding	2.97291	0.49752	0.320073	0.535241	0.797824	0.419483	-0.38942	-0.406772	-0.214992	-0.0543561	0.707234	0.716614		2.61544	0.585887	0.42164	0.525841	0.827299	0.358168	-0.377938	-0.467721	-0.181088	-0.0785828	0.717657	0.699745
ENSG00000008323	PLEKHG6	protein_coding	3.83901	0.542177	0.489581	0.527708	0.811347	0.495714	-0.450527	-0.49081	-0.317283	-0.149908	0.57164	0.554833	GMC	3.45855	0.585778	0.543845	0.550843	0.856152	0.472223	-0.443251	-0.543645	-0.141519	-0.0154677	0.645031	0.632718	GMC
ENSG00000228278	ORM2	protein_coding	14.2548	0.542518	0.343122	0.446667	0.80873	0.588288	-0.449245	-0.422765	-0.190892	-0.129983	0.58014	0.644638	GMC	12.5658	0.585758	0.595002	0.577012	0.779299	0.539983	-0.501394	-0.526024	-0.167124	-0.0419026	0.609938	0.658368
ENSG00000199407	RNA5SP301	non-coding	0.949584	0.555319	0.664647	0.453247	0.373776	0.0822852	-0.548442	-0.483652	-0.470438	-0.338094	0.374788	0.39967		0.80302	0.58574	0.596196	0.574717	0.430498	0.127836	-0.479866	-0.450199	-0.385997	-0.195123	0.480475	0.507921
ENSG00000211665	IGLV3-16	IG_gene	2.27231	0.459623	0.304764	0.35499	0.624184	0.422027	-0.337891	-0.320759	-0.0450875	-0.0278935	0.720348	0.867976		3.5428	0.585718	0.50625	0.468083	0.641693	0.275958	-0.468905	-0.508272	-0.153097	-0.111165	0.687487	0.873591	PC
ENSG00000167644	C19orf33	protein_coding	78.7513	0.587284	0.393727	0.503616	0.885595	0.601451	-0.459014	-0.507614	-0.26039	-0.128267	0.637838	0.640095	GMC	67.7489	0.585586	0.483134	0.568827	0.886902	0.486976	-0.442194	-0.519536	-0.169943	-0.0737199	0.708817	0.634095	GMC
ENSG00000115884	SDC1	protein_coding	36.2138	0.509094	0.389322	0.531756	0.86819	0.625851	-0.461279	-0.470861	-0.190732	-0.0623655	0.669952	0.703784	GMC	38.3481	0.585485	0.531214	0.571769	0.880608	0.454384	-0.492423	-0.579201	-0.170018	-0.0762186	0.692451	0.723022	GMC
ENSG00000135960	EDAR	protein_coding	0.128554	0.449063	0.304147	0.406997	0.628075	0.319303	-0.449105	-0.308681	-0.229621	-0.103584	0.554288	0.632689		0.126728	0.585346	0.456221	0.503033	0.678144	0.324136	-0.46234	-0.461647	-0.237882	-0.150288	0.643573	0.669518
ENSG00000171617	ENC1	protein_coding	18.3756	0.586459	0.463923	0.573089	0.687074	0.468598	-0.396592	-0.491445	-0.243244	-0.0712079	0.664081	0.617126		16.9891	0.585329	0.503482	0.631314	0.741552	0.465762	-0.359969	-0.495065	-0.14596	0.043146	0.713321	0.645557
ENSG00000225345	SNX18P3	non-coding	0.445752	0.54795	0.559899	0.610194	0.557414	0.308417	-0.371305	-0.48115	-0.314843	-0.100757	0.542301	0.528581		0.373915	0.585284	0.594078	0.635828	0.68132	0.301256	-0.435013	-0.535282	-0.311709	-0.0628305	0.601582	0.574626
ENSG00000279024	RP11-1193F23.1	non-coding	0.0612998	0.508439	0.328803	0.343448	0.471449	0.295518	-0.321556	-0.373839	-0.19447	-0.144263	0.447944	0.476242		0.0465433	0.585179	0.430189	0.450576	0.551422	0.255672	-0.468274	-0.492965	-0.197691	-0.092404	0.571131	0.539607
ENSG00000171747	LGALS4	protein_coding	70.9678	0.494187	0.328238	0.383939	0.955057	0.62236	-0.442041	-0.447007	-0.16853	-0.0822949	0.603446	0.680763	GMC	57.741	0.585094	0.465179	0.499923	0.963774	0.519919	-0.473706	-0.550184	-0.12179	-0.0778296	0.692644	0.691864	GMC
ENSG00000145247	OCIAD2	protein_coding	39.3871	0.580739	0.467454	0.492229	0.870921	0.597667	-0.433608	-0.482595	-0.252666	-0.157234	0.583946	0.640197	GMC	39.3434	0.584934	0.588371	0.58339	0.841605	0.48083	-0.486838	-0.534845	-0.173086	-0.0633244	0.642719	0.620556	GMC
ENSG00000204021	LIPK	protein_coding	0.239359	0.539358	0.834132	0.496588	0.320701	-0.0498533	-0.48329	-0.531431	-0.497197	-0.213151	0.303807	0.448389	CC	0.224014	0.584737	0.803889	0.531722	0.354047	0.114297	-0.557061	-0.584521	-0.410099	-0.178153	0.364999	0.489184	CC
ENSG00000259354	RP11-519G16.3	non-coding	0.537078	0.469257	0.303028	0.516517	0.81843	0.5336	-0.359029	-0.388516	-0.137877	-0.0501494	0.660254	0.650644	GMC	0.467706	0.584652	0.471932	0.579544	0.836642	0.485929	-0.454862	-0.519621	-0.154578	-0.0688017	0.724102	0.655711
ENSG00000076604	TRAF4	protein_coding	32.8697	0.584005	0.438947	0.560455	0.861198	0.558069	-0.442344	-0.493953	-0.277449	-0.0930374	0.605081	0.609405	GMC	31.6129	0.584487	0.526123	0.580343	0.860542	0.439736	-0.415374	-0.52244	-0.162542	0.0102638	0.665144	0.669525	GMC
ENSG00000184508	HDDC3	protein_coding	6.5959	0.536202	0.701679	0.547569	0.498559	0.280999	-0.380618	-0.396576	-0.361978	-0.247026	0.444349	0.430427	CC	6.60017	0.584476	0.707422	0.601952	0.565855	0.301323	-0.450048	-0.491755	-0.220713	-0.0415663	0.526915	0.486622
ENSG00000185615	PDIA2	protein_coding	195.434	0.496157	0.771675	0.591909	0.332711	-0.0713887	-0.503517	-0.388379	-0.580838	-0.308871	0.230446	0.313723	CC	162.862	0.584437	0.777211	0.658568	0.402109	0.0964453	-0.536177	-0.461318	-0.52481	-0.144872	0.39408	0.528988
ENSG00000211961	IGHV1-45	IG_gene	3.16583	0.544066	0.415229	0.460909	0.627641	0.315983	-0.411285	-0.434387	-0.143312	-0.0411269	0.690319	0.875734	PC	4.17541	0.584331	0.550874	0.508847	0.616053	0.259655	-0.512229	-0.512801	-0.172194	-0.0696796	0.669555	0.841473	PC
ENSG00000256802	RP11-680F8.1	non-coding	1.56811	0.60201	0.359948	0.404709	0.67498	0.420572	-0.389465	-0.47821	-0.250078	-0.223599	0.545528	0.45602		1.34935	0.584233	0.413411	0.381542	0.693507	0.383357	-0.45461	-0.521258	-0.137993	-0.116135	0.57763	0.484545
ENSG00000172782	FADS6	protein_coding	0.185879	0.582139	0.418435	0.316553	0.178497	-0.0645551	-0.374022	-0.517257	-0.437833	-0.308098	0.1414	0.213393	PAC	0.206028	0.584215	0.463683	0.359985	0.396998	0.0969103	-0.401953	-0.503367	-0.274742	-0.157327	0.33416	0.402857
ENSG00000231475	IGHV4-31	IG_gene	22.1808	0.508493	0.415915	0.41726	0.659178	0.385768	-0.421885	-0.431732	-0.0894032	-0.0432502	0.686916	0.91854	PC	18.1838	0.584154	0.553436	0.562175	0.680782	0.32479	-0.52028	-0.521193	-0.145209	-0.0643102	0.699973	0.880605	PC
ENSG00000272264	RP11-92K15.3	non-coding	1.19874	0.459972	0.459338	0.459301	0.71401	0.420139	-0.449506	-0.409894	-0.278158	-0.0812867	0.557286	0.600908		1.16254	0.584082	0.649192	0.569053	0.685938	0.307348	-0.530553	-0.537908	-0.264994	-0.0860852	0.577937	0.607368
ENSG00000225265	TAF1A-AS1	non-coding	0.964369	0.493727	0.411617	0.459356	0.466232	0.284557	-0.236161	-0.314012	-0.179196	-0.110854	0.515827	0.393462		0.88256	0.583906	0.499629	0.512387	0.605745	0.322109	-0.462625	-0.51959	-0.228453	-0.108312	0.538955	0.501296
ENSG00000226780	RP11-38J22.3	non-coding	0.161682	0.449695	0.476423	0.476261	0.258448	0.0546944	-0.341247	-0.375945	-0.339267	-0.257735	0.25608	0.284195		0.173243	0.583897	0.500527	0.479414	0.372284	0.0167601	-0.428408	-0.461593	-0.364256	-0.205569	0.328953	0.345573
ENSG00000240541	TM4SF1-AS1	non-coding	0.886782	0.555261	0.551716	0.545787	0.449547	0.159025	-0.368217	-0.539079	-0.424056	-0.165731	0.429399	0.476027		0.923656	0.583708	0.60507	0.617837	0.52494	0.133141	-0.378657	-0.516479	-0.317259	-0.120403	0.54607	0.496185
ENSG00000258088	RP11-114H23.2	non-coding	0.700674	0.447798	0.761703	0.643927	0.362614	0.096351	-0.374173	-0.46091	-0.448036	-0.198091	0.383564	0.388123		0.5809	0.583501	0.773037	0.664405	0.494671	0.19034	-0.460945	-0.526211	-0.35736	-0.035028	0.464646	0.530193
ENSG00000237330	RNF223	protein_coding	3.78431	0.570801	0.433352	0.442296	0.88238	0.524774	-0.455761	-0.480309	-0.29249	-0.182873	0.569277	0.613409	GMC	3.45686	0.58346	0.507047	0.50652	0.911506	0.474499	-0.475599	-0.575074	-0.181472	-0.0798753	0.651809	0.672277	GMC
ENSG00000273162	RP11-108L7.15	non-coding	2.47268	0.483658	0.43801	0.496987	0.729193	0.519383	-0.422124	-0.444709	-0.249659	-0.139459	0.622874	0.515328		2.06582	0.583201	0.506454	0.528912	0.793799	0.51978	-0.47373	-0.517596	-0.148356	-0.04863	0.701386	0.638319
ENSG00000211974	IGHV2-70D	IG_gene	9.15559	0.451169	0.351921	0.406128	0.612412	0.416697	-0.333424	-0.393236	-0.169611	-0.0401756	0.584245	0.767648	PC	5.6584	0.583193	0.508767	0.469756	0.6159	0.264725	-0.48892	-0.505581	-0.219617	-0.184012	0.61427	0.779506	PC
ENSG00000171916	LGALS9C	protein_coding	12.9765	0.52815	0.253484	0.236579	0.852121	0.460449	-0.483016	-0.504583	-0.219789	-0.158247	0.525853	0.598559	GMC	13.3146	0.582412	0.381456	0.35917	0.886939	0.458489	-0.495806	-0.551371	-0.0337721	-0.0838212	0.67514	0.668645	GMC
ENSG00000129255	MPDU1	protein_coding	40.7666	0.572648	0.449989	0.441071	0.756333	0.607381	-0.428085	-0.483915	-0.220467	-0.058819	0.53454	0.516698		40.2978	0.582345	0.571143	0.530552	0.784717	0.571585	-0.455248	-0.515947	-0.0263632	0.0636465	0.631764	0.617081	GMC
ENSG00000132744	ACY3	protein_coding	9.09517	0.550583	0.609582	0.534103	0.631657	0.339421	-0.570533	-0.450997	-0.396121	-0.299684	0.55053	0.541068		7.92695	0.582324	0.691352	0.681836	0.681616	0.445754	-0.515375	-0.503985	-0.229913	-0.0519965	0.641846	0.608405
ENSG00000104826	LHB	protein_coding	5.00027	0.543562	0.551643	0.690934	0.386183	0.120572	-0.45743	-0.354476	-0.433679	-0.248067	0.375687	0.38631		2.39506	0.582295	0.624776	0.688757	0.418147	0.0658301	-0.478556	-0.435741	-0.429447	-0.15778	0.440834	0.473272
ENSG00000272155	RP11-707M3.3	non-coding	2.43022	0.371384	0.45454	0.498884	0.364954	0.213528	-0.279262	-0.359527	-0.201841	0.0276929	0.510692	0.437279		2.53215	0.582114	0.585838	0.549224	0.455807	0.130562	-0.392021	-0.517843	-0.284736	-0.0387038	0.479702	0.493253
ENSG00000165905	LARGE2	protein_coding	13.1476	0.493887	0.77079	0.648422	0.3967	0.140229	-0.46789	-0.438129	-0.457004	-0.258225	0.425623	0.410968		12.2688	0.58209	0.806652	0.736198	0.531575	0.261218	-0.519923	-0.538405	-0.327376	-0.0129626	0.56289	0.574534
ENSG00000152669	CCNO	protein_coding	14.1583	0.486317	0.678522	0.618557	0.521997	0.296687	-0.408398	-0.427196	-0.403783	-0.154937	0.48997	0.442177		12.557	0.582059	0.702246	0.684925	0.688015	0.370058	-0.507014	-0.561607	-0.285171	-0.025208	0.616188	0.577989
ENSG00000239862	IGKV1-37	IG_gene	0.919832	0.50275	0.357305	0.457968	0.588829	0.313578	-0.346589	-0.38668	-0.0952057	-0.0595908	0.67386	0.914357	PC	0.951096	0.5818	0.498776	0.490971	0.653956	0.308368	-0.505245	-0.500264	-0.140161	-0.113086	0.684556	0.911464	PC
ENSG00000185499	MUC1	protein_coding	396.137	0.548915	0.541497	0.512795	0.804933	0.559665	-0.464736	-0.583378	-0.25593	-0.0534316	0.600278	0.582172	GMC	358.668	0.581785	0.636349	0.637645	0.840856	0.439326	-0.496765	-0.566872	-0.132465	0.0108318	0.685458	0.660046	GMC
ENSG00000135750	KCNK1	protein_coding	12.2649	0.541145	0.45309	0.455492	0.834575	0.423579	-0.451357	-0.453502	-0.33874	-0.115427	0.480082	0.644053	GMC	11.67	0.581721	0.535128	0.548629	0.848387	0.388323	-0.455367	-0.532955	-0.207473	-0.0924209	0.602492	0.699266
ENSG00000198488	B3GNT6	protein_coding	5.94445	0.59962	0.401884	0.367323	0.861367	0.486278	-0.46498	-0.518575	-0.279817	-0.152054	0.576699	0.686867	GMC	5.85565	0.581536	0.428327	0.450162	0.87563	0.459335	-0.444619	-0.539953	-0.123722	-0.0729605	0.609594	0.648777	GMC
ENSG00000196407	THEM5	protein_coding	1.17381	0.506478	0.648878	0.644527	0.586733	0.342663	-0.361558	-0.481869	-0.363991	-0.151452	0.539208	0.530999		1.05239	0.581516	0.655593	0.637574	0.687727	0.328972	-0.417372	-0.515263	-0.236992	-0.0085954	0.614465	0.639913
ENSG00000271130	IGHV3OR16-8	IG_gene	0.799958	0.47369	0.262402	0.322325	0.629983	0.355536	-0.322182	-0.357385	-0.0194561	0.000160675	0.647473	0.863489	PC	0.712033	0.581346	0.496806	0.416115	0.630941	0.310041	-0.515387	-0.551915	-0.115627	-0.102333	0.635869	0.878734	PC
ENSG00000237707	RP5-1018K9.1	non-coding	0.274753	0.643703	0.41323	0.393139	0.556754	0.215861	-0.520302	-0.474344	-0.384362	-0.302281	0.397408	0.477212		0.284701	0.581319	0.410848	0.367269	0.536164	0.180632	-0.444888	-0.493961	-0.24636	-0.142384	0.405697	0.498262
ENSG00000114812	VIPR1	protein_coding	6.68146	0.572095	0.427027	0.529567	0.685703	0.41181	-0.436034	-0.548812	-0.236786	-0.134645	0.633167	0.516124		5.60937	0.581244	0.490928	0.606901	0.750198	0.354323	-0.40052	-0.493184	-0.0958486	0.0056772	0.706803	0.610813
ENSG00000070882	OSBPL3	protein_coding	6.43085	0.543654	0.379428	0.532217	0.736998	0.588656	-0.327989	-0.448246	-0.147767	-0.0210872	0.67138	0.693814		6.43341	0.581076	0.521355	0.567087	0.770482	0.412152	-0.403118	-0.537857	-0.156329	0.0019436	0.649928	0.672658
ENSG00000254228	IGHV3-42	non-coding	0.859065	0.489444	0.315754	0.350495	0.634734	0.429737	-0.400603	-0.343278	-0.0676264	-0.00391196	0.679111	0.889457	PC	0.851027	0.58098	0.498601	0.439505	0.636056	0.269436	-0.509086	-0.523377	-0.137075	-0.0837	0.629406	0.892701	PC
ENSG00000100359	SGSM3	protein_coding	127.073	0.529434	0.457902	0.571865	0.817439	0.474514	-0.425548	-0.450883	-0.269485	-0.121145	0.593717	0.58088	GMC	118.021	0.580909	0.534378	0.584338	0.864604	0.390944	-0.447371	-0.496979	-0.184228	-0.0681155	0.663225	0.620571	GMC
ENSG00000258727	RP11-66N24.3	non-coding	19.1837	0.436647	0.56876	0.621289	0.500574	0.209905	-0.361139	-0.298478	-0.318892	-0.173823	0.534429	0.496389		17.5836	0.580889	0.609059	0.62747	0.620817	0.268052	-0.374444	-0.425199	-0.293973	-0.0558643	0.618648	0.557699
ENSG00000134827	TCN1	protein_coding	61.957	0.492646	0.431356	0.514763	0.665906	0.415881	-0.364442	-0.444385	-0.190605	-0.0489119	0.606533	0.640117		48.7168	0.580399	0.537799	0.557643	0.697055	0.370452	-0.454753	-0.530622	-0.183176	-0.0459752	0.655581	0.675249
ENSG00000189334	S100A14	protein_coding	71.6987	0.481653	0.332017	0.382999	0.887333	0.582307	-0.463573	-0.40964	-0.250384	-0.112273	0.577893	0.663174	GMC	56.2246	0.580237	0.493622	0.487607	0.877995	0.488886	-0.492169	-0.528514	-0.215932	-0.117085	0.616266	0.645183	GMC
ENSG00000120756	PLS1	protein_coding	7.96215	0.549031	0.439324	0.547123	0.868138	0.620205	-0.389292	-0.461586	-0.239155	-0.104557	0.583116	0.668369	GMC	7.27665	0.580174	0.57261	0.603444	0.861872	0.518893	-0.466522	-0.544889	-0.174846	-0.0568208	0.655096	0.667584	GMC
ENSG00000132623	ANKEF1	protein_coding	2.73974	0.540438	0.518397	0.603907	0.600602	0.485771	-0.253958	-0.390522	-0.139796	-0.00771811	0.624747	0.551048		2.51176	0.580002	0.594487	0.645917	0.721817	0.479291	-0.393773	-0.537927	-0.0776889	0.0620087	0.660481	0.593736
ENSG00000135374	ELF5	protein_coding	0.254661	0.455021	0.616723	0.64946	0.497576	0.267535	-0.427901	-0.440097	-0.3647	-0.193942	0.487642	0.465765		0.153031	0.579821	0.629501	0.632814	0.589522	0.263445	-0.483841	-0.527586	-0.228806	-0.0626248	0.590984	0.62243
ENSG00000226812	RP5-881L22.5	non-coding	0.559699	0.540872	0.357637	0.495298	0.842764	0.627038	-0.395377	-0.477947	-0.156207	-0.0611115	0.683376	0.624297	GMC	0.458949	0.57982	0.445123	0.523997	0.838665	0.541009	-0.458972	-0.505033	-0.114977	-0.0822008	0.669286	0.624214	GMC
ENSG00000103365	GGA2	protein_coding	36.7151	0.545291	0.315454	0.445431	0.285797	0.120662	-0.169693	-0.351532	-0.135868	-0.143246	0.432214	0.315162		35.34	0.579638	0.315237	0.301554	0.449621	0.0836874	-0.246148	-0.430411	-0.199069	-0.111334	0.445473	0.349673
ENSG00000143578	CREB3L4	protein_coding	19.9483	0.467104	0.685838	0.603314	0.434461	0.145136	-0.411576	-0.308064	-0.334876	-0.212873	0.529091	0.495392		17.6124	0.579605	0.692001	0.681053	0.595436	0.294801	-0.469447	-0.465923	-0.302845	-0.0649891	0.610708	0.617305
ENSG00000183317	EPHA10	protein_coding	1.41216	0.595302	0.351427	0.601552	0.733744	0.311784	-0.500604	-0.477363	-0.247656	-0.121251	0.633718	0.660475		1.2168	0.579593	0.418423	0.623572	0.74634	0.198242	-0.410667	-0.43965	-0.281352	-0.108117	0.673709	0.615301
ENSG00000006118	TMEM132A	protein_coding	19.7117	0.508063	0.633819	0.585029	0.478029	0.274861	-0.467833	-0.34007	-0.395578	-0.220835	0.393904	0.361515		22.0923	0.57959	0.742106	0.698824	0.535552	0.239925	-0.479464	-0.477323	-0.399658	-0.112579	0.49347	0.523726
ENSG00000153404	PLEKHG4B	protein_coding	1.04092	0.436151	0.563239	0.64807	0.333505	0.158336	-0.315146	-0.441468	-0.289191	-0.144099	0.438217	0.36065		0.819377	0.579522	0.560097	0.623396	0.531572	0.195224	-0.408639	-0.503476	-0.255002	0.0203839	0.47568	0.434979
ENSG00000111725	PRKAB1	protein_coding	37.1503	0.535494	0.634857	0.566786	0.385906	0.169588	-0.28636	-0.536783	-0.280935	-0.128866	0.374193	0.363064		38.2005	0.579453	0.612607	0.527727	0.561727	0.174038	-0.42443	-0.568738	-0.212278	-0.0437987	0.447471	0.470222
ENSG00000183134	PTGDR2	protein_coding	12.5399	0.529021	0.387251	0.533725	0.677054	0.480465	-0.44967	-0.42286	-0.202048	-0.129768	0.728175	0.628966		11.268	0.579374	0.526971	0.628706	0.716884	0.343614	-0.446955	-0.472115	-0.190986	-0.078394	0.716132	0.633468
ENSG00000169344	UMOD	protein_coding	0.26753	0.503725	0.615052	0.556554	0.397217	0.200781	-0.336078	-0.524013	-0.319264	-0.139745	0.397369	0.396813		0.208674	0.579265	0.647603	0.578803	0.550074	0.17407	-0.428868	-0.543696	-0.217229	-0.0406819	0.5071	0.527893
ENSG00000095066	HOOK2	protein_coding	31.1804	0.51804	0.528117	0.609607	0.632794	0.357592	-0.404696	-0.377002	-0.329157	-0.166927	0.569776	0.498435		29.3899	0.579225	0.609413	0.626693	0.727578	0.369875	-0.425645	-0.478708	-0.242972	-0.0784596	0.633831	0.558927
ENSG00000122971	ACADS	protein_coding	43.9722	0.583251	0.205963	0.216134	0.584295	0.297252	-0.322538	-0.383316	-0.131871	-0.240883	0.349062	0.324434		41.9196	0.57919	0.33219	0.264392	0.611994	0.258341	-0.390665	-0.477722	-0.0404409	-0.108068	0.428435	0.389846
ENSG00000272189	RP3-325F22.5	non-coding	0.830414	0.564398	0.687092	0.532482	0.552793	0.348508	-0.446628	-0.496428	-0.436576	-0.201199	0.457179	0.474662		0.793759	0.579174	0.662825	0.653465	0.702209	0.39509	-0.468207	-0.559373	-0.255132	-0.00363821	0.607131	0.58246
ENSG00000262294	RP11-1260E13.2	non-coding	1.21736	0.51461	0.625289	0.571075	0.361173	0.168775	-0.457934	-0.421795	-0.352367	-0.170367	0.461524	0.42445		1.02984	0.579171	0.639895	0.688309	0.555321	0.268393	-0.485401	-0.509105	-0.306378	-0.0989807	0.585591	0.547874
ENSG00000205808	PLPP6	protein_coding	13.7681	0.531505	0.776327	0.643566	0.413507	0.200572	-0.391995	-0.472632	-0.393589	-0.186741	0.417035	0.370964		13.2557	0.579079	0.766698	0.653823	0.59986	0.25965	-0.470624	-0.567409	-0.26755	-0.0535823	0.549727	0.554973
ENSG00000253763	IGHV3-6	non-coding	1.14936	0.532578	0.345062	0.355697	0.64581	0.396097	-0.37148	-0.423997	-0.111098	-0.0801073	0.655221	0.882307	PC	1.17613	0.578888	0.496429	0.437506	0.626385	0.299182	-0.507692	-0.523096	-0.132751	-0.0819091	0.658414	0.895522	PC
ENSG00000204928	GRXCR2	protein_coding	0.0450789	0.394416	0.460973	0.359158	0.282126	0.0313137	-0.336467	-0.312401	-0.347013	-0.1798	0.221722	0.317272		0.0377714	0.578705	0.467251	0.426259	0.465475	0.143146	-0.451642	-0.575689	-0.316859	-0.126604	0.400178	0.444325
ENSG00000251074	RP11-1267H10.3	non-coding	0.115113	0.462302	0.427955	0.487589	0.288881	0.117558	-0.327257	-0.41482	-0.258638	-0.173169	0.39724	0.367202		0.182565	0.578357	0.540834	0.57182	0.561046	0.253481	-0.4366	-0.520543	-0.236724	-0.110715	0.503565	0.501855
ENSG00000253497	IGKV1-13	non-coding	3.1105	0.489869	0.298796	0.328125	0.584277	0.348725	-0.33363	-0.327144	-0.113128	0.0015621	0.608356	0.776988	PC	4.44885	0.578191	0.530815	0.517922	0.559024	0.21826	-0.501542	-0.481248	-0.227073	-0.071113	0.624569	0.82951	PC
ENSG00000179588	ZFPM1	protein_coding	9.67509	0.485944	0.477678	0.590524	0.737469	0.524474	-0.401585	-0.352623	-0.213493	-0.115721	0.682513	0.61916		8.75563	0.577947	0.609689	0.660249	0.774612	0.436135	-0.447213	-0.529011	-0.20642	-0.0301642	0.720687	0.663865
ENSG00000228525	RP5-1087E8.2	non-coding	0.412899	0.496279	0.392428	0.365248	0.357743	0.266086	-0.21954	-0.467687	-0.189452	-0.0201018	0.384297	0.358688		0.368177	0.577896	0.348005	0.294445	0.508921	0.163825	-0.358089	-0.486826	-0.157522	-0.0942596	0.412883	0.388071
ENSG00000227718	AC016730.1	non-coding	0.159717	0.608055	0.451274	0.305412	0.449656	0.17163	-0.460013	-0.540189	-0.384106	-0.261551	0.328554	0.391414	PAC	0.162502	0.577866	0.363837	0.403398	0.59913	0.220089	-0.379565	-0.528386	-0.296908	-0.158937	0.474971	0.483002
ENSG00000211647	IGLV5-48	IG_gene	0.669021	0.434712	0.340281	0.361122	0.438445	0.155525	-0.298112	-0.327419	-0.140074	-0.130117	0.478007	0.72569	PC	0.708017	0.577852	0.494982	0.453637	0.517916	0.200324	-0.483737	-0.496454	-0.215087	-0.145672	0.56337	0.758055	PC
ENSG00000160325	CACFD1	protein_coding	30.133	0.55307	0.473944	0.532521	0.766224	0.540553	-0.443954	-0.496751	-0.21896	-0.101616	0.630906	0.524574		30.0137	0.57751	0.554319	0.569023	0.816708	0.434154	-0.460836	-0.526004	-0.107245	-0.0274606	0.680296	0.60516
ENSG00000172340	SUCLG2	protein_coding	67.5445	0.645244	0.282366	0.268382	0.461223	0.271747	-0.268098	-0.408536	-0.137701	-0.279652	0.28138	0.325232	PAC	65.762	0.577333	0.322229	0.197397	0.478978	0.286686	-0.359749	-0.457438	-0.0530231	-0.10884	0.307508	0.337943
ENSG00000211930	IGHD3-3	IG_gene	7.85043	0.40417	0.268875	0.456322	0.547493	0.242986	-0.308846	-0.308282	-0.0501381	-0.0309686	0.625446	0.762522		7.76896	0.577282	0.518543	0.480393	0.621522	0.190579	-0.470009	-0.510371	-0.159982	-0.0910367	0.63959	0.810862	PC
ENSG00000154316	TDH	non-coding	1.17245	0.482664	0.616572	0.447771	0.398993	0.166835	-0.394859	-0.444607	-0.346943	-0.283372	0.381037	0.372666		1.25004	0.57728	0.647502	0.612242	0.475233	0.202324	-0.472443	-0.544215	-0.386352	-0.168385	0.427572	0.459294
ENSG00000258878	CTD-2509G16.3	non-coding	0.269156	0.394598	0.309082	0.502666	0.535782	0.294705	-0.292127	-0.350724	-0.0987474	-0.116608	0.613034	0.581964		0.262796	0.577153	0.494156	0.560984	0.653897	0.31434	-0.42154	-0.524079	-0.183489	-0.0861833	0.639991	0.666007
ENSG00000211654	IGLV5-37	IG_gene	2.84483	0.539609	0.406876	0.41501	0.600069	0.351793	-0.418782	-0.45263	-0.207942	-0.145891	0.597792	0.783519	PC	4.39419	0.577065	0.515314	0.463334	0.563706	0.201357	-0.473272	-0.500994	-0.155096	-0.0972068	0.625103	0.770614
ENSG00000223350	IGLV9-49	IG_gene	6.88645	0.551885	0.384296	0.411651	0.652086	0.344667	-0.422629	-0.417454	-0.13981	-0.12927	0.642316	0.81635	PC	8.34278	0.57698	0.570622	0.523179	0.652566	0.335282	-0.539651	-0.541271	-0.168661	-0.102956	0.686979	0.859953	PC
ENSG00000229155	LINC02038	non-coding	1.01595	0.554285	0.404988	0.388093	0.779318	0.614263	-0.402318	-0.54525	-0.199793	-0.123427	0.585986	0.568966	GMC	0.917046	0.576945	0.472124	0.524946	0.863107	0.553633	-0.473388	-0.578324	-0.102398	-0.0239835	0.702123	0.660417	GMC
ENSG00000234694	RP1-92O14.3	non-coding	1.62425	0.502866	0.605403	0.428877	0.395967	0.118333	-0.403543	-0.482108	-0.408309	-0.239651	0.391086	0.430655		1.69085	0.576934	0.649929	0.548648	0.477194	0.173462	-0.444517	-0.525311	-0.398462	-0.104872	0.440111	0.434664
ENSG00000272050	RP13-379O24.3	non-coding	0.410748	0.529281	0.442904	0.517342	0.55449	0.352118	-0.414344	-0.460481	-0.298185	-0.24107	0.599232	0.470404		0.3513	0.576798	0.538195	0.523432	0.601567	0.322071	-0.435857	-0.528932	-0.246726	-0.1157	0.56556	0.531903
ENSG00000283906	IGHV4-80	non-coding	1.05938	0.513439	0.354002	0.385097	0.649577	0.349214	-0.402652	-0.415271	-0.112406	4.43707e-05	0.634484	0.873547	PC	1.2521	0.576101	0.494628	0.486673	0.671089	0.311141	-0.50989	-0.539511	-0.1642	-0.116966	0.680286	0.898011	PC
ENSG00000183396	TMEM89	protein_coding	1.02644	0.581751	0.439194	0.472315	0.501998	0.305619	-0.35723	-0.534043	-0.243777	-0.140751	0.442346	0.442752		0.977625	0.576008	0.390965	0.416823	0.635954	0.229779	-0.378421	-0.545594	-0.124094	-0.0191818	0.527915	0.525797
ENSG00000256022	RP11-526P6.1	non-coding	0.119059	0.549066	0.40674	0.370606	0.519558	0.11251	-0.467484	-0.467813	-0.304765	-0.157176	0.317596	0.479074		0.142863	0.575911	0.476948	0.48539	0.549217	0.173616	-0.362688	-0.448543	-0.276233	-0.1076	0.492468	0.557588
ENSG00000163993	S100P	protein_coding	396.712	0.501226	0.329815	0.333515	0.934271	0.572883	-0.460356	-0.438034	-0.206775	-0.0852284	0.551969	0.669376	GMC	319.999	0.575546	0.457505	0.470123	0.934714	0.515165	-0.470881	-0.545826	-0.125389	-0.0840278	0.646115	0.678692	GMC
ENSG00000254098	IGKV2-26	non-coding	1.23615	0.434524	0.265331	0.397294	0.580151	0.401854	-0.261778	-0.324784	-0.0295823	0.00600303	0.64247	0.831185	PC	1.12106	0.575488	0.491224	0.455779	0.578826	0.233748	-0.492532	-0.507959	-0.168652	-0.110598	0.629396	0.857384	PC
ENSG00000232354	VIPR1-AS1	non-coding	0.598986	0.524614	0.35437	0.514437	0.694131	0.482488	-0.35859	-0.495954	-0.144418	-0.0797453	0.651557	0.497015		0.490627	0.575449	0.43298	0.527067	0.765481	0.405068	-0.414937	-0.516111	-0.0704742	-0.0247465	0.721878	0.612916
ENSG00000213606	AKR1B10P1	non-coding	3.10313	0.509709	0.306308	0.320098	0.778789	0.50975	-0.385205	-0.551913	-0.184122	-0.0445415	0.450923	0.552419	GMC	1.7807	0.575393	0.419072	0.377497	0.792269	0.449038	-0.406419	-0.565666	-0.0956043	-0.0374079	0.575387	0.606391	GMC
ENSG00000157613	CREB3L1	protein_coding	61.7582	0.583854	0.693224	0.546111	0.67354	0.379605	-0.465156	-0.50798	-0.390476	-0.153166	0.526945	0.542979		56.4273	0.575255	0.665064	0.640066	0.751286	0.355996	-0.506874	-0.549321	-0.26559	-0.0239739	0.614952	0.666428
ENSG00000253132	IGHV3-62	non-coding	0.695359	0.473612	0.306152	0.377111	0.623722	0.378037	-0.314581	-0.335008	-0.0203481	0.0342226	0.672571	0.877042	PC	0.771597	0.575033	0.519788	0.428467	0.605073	0.251802	-0.484471	-0.521487	-0.179717	-0.113666	0.656753	0.89541	PC
ENSG00000136541	ERMN	protein_coding	1.08316	0.616718	0.455472	0.438615	0.634433	0.331845	-0.441463	-0.542739	-0.259786	-0.172616	0.609254	0.588448		0.989638	0.574895	0.453926	0.473948	0.729953	0.33572	-0.401692	-0.514043	-0.173891	-0.0176411	0.616114	0.665914
ENSG00000254119	RP11-705O24.1	non-coding	0.0438092	0.527451	0.260639	0.347139	0.46875	0.234583	-0.332643	-0.41027	-0.212383	-0.227965	0.330844	0.398094		0.0424005	0.574777	0.41089	0.339982	0.579774	0.243926	-0.481302	-0.547325	-0.180034	-0.103287	0.408145	0.474344
ENSG00000258203	RP1-228P16.3	non-coding	0.064852	0.518049	0.474619	0.293279	0.254873	-0.109813	-0.430031	-0.530084	-0.480296	-0.278736	0.239778	0.349255		0.0738537	0.574753	0.383703	0.32166	0.378029	0.00958005	-0.310864	-0.467788	-0.184799	-0.0197856	0.364611	0.391677
ENSG00000274214	RP11-757O6.6	non-coding	0.401571	0.444349	0.360458	0.431456	0.508481	0.193737	-0.319033	-0.324659	-0.295808	-0.187337	0.451479	0.453546		0.430361	0.574652	0.501304	0.478202	0.654115	0.32606	-0.430225	-0.481767	-0.245572	-0.0969906	0.550847	0.534845
ENSG00000249096	RP11-290F5.1	non-coding	1.0685	0.465001	0.312069	0.486077	0.686487	0.503256	-0.349952	-0.357973	-0.0535491	0.0105983	0.74668	0.85911		0.783098	0.574489	0.49868	0.5271	0.699895	0.430401	-0.484178	-0.518414	-0.0850266	-0.0204999	0.707423	0.850453
ENSG00000174567	GOLT1A	protein_coding	7.60055	0.509334	0.705798	0.629891	0.511189	0.242818	-0.44911	-0.439956	-0.511845	-0.207603	0.386227	0.402196		7.782	0.574267	0.790825	0.723795	0.575957	0.198706	-0.508338	-0.538518	-0.387018	-0.136946	0.510594	0.513589
ENSG00000254973	RP11-429J17.7	non-coding	0.199348	0.467295	0.419676	0.558413	0.620948	0.397921	-0.37569	-0.3976	-0.241072	-0.0940408	0.551969	0.499463		0.17073	0.574244	0.617766	0.638056	0.642887	0.286182	-0.403515	-0.482372	-0.292366	-0.0562277	0.606146	0.531021
ENSG00000074276	CDHR2	protein_coding	3.97744	0.52264	0.318688	0.321023	0.863484	0.379765	-0.485625	-0.476399	-0.243905	-0.111065	0.446213	0.627212	GMC	3.75195	0.574106	0.401263	0.452561	0.899383	0.387177	-0.474526	-0.52013	-0.1413	-0.106706	0.623989	0.666765	GMC
ENSG00000188120	DAZ1	protein_coding	6.38409e-05	-0.05312	0.0989789	0.0389934	-0.0886606	-0.137959	-0.0340121	0.0179615	-0.0554129	0.00496782	-0.0370694	-0.0538842		0.0912282	0.574104	0.415973	0.381748	0.756889	0.428705	-0.428562	-0.494982	-0.161579	-0.0978155	0.621209	0.646499
ENSG00000233029	RP11-439A17.9	non-coding	0.340731	0.517733	0.552568	0.488518	0.257124	0.0150829	-0.413844	-0.446094	-0.376482	-0.267834	0.278414	0.265807		0.485324	0.573985	0.651804	0.537337	0.451857	0.163709	-0.488326	-0.498637	-0.324769	-0.0956634	0.393045	0.476466
ENSG00000117507	FMO6P	non-coding	2.42829	0.362797	0.585401	0.588191	0.447097	0.229012	-0.381867	-0.452286	-0.324684	-0.13027	0.49105	0.456909		2.614	0.573963	0.679136	0.619497	0.557926	0.245157	-0.468639	-0.573597	-0.257685	-0.00863722	0.585862	0.586818
ENSG00000132677	RHBG	protein_coding	0.173638	0.511959	0.597674	0.548979	0.412157	0.154876	-0.467959	-0.442975	-0.370727	-0.222095	0.446162	0.397757		0.154882	0.573795	0.604538	0.574419	0.508997	0.205651	-0.457899	-0.54632	-0.326474	-0.111597	0.513592	0.523103
ENSG00000171428	NAT1	protein_coding	2.16123	0.530342	0.489209	0.530972	0.650675	0.576981	-0.288492	-0.484219	-0.171379	-0.0517706	0.571258	0.546394		2.22935	0.573754	0.591395	0.599052	0.736317	0.539661	-0.405356	-0.520377	-0.0499438	0.092843	0.642427	0.610656
ENSG00000204616	TRIM31	protein_coding	9.45751	0.517775	0.26994	0.30519	0.854082	0.421652	-0.511875	-0.487236	-0.225608	-0.0941742	0.559984	0.711741		7.85885	0.573732	0.393754	0.452953	0.904221	0.447065	-0.434407	-0.507171	-0.151249	-0.121926	0.690282	0.690612	GMC
ENSG00000131037	EPS8L1	protein_coding	23.5738	0.498876	0.362588	0.493088	0.882921	0.512095	-0.455997	-0.381319	-0.261078	-0.103497	0.586914	0.705535	GMC	20.1523	0.573554	0.481114	0.552665	0.898371	0.504193	-0.46634	-0.494823	-0.159017	-0.0545911	0.656865	0.680542	GMC
ENSG00000119782	FKBP1B	protein_coding	16.7461	0.495493	0.418577	0.608598	0.675604	0.381358	-0.314568	-0.384361	-0.241209	-0.142802	0.568586	0.492608		15.3804	0.573419	0.602073	0.669267	0.682548	0.283394	-0.40608	-0.478909	-0.207456	-0.0339418	0.593678	0.535642
ENSG00000114738	MAPKAPK3	protein_coding	24.0891	0.578713	0.563626	0.422775	0.468694	0.348483	-0.316592	-0.495779	-0.244564	-0.149371	0.350305	0.331945		23.7914	0.573317	0.622358	0.509809	0.591847	0.313488	-0.432838	-0.526192	-0.105713	0.0253589	0.487124	0.490231
ENSG00000115275	MOGS	protein_coding	73.4489	0.564261	0.544331	0.580987	0.694269	0.436651	-0.386425	-0.452948	-0.319697	-0.173033	0.507667	0.468227		70.3848	0.573234	0.60119	0.580978	0.721165	0.359035	-0.438043	-0.489796	-0.221843	-0.0270672	0.574096	0.566269
ENSG00000114378	HYAL1	protein_coding	16.335	0.537353	0.417479	0.399502	0.787369	0.545756	-0.367007	-0.462919	-0.296004	-0.129819	0.501378	0.556291	GMC	16.2733	0.573037	0.609104	0.576976	0.810212	0.488143	-0.418169	-0.523961	-0.154006	0.0118768	0.631417	0.608951	GMC
ENSG00000099958	DERL3	protein_coding	17.4602	0.443082	0.571723	0.546455	0.52787	0.225773	-0.445435	-0.355208	-0.235668	-0.0890062	0.578691	0.741304	PC	15.5765	0.572949	0.708753	0.582301	0.587555	0.282473	-0.581936	-0.518344	-0.298246	-0.113449	0.598	0.796161
ENSG00000261189	RP3-512B11.3	non-coding	1.5462	0.553793	0.515088	0.565352	0.631318	0.336698	-0.420691	-0.407427	-0.403811	-0.231333	0.466511	0.500102		1.43362	0.57286	0.553559	0.58746	0.729925	0.332733	-0.421582	-0.52862	-0.26811	-0.0919381	0.543957	0.550466
ENSG00000095539	SEMA4G	protein_coding	12.9936	0.536962	0.372741	0.477746	0.81982	0.635793	-0.376534	-0.48009	-0.165542	-0.0950108	0.664179	0.588035	GMC	11.9059	0.572826	0.453485	0.488451	0.86057	0.494912	-0.423757	-0.504778	-0.106842	-0.0456522	0.70746	0.611186	GMC
ENSG00000255693	RP11-766N7.3	non-coding	0.312813	0.47904	0.749974	0.582726	0.39158	0.103546	-0.408333	-0.422326	-0.43038	-0.215561	0.381307	0.408434	CC	0.319293	0.572624	0.758886	0.653007	0.443479	0.147321	-0.488376	-0.548872	-0.406003	-0.0960473	0.443011	0.525841
ENSG00000233008	LINC01725	non-coding	0.0782925	0.503169	0.498274	0.474513	0.490844	0.182841	-0.376217	-0.349568	-0.315093	-0.119708	0.4708	0.464589		0.0781153	0.57257	0.57885	0.477498	0.471523	0.138727	-0.454809	-0.460837	-0.387712	-0.260307	0.427032	0.437535
ENSG00000137960	GIPC2	protein_coding	4.67914	0.451455	0.653388	0.595288	0.479795	0.332706	-0.226448	-0.422091	-0.291761	-0.0778238	0.448133	0.411747		4.72661	0.572568	0.735882	0.650594	0.61303	0.304307	-0.389874	-0.526917	-0.263998	-0.032137	0.541678	0.51849
ENSG00000225526	MKRN2OS	protein_coding	1.93613	0.546519	0.400915	0.473914	0.814905	0.616743	-0.392674	-0.533889	-0.14661	-0.0654866	0.634326	0.568161	GMC	1.77819	0.572468	0.488888	0.524256	0.839828	0.48655	-0.4502	-0.578362	-0.103616	-0.00487243	0.70501	0.621343
[truncated: 38,413 more rows]
